# Supplementary material for: Asymmetric expansions of FT and TFL1 lineages characterize differential evolution of the EuPEBP family in the major angiosperm lineages
Source: BMC Biol. 2021 Aug 31;19:181. doi: 10.1186/s12915-021-01128-8 (PMC8408984; doi:10.1186/s12915-021-01128-8)
Supplement: Supplementary file 1 — Additional file 1:. [file 12915_2021_1128_MOESM1_ESM.xlsx]

## Sheet: Sheet1
Species	Sequence Name	Accession number	Source
Chlorophyte PEPB
Coccomyxa subellipsoidea	PEPB_Coccomyxa_subellipsoidea_C-169_42366	42366	Phytozome
Coccomyxa subellipsoidea	PEPB__Coccomyxa_subellipsoidea_C-169_59313	59313	Phytozome
Dunaliella salina	PEPB_Dunaliella_salina_Dusal.0044s00009.1	Dusal.0044s00009.1	Phytozome
Charophyte proto-MFT
Klebsormidium nitens	MFT_Klebsormidium_nitens_kfl00464_0110	kfl00464_0110	Klebsormidium Genome
Coleochaete irregularis	MFT_Coleochaete_irregularis_QPDY_scaffold_2026788	QPDY_scaffold_2026788	1KP
Mesotaenium kramstei	MFT Mesotaenium_kramstei_NBYP_scaffold_2053826	NBYP_scaffold_2053826	1KP
Mesotaenium endlicherianum	MFT_Mesotaenium_endlicherianum_WDCW_scaffold_2008515	WDCW_scaffold_2008515	1KP
Mesotaenium caldariorum	MFT_Mesotaenium_caldariorum_HKZW_scaffold_2045800	HKZW_scaffold_2045800	1KP
Zygnema sp.	MFT_Zygnema_sp_WGMD_scaffold_3013600	WGMD_scaffold_3013600	1KP
Hornwort MFT
Paraphymatoceros hallii	MFT_Paraphymatoceros_hallii_FAJB_scaffold_2000875	FAJB_scaffold_2000875	1KP
Megaceros tosanus	MFT_Megaceros_tosanus_UCRN_scaffold_2007114	UCRN_scaffold_2007114	1KP
Liverwort MFT
Marchantia polymorpha	MFT_Marchantia_polymorpha_Mapoly0026s0106.1	Mapoly0026s0106.1	Phytozome
Pallavicinia lyellii	MFT_Pallavicinia_lyellii_YFGP_scaffold_2006383	YFGP_scaffold_2006383	1KP
Moss MFT
Sphagnum fallax	MFT_Sphagnum_fallax_Sphfalx0058s0028.1	Sphfalx0058s0028.1	Phytozome
Sphagnum fallax	MFT_Sphagnum_fallax_Sphfalx0082s0003.1	Sphfalx0082s0003.1	Phytozome
Takakia lepidozioides	MFT_Takakia_lepidozioides_SKQD_scaffold_2009917	SKQD_scaffold_2009917	1KP
Andraea rupestris	MFT_Andraea_rupestris_WOGB_scaffold_2093097	WOGB_scaffold_2093097	1KP
Lycophyte MFT
Selaginella moellendorfii	MFT_Selaginella_moellendorfii_235975	235975	Phytozome
Selaginella moellendorfii	MFT_Selaginella_moellendorfii_166207	166207	Phytozome
Selaginella kraussiana	MFT_Selaginella_kraussiana_ZFGK_scaffold_2039789	ZFGK_scaffold_2039789	1KP
Selaginella selaginoides	MFT_Selaginella_selaginoides_KUXM_scaffold_2004931	KUXM_scaffold_2004931	1KP
Selaginella apoda	MFT_Selaginella_apoda_LGDQ_scaffold_2007975	LGDQ_scaffold_2007975	1KP
Selaginella wildenowii	MFT_Selaginella_wildenowii_KJYC_scaffold_2001847	KJYC_scaffold_2001847	1KP
Selaginella lepidophylla	MFT_Selaginella_lepidophylla_ABIJ_scaffold_2003548	ABIJ_scaffold_2003548	1KP
Isoetes tegetiformans	MFT_Isoetes_tegetiformans_PKOX_scaffold_2008465	PKOX_scaffold_2008465	1KP
Isoetes sp.	MFT_Isoetes_sp_PYHZ_scaffold_2012777	PYHZ_scaffold_2012777	1KP
Lycopodiella apressa	MFT_Lycopodiella_apressa_ULKT_scaffold_2015411	ULKT_scaffold_2015411	1KP
Huperzia myrisinites	MFT_Huperzia_myrisinites_CBAE_scaffold_2013809	CBAE_scaffold_2013809	1KP
Lycopodium deuterodensum	MFT_Lycopodium_deuterodensum_PQTO_scaffold_2010437	PQTO_scaffold_2010437	1KP
Pseudolycopodiella caroliniana	MFT_Pseudolycopodiella_caroliniana_UPMJ_scaffold_2012064	UPMJ_scaffold_2012064	1KP
Dendrolycopodium obscurum	MFT_Dendrolycopodium_obscurum_XNXF_scaffold_2000433	XNXF_scaffold_2000433	1KP
Monilophyte MFT
Equisetum hymale	MFT_Equisetum_hymale_JVSZ_scaffold_2127263	JVSZ_scaffold_2127263	1KP
Equisetum diffusum	MFT_Equisetum_diffusum_CAPN_scaffold_2039002	CAPN_scaffold_2039002	1KP
Botrypus virginianus	MFT_Botrypus_virginianus_BEGM_scaffold_2095158	BEGM_scaffold_2095158	1KP
Sceptridium dissectum	MFT_Sceptridium_dissectum_EEAQ_scaffold_2084820	EEAQ_scaffold_2084820	1KP
Angiopteris evecta	MFT_Angiopteris_evecta_NHCM_scaffold_2006646	NHCM_scaffold_2006646	1KP
Culcita macrocarpa	MFT_Culcita_macrocarpa_PNZO_scaffold_2008542	PNZO_scaffold_2008542	1KP
Cystopteris fragilis	MFT_Cystopteris_fragilis_XXHP_scaffold_2085113	XXHP_scaffold_2085113	1KP
Danaea sp.	MFT_Danaea_sp_JBLI_scaffold_2099998	JBLI_scaffold_2099998	1KP
Asplenium platyneuron	MFT_Asplenium_platyneuron_KJZG_scaffold_2058931	KJZG_scaffold_2058931	1KP
Cystopteris protrusa	MFT_Cystopteris_protrusa_YOWV_scaffold_2001305	YOWV_scaffold_2001305	1KP
Gymnosperm MFT
Cycadophyta
Cycas micholitzii	MFTA_Cycas_micholitzii_XZUY_scaffold_2009087	XZUY_scaffold_2009087	1KP
Encephalartos barteri	MFTA_Encephalartos_barteri_GNQG_scaffold_2014215	GNQG_scaffold_2014215	1KP
Stangeria eriopus	MFTA_Stangeria_eriopus_KAWQ_scaffold_2009737	KAWQ_scaffold_2009737	1KP
Encephalartos barteri	MFTB_Encephalartos_barteri_GNQG_scaffold_2014475	GNQG_scaffold_2014475	1KP
Stangeria eriopus	MFTB_Stangeria_eriopus_KAWQ_scaffold_2052584	KAWQ_scaffold_2052584	1KP
Dioon edule	MFTB_Dioon_edule_WLIC_scaffold_2113936	WLIC_scaffold_2113936	1KP
Gnetophyta
Welwitschia mirabilis	MFTA_Welwitschia_mirabilis_TOXE_scaffold_2057969	TOXE_scaffold_2057969	1KP
Gnetum montanum	MFTA_Gnetum_montanum_GTHK_scaffold_2005817	GTHK_scaffold_2005817	1KP
Welwitschia mirabilis	MFTB_Welwitschia_mirabilis_TOXE_scaffold_2008991	TOXE_scaffold_2008991	1KP
Pinophyta
Picea abies	MFTA Picea_abies_MA_66653g0010	MA_66653g0010	Congenie
Pinus ponderosa	MFTA_Pinus_ponderosa_JBND_scaffold_2066993	JBND_scaffold_2066993	1KP
Pinus jeffreyi	MFTA_Pinus_jeffreyi_MFTM_scaffold_2076681	MFTM_scaffold_2076681	1KP
Pinus ponderosa	MFTB_Pinus_ponderosa_JBND_scaffold_2069771	JBND_scaffold_2069771	1KP
Pinus jeffreyi	MFTA_Pinus_jeffreyi_MFTM_scaffold_2079451	MFTM_scaffold_2079451	1KP
Pinus radiata	MFTB_Pinus_radiata_DZQM_scaffold_2051331	DZQM_scaffold_2051331	1KP
Pinus parviflora	MFTB_Pinus_parviflora_IIOL_scaffold_2075932	IIOL_scaffold_2075932	1KP
Picea abies	MFTB_Picea_abies_MA_4742g0010	MA_4742g0010	Congenie
Picea engelmanii	MFTB_Picea_engelmanii_AWQB_scaffold_2052428	WQB_scaffold_2052428	1KP
Tsuga heterophylla	MFTB_Tsuga_heterophylla_GAMH_scaffold_2010401	GAMH_scaffold_2010401	1KP
Pseudotsuga menziesii	MFTB_Pseudotsuga_menziesii_IOVS_scaffold_2055172	IOVS_scaffold_2055172	1KP
Nothotsuga longibracteata	MFTB_Nothotsuga_longibracteata_AREG_scaffold_2064926	AREG_scaffold_2064926	1KP
Cedrus libani	MFTB_Cedrus_libani_GGEA_scaffold_2066664	GGEA_scaffold_2066664	1KP
Abies lasiocarpa	MFTB1_Abies_lasiocarpa_VSRH_scaffold_2008719	VSRH_scaffold_2008719	1KP
Keteleeria evelyniana	MFTB_Keteleeria_evelyniana_JUWL_scaffold_2081482	JUWL_scaffold_2081482	1KP
Pseudolarix amabilis	MFTB1_Pseudolarix_amabilis_AQFM_scaffold_2011382	AQFM_scaffold_2011382	1KP
Larix speciosa	MFTB_Larix_speciosa_WVWN_scaffold_2050284	WVWN_scaffold_2050284	1KP
Sciadopitys verticillata	MFTB_Sciadopitys_verticillata_YFZK_scaffold_2000597	YFZK_scaffold_2000597	1KP
Austrotaxus spicata	MFTB_Austrotaxus_spicata_BTTS_scaffold_2074876	BTTS_scaffold_2074876	1KP
Sequoiadendron giganteum	MFTB_Sequoiadendron_giganteum_QFAE_scaffold_2060185	QFAE_scaffold_2060185	1KP
Neocallitropsis pancher	MFTB_Neocallitropsis_pancheri_JDQB_scaffold_2006600	JDQB_scaffold_2006600	1KP
Metasequoia glyptostroboides	MFTB_Metasequoia_glyptostroboides_NRXL_scaffold_2061114	NRXL_scaffold_2061114	1KP
Thujopsis dolabrata	MFTB_Thujopsis_dolabrata_NKIN_scaffold_2007424	NKIN_scaffold_2007424	1KP
Taxodium distichum	MFTB_Taxodium_distichum_FHST_scaffold_2063143	FHST_scaffold_2063143	1KP
Cupressus dupreziana	MFTB_Cupressus_dupreziana_QNGJ_scaffold_2068476	QNGJ_scaffold_2068476	1KP
Chamaecyparis lawsoniana	MFTB_Chamaecyparis_lawsoniana_AIGO_scaffold_2068170	AIGO_scaffold_2068170	1KP
Juniperus scopulorum	MFTB_Juniperus_scopulorum_XMGP_scaffold_2057910	XMGP_scaffold_2057910	1KP
Taxus baccata	MFTB_Taxus_baccata_WWSS_scaffold_2041840	WWSS_scaffold_2041840	1KP
Cephalotaxus harringtonia	MFTB1_Cephalotaxus_harringtonia_WYAJ_scaffold_2088742	WYAJ_scaffold_2088742	1KP
Cephalotaxus harringtonia	MFTB2_Cephalotaxus_harringtonia_GJTI_scaffold_2056724	GJTI_scaffold_2056724	1KP
Callitris gracilis	MFTB_Callitris_gracilis_IFLI_scaffold_2006902	IFLI_scaffold_2006902	1KP
Callitris macleayana	MFTB_Callitris_macleayana_RMMV_scaffold_2054203	RMMV_scaffold_2054203	1KP
Cunninghamia lanceolata	MFTB_Cunninghamia_lanceolata_OUOI_scaffold_2004765	OUOI_scaffold_2004765	1KP
Torreya taxifolia	MFTB_Torreya_taxifolia_EFMS_scaffold_2004958	EFMS_scaffold_2004958	1KP
Taxodium distichum	MFTB_Taxodium_distichum_FHST_scaffold_2063143	FHST_scaffold_2063143	1KP
Widdringtonia cedarbergensis	MFTB_Widdringtonia_cedarbergensis_AUDE_scaffold_2056003	AUDE_scaffold_2056003	1KP
Amentotaxus argotaenia	MFTB_Amentotaxus_argotaenia_IAJW_scaffold_2148703	IAJW_scaffold_2148703	1KP
Calocedrus decurrens	MFTB_Calocedrus_decurrens_FRPM_scaffold_2011644	FRPM_scaffold_2011644	1KP
Pilgerodendron uviferum	MFTB_Pilgerodendron_uviferum_ETCJ_scaffold_2059686	ETCJ_scaffold_2059686	1KP
Athrotaxis cupressoides	MFTB_Athrotaxis_cupressoides_XIRK_scaffold_2060196	XIRK_scaffold_2060196	1KP
Microbiota decussata	MFTB_Microbiota_decussata_XQSG_scaffold_2049812	XQSG_scaffold_2049812	1KP
Glyptostrobus pensilis	MFTB_Glyptostrobus_pensilis_OXGJ_scaffold_2004701	OXGJ_scaffold_2004701	1KP
Austrocedrus chilensis	MFTB_Austrocedrus_chilensis_YYPE_scaffold_2007933	YYPE_scaffold_2007933	1KP
Platycladus orientalis	MFTB_Platycladus_orientalis_BUWV_scaffold_2050128	BUWV_scaffold_2050128	1KP
Diselma archeri	MFTB_Diselma_archeri_GKCZ_scaffold_2011262	GKCZ_scaffold_2011262	1KP
Papuacedrus papuana	MFTB_Papuacedrus_papuana_OVIJ_scaffold_2082659	OVIJ_scaffold_2082659	1KP
Fokienia hodginsii	MFTB_Fokienia_hodginsii_UEVI_scaffold_2005478	UEVI_scaffold_2005478	1KP
Angiosperm MFT
Basal angiosperms
Amborella trichopoda	MFT2_Amborella_trichopoda_scaffold00003.462	scaffold00003.462	Phytozome
Amborella trichopoda	MFT_Amborella_trichopoda_scaffold00024.325	scaffold00024.325	Phytozome
Monocots
Triticum aestivium	MFTAA_Triticum_aestivium_TraesCS3A02G006600	TraesCS3A02G006600	Ensembl Plants
Triticum aestivium	MFTAB1_Triticum_aestivium_TraesCS3B02G007400	TraesCS3B02G007400	Ensembl Plants
Triticum aestivium	MFTAB2_Triticum_aestivium_TraesCS3B02G010100	TraesCS3B02G010100	Ensembl Plants
Hordeum vulgarum	MFTA_Hordeum_vulgarum_HORVU3Hr1G001000	HORVU3Hr1G001000	Ensembl Plants
Oropetium thomameum	MFTA_Oropetium_thomameum_06915A	06915A	Phytozome
Zea mays	MFTAa_Zea_mays_GRMZM2G059358	GRMZM2G059358	Phytozome
Zea mays	MFTAb_Zea_mays_GRMZM2G152689	GRMZM2G152689	Phytozome
Zea mays	MFTAc_Zea_mays_GRMZM2G021614	GRMZM2G021614	Phytozome
Sorghum bicolor	MFTA_Sorghum_bicolor_003G098800	003G2G059358	Phytozome
Panicum hallii	MFTA_Panicum_hallii_E03680	E03680	Phytozome
Brachypodium distachyon	MFTA_Brachypodium_distachyon_Bradi2g01020	Bradi2g01020	Phytozome
Setaria italica	MFTA_Setaria_italica_5G075300	5G075300	Phytozome
Setaria viridis	MFTA_Setaria_viridis_5G074100	5G074100	Phytozome
Oryza sativa	MFTA_Oryza_sativa_Os01g02120	Os01g02120	Phytozome
Brachypodium distachyon	MFTBa_Brachypodium_distachyon_Bradi2g27860	Bradi2g27860	Phytozome
Brachypodium distachyon	MFTBb_Brachypodium_distachyon_Bradi1g42510	Bradi1g42510	Phytozome
Hordeum vulgarum	MFTB_Hordeum_vulgarum_HORVU7Hr1G046660	HORVU7Hr1G046660	Ensembl Plants
Sorghum bicolor	MFTB_Sorghum_bicolor_010G136300_	010G136300	Phytozome
Oryza sativa	MFTB_Oryza_sativa_Os06g30370	Os06g30370	Phytozome
Panicum hallii	MFTB_Panicum_hallii_D01915	D01915	Phytozome
Musa acuminata	MFTa_Musa_acuminata_GSMUA3T20880	GSMUA3T20880	Phytozome
Musa acuminata	MFTb_Musa_acuminata_GSMUA6T09410_	GSMUA6T09410	Phytozome
Musa acuminata	MFTc_Musa_acuminata_GSMUArandomT20510	GSMUArandomT20510	Phytozome
Heliconia sp	MFT_Heliconia_sp_TNWF_scaffold_2023434	TNWF_scaffold_2023434	1KP
Curcuma olena	MFTa_Curcuma_olena_JQCX_scaffold_2074474	JQCX_scaffold_2074474	1KP
Curcuma olena	MFTb_Curcuma_olena_OYLU_scaffold_2089981	OYLU_scaffold_2089981	1KP
Zingiber officinale	MFT_Zingiber_officinale_BDJQ_scaffold_2076310	BDJQ_scaffold_2076310	1KP
Xerophyta villosa	MFT_Xerophyta_villosa_QOXT_scaffold_2159263	QOXT_scaffold_2159263	1KP
Talbotia elegans	MFT_Talbotia_elegans_SILJ_scaffold_2010854	SILJ_scaffold_2010854	1KP
Spirodela polyrhiza	MFT Spirodela_polyrhiza_Spipo8G0058900	Spipo8G0058900	Phytozome
Zostera marinara	MFT_Zostera_marinara_Zosma246g00290	Zosma246g00290	Phytozome
Basal eudicots
Aquilegia coerulea	MFT_Aquilegia_coerulea_Aqcoe3G016200	Aqcoe3G016200	Phytozome
Eschscholzia californica	MFT_Eschscholzia_californica_ERXG_scaffold_2003887	ERXG_scaffold_2003887	1KP
Hydrastis canadensis	MFT_Hydrastis_canadensis_VGHH_scaffold_2040499	VGHH_scaffold_2040499	1KP
Thalictrum thalictroides	MFT_Thalictrum_thalictroides_GBVZ_scaffold_2075166	GBVZ_scaffold_2075166	1KP
Hakea prostrata	MFT2_Hakea_prostrata_OBOJ_scaffold_2087324	OBOJ_scaffold_2087324	1KP
Hakea prostrata	MFT2_Hakea_prostrata_REOF_scaffold_2100601	REOF_scaffold_2100601	1KP
Platanus occidentalis	MFT2_Platanus_occidentalis_VQFW_scaffold_2019345	VQFW_scaffold_2019345	1KP
Papaver rhoeas	MFT2_Papaver_rhoeas_GMAM_scaffold_2019959	GMAM_scaffold_2019959	1KP
Core eudicots
Gossypium raimondii	MFT2_Gossypium_raimondii_Gorai009G174600	Gorai009G174600	Phytozome
Theobroma cacao	MFT2_Theobroma_cacao_Thecc1EG030010	Thecc1EG030010	Phytozome
Citrus clementina	MFT2_Citrus_clementina_Ciclev10016917m	Ciclev10016917m	Phytozome
Citrus sinensis	MFT2a_Citrus_sinensis_orange11g030480m	orange11g030480m	Phytozome
Citrus sinensis	MFT2b_Citrus_sinensis_orange11g030636m	orange11g030636m	Phytozome
Linum usitatissimum	MFT2a_Linum_usitatissimum_Lus10002592	Lus10002592	Phytozome
Linum usitatissimum	MFT2b_Linum_usitatissimum_Lus10018417	Lus10018417	Phytozome
Ricinus communis	MFT2_Ricinus_communis_29933m001440	29933m001440	Phytozome
Manihot esculentum	MFT2_Manihot_esculentum_Manes16G019600	Manes16G019600	Phytozome
Cucumis sativum	MFT2_Cucumis_sativum_Cucsa.126210	Cucsa.126210	Phytozome
Vitis vinifera	MFT2_Vitis_vinifera_GSVIVT01003663001	GSVIVT01003663001	Phytozome
Amaranthus hypochondriacus	MFT2_Amaranthus_hypochondriacus_AHYPO_004208	AHYPO_004208	Phytozome
Arabidopsis thaliana	MFT_Arabidopsis_thaliana_AT1G18100	AT1G18100	Phytozome
Capsella grandiflora	MFT_Capsella_grandiflora_Cagra.2175s0038	Cagra.2175s0038	Phytozome
Boechera stricta	MFT_Boechera_stricta_Bostr.7128s0415	Bostr.7128s0415	Phytozome
Eutrema salsugineum	MFT_Eutrema_salsugineum_Thhalv10009636m	Thhalv10009636m	Phytozome
Brassica rapa	MFT_Brassica_rapa_Brara.I04798	Brara.I04798	Phytozome
Gossypium raimondii	MFT_Gossypium_raimondii_Gorai.006G192300	Gorai.006G192300	Phytozome
Theobroma cacao	MFT_Theobroma_cacao_Thecc1EG012687	Thecc1EG012687	Phytozome
Citrus clementina	MFT_Citrus_clementina_Ciclev10009697m	Ciclev10009697m	Phytozome
Citrus sinensis	MFT_Citrus_sinensis_orange1.1g037140m	orange1.1g037140m	Phytozome
Populus trichocarpa	MFT_Populus_trichocarpa_Potri.015G041000	Potri.015G041000	Phytozome
Manihot esculentum	MFT_Manihot_esculentum_Manes.06G008200	Manes.06G008200	Phytozome
Salix purpurea	MFTa_Salix_purpurea_SapurV1A.1510s0030	SapurV1A.1510s0030	Phytozome
Salix purpurea	MFTb_Salix_purpurea_SapurV1A.2504s0030	SapurV1A.2504s0030	Phytozome
Cucumis sativum	MFT_Cucumis_sativum_Cucsa.242690	Cucsa.242690	Phytozome
Glycine max	MFT_Glycine_max_Glyma.05G244100	Glyma.05G244100	Phytozome
Medicago truncatula	MFT_Medicago_truncatula_Medtr8g106840	Medtr8g106840	Phytozome
Fragaria vesca	MFT_Fragaria_vesca_mrna09405	mrna09405	Phytozome
Prunus persica	MFT_Prunus_persica_Prupe.5G230900	Prupe.5G230900	Phytozome
Trifolium pratense	MFT_Trifolium_pratense_mRNA13338	mRNA13338	Phytozome
Vitis vinifera	MFT_Vitis_vinifera_GSVIVT01008404001	GSVIVT01008404001	Phytozome
Eucalyptus grandis	MFT_Eucalyptus_grandis_Eucgr.B00867	Eucgr.B00867	Phytozome
Solanum tuberosum	MFT_Solanum_tuberosum_PGSC0003DMT400014409	PGSC0003DMT400014409	Phytozome
Mimulus guttatus	MFT_Mimulus_guttatus_Migut.I00451	Migut.I00451	Phytozome
Amaranthus hypochondriacus	MFT_Amaranthus_hypochondriacus_AHYPO_001521	AHYPO_001521	Phytozome
Monilophyte PFT
Tmesipteris parva	PFTa_Tmesipteris_parva_ALVQ_scaffold_2003559	ALVQ_scaffold_2003559	1KP
Tmesipteris parva	PFTb_Tmesipteris_parva_ALVQ_scaffold_2019373	ALVQ_scaffold_2019373	1KP
Tmesipteris parva	PFTc_Tmesipteris_parva ALVQ_scaffold_2020442	ALVQ_scaffold_2020442	1KP
Ophioglossum vulgatum	PFTa_Ophioglossum_vulgatum_WTJG_scaffold_2007041	WTJG_scaffold_2007041	1KP
Ophioglossum vulgatum	PFTb_Ophioglossum_vulgatum_QHVS_scaffold_2008052	QHVS_scaffold_2008052	1KP
Angiopteris evecta	PFT_Angiopteris_evecta_NHCM_scaffold_2065317	NHCM_scaffold_2065317	1KP
Osmunda javanica	PFT_Osmunda_javanica_VIBO_scaffold_2075149	VIBO_scaffold_2075149	1KP
Anemia tomentosa	PFTa_Anemia_tomentosa_CQPW_scaffold_2011970	CQPW_scaffold_2011970	1KP
Anemia tomentosa	PFTb_Anemia_tomentosa_CQPW_scaffold_2008609	CQPW_scaffold_2008609	1KP
Pilularia globulifera	PFT_Pilularia_globulifera_KIIX_scaffold_2005333	KIIX_scaffold_2005333	1KP
Cheilanthes arizonica	PFT_Cheilanthes_arizonica_DCDT_scaffold_2012866	DCDT_scaffold_2012866	1KP
Gymnosperm TCB
Gnetophyta
Ephedra przewalskii	TCB_Ephedra przewalskii_KX270272	KX270272	Genbank
Pinophyta
Picea abies	TCBa_Picea_abies_MA_27060g0010	MA_27060g0010	Congenie
Pinus taeda	TCBa_Pinus_taeda_PITA_000038025	PITA_000038025	Congenie
Picea abies	TCBb_Picea_abies_MA_1574g0010	MA_1574g0010	Congenie
Pinus taeda	TCBba_Pinus_taeda_PITA_000002157	PITA_000002157	Congenie
Pinus taeda	TCBba_Pinus_taeda_PITA_000031416	PITA_000031416	Congenie
Picea abies	TCBc_Picea_abies_MA_112333g0010	MA_112333g0010	Congenie
Pinus taeda	TCBc_Pinus_taeda_PITA_000085577	PITA_000085577	Congenie
Picea abies	TCBd_Picea_abies_MA_176431g0010	MA_176431g0010	Congenie
Pinus taeda	TCBd_Pinus_taeda_PITA_000035077	PITA_000035077	Congenie
Picea wilsonii	TCB_Picea_wilsonii_KX270294	KX270294	Genbank
Cephalotaxus sinensis	TCBa_Cephalotaxus_sinensis_KX270263	KX270263	Genbank
Cephalotaxus sinensis	TCBb_Cephalotaxus_sinensis_KX270264	KX270264	Genbank
Podocarpus macrophyllus	TCB_Podocarpus_macrophyllus_KX270280	KX270280	Genbank
Angiosperm TCB
Basal angiosperms
Amborella trichopoda	TCB_Amborella_trichopoda_scaffold00114.23	scaffold00114.23	Phytozome
Magnollids
Magnolia grandiflora	TCB Magnolia_grandiflora_WBOD_scaffold_2102824	WBOD_scaffold_2102824	1KP
Laurelia sempervirens	TCB Laurelia_sempervirens_WAIL_scaffold_2066993	WAIL_scaffold_2066993	1KP
Sassafras albidum	TCB Sassafras_albidum_ABSS_scaffold_2072331	ABSS_scaffold_2072331	1KP
Myristica fragrans	TCB Myristica_fragrans_OBPL_scaffold_2040795	OBPL_scaffold_2040795	1KP
Drimys winteri	TCB_Drimys_winteri_WKSU_scaffold_2031388	WKSU_scaffold_2031388	1KP
Gomortega keule	TCB Gomortega_keule_MAQO_scaffold_2116725	MAQO_scaffold_2116725	1KP
Monocots
Triticum aestivum	TCB3-A_Triticum_aestivum_TraesCSU02G202000	TraesCSU02G202000	Ensembl Plants
Triticum aestivum	TCB3-B_Triticum_aestivum_TraesCS2B02G310700	TraesCS2B02G310700	Ensembl Plants
Triticum aestivum	TCB3-D_Triticum_aestivum_TraesCS2D02G292000	TraesCS2D02G292000	Ensembl Plants
Hordeum vulgarum	TCB3_Hordeum_vulgarum_HORVU2Hr1G072750	HORVU2Hr1G072750	Ensembl Plants
Oryza sativa	TCB3_Oryza_sativa_Os04g33570	Os04g33570	Phytozome
Zea mays	TCB3_Zea_mays_AC217051.3_FGT006	AC217051.3_FGT006	Phytozome
Zea mays	TCB3_Zea_mays_GRMZM2G075081_	GRMZM2G075081	Phytozome
Sorghum bicolor	TCB3_Sorghum_bicolor_Sobic.006G068300	Sobic.006G068300	Phytozome
Setaria italica	TCB3_Setaria_italica_Seita.7G089900	Seita.7G089900	Phytozome
Setaria viridis	TCB3_Setaria_viridis_Sevir.7G097700	Sevir.7G097700	Phytozome
Panicum hallii	TCB3_Panicum_hallii_Pahal.J01998	Pahal.J01998	Phytozome
Brachypodium distachyon	TCB3_Brachypodium_distachyon_Bradi5g09270	Bradi5g09270	Phytozome
Oropetium thomaeum	TCB3_Oropetium_thomaeum_08675A	08675A	Phytozome
Triticum aestivum	TCB2-A_Triticum_aestivum_TraesCS4A02G409200	TraesCS4A02G409200	Ensembl Plants
Triticum aestivum	TCB2-B_Triticum_aestivum_TraesCS4B02G307600	TraesCS4B02G307600	Ensembl Plants
Triticum aestivum	TCB2-D_Triticum_aestivum_TraesCS4D02G305800	TraesCS4D02G305800	Ensembl Plants
Hordeum vulgarum	TCB2_Hordeum_vulgarum_HORVU4Hr1G078770	HORVU4Hr1G078770	Ensembl Plants
Oryza sativa	TCB2_Oryza_sativa_Os02g3295	Os02g3295	Phytozome
Zea mays	TCB2_Zea_mays_GRMZM2G156079	GRMZM2G156079	Phytozome
Sorghum bicolor	TCB2_Sorghum_bicolor_Sobic.004G165100	Sobic.004G165100	Phytozome
Setaria italica	TCB2_Setaria_italica_Seita.1G180300	Seita.1G180300	Phytozome
Setaria viridis	TCB2_Setaria_viridis_Sevir.1G183200	Sevir.1G183200	Phytozome
Panicum hallii	TCB2_Panicum_hallii_Pahal.A01988	Pahal.A01988	Phytozome
Brachypodium distachyon	TCB2_Brachypodium_distachyon_Bradi3g44860	Bradi3g44860	Phytozome
Oropetium thomaeum	TCB2_Oropetium_thomaeum_11346A	11346A	Phytozome
Triticum aestivum	TCB1-A_Triticum_aestivum_TraesCS5A02G128600	TraesCS5A02G128600	Ensembl Plants
Triticum aestivum	TCB1-B_Triticum_aestivum_TraesCS5B02G127600	TraesCS5B02G127600	Ensembl Plants
Triticum aestivum	TCB1-D_Triticum_aestivum_TraesCS5D02G136300	TraesCS5D02G136300	Ensembl Plants
Oryza sativa	TCB1a_Oryza_sativa_Os11g05470	Os11g05470	Phytozome
Oryza sativa	TCB1b_Oryza_sativa_Os12g05590	Os12g05590	Phytozome
Zea mays	TCB1a_Zea_mays_GRMZM2G092008	GRMZM2G092008	Phytozome
Zea mays	TCB1b_Zea_mays_GRMZM2G132880	GRMZM2G132880	Phytozome
Setaria italica	TCB1a_Setaria_italica_Seita.7G324800	Seita.7G324800	Phytozome
Setaria italica	TCB1b_Setaria_italica_Seita.8G034000	Seita.8G034000	Phytozome
Setaria viridis	TCB1a_Setaria_viridis_Sevir.7G334800	Sevir.7G334800	Phytozome
Setaria viridis	TCB1b_Setaria_viridis_Sevir.8G033800	Sevir.8G033800	Phytozome
Brachypodium distachyon	TCB1_Brachypodium_distachyon_Bradi4g42400	Bradi4g42400	Phytozome
Sorghum bicolor	TCB1a_Sorghum_bicolor_Sobic.008G037300	Sobic.008G037300	Phytozome
Sorghum bicolor	TCB1b_Sorghum_bicolor_Sobic.005G038400	Sobic.005G038400	Phytozome
Panicum hallii	TCB1a_Panicum_hallii_Pahal.H00808	Pahal.H00808	Phytozome
Panicum hallii	TCB1b_Panicum_hallii_Pahal.C00432	Pahal.C00432	Phytozome
Oropetium thomaeum	TCB1a_Oropetium_thomaeum_15034	15034	Phytozome
Oropetium thomaeum	TCB1b_Oropetium_thomaeum_10946A	10946A	Phytozome
Ananas commosus	TCBa_Ananas_commosus_Aco031443	Aco031443	Phytozome
Ananas commosus	TCBb_Ananas_commosus_Aco016718	Aco016718	Phytozome
Musa acuminata	TCBa_Musa_acuminata_GSMUA11T21720	GSMUA11T21720	Phytozome
Musa acuminata	TCBb_Musa_acuminata_GSMUA5T20040	GSMUA5T20040	Phytozome
Musa acuminata	TCBc_Musa_acuminata_GSMUA3T03070	GSMUA3T03070	Phytozome
Musa acuminata	TCBd_Musa_acuminata_GSMUA3T22720	GSMUA3T22720	Phytozome
Musa acuminata	TCBe Musa_acuminata_GSMUA8T07730	GSMUA8T07730	Phytozome
Musa acuminata	TCBf_Musa_acuminata_GSMUA10T15580	GSMUA10T15580	Phytozome
Musa acuminata	TCBg Musa_acuminata_GSMUA10T10290	GSMUA10T10290	Phytozome
Colchicum autumnale	TCB Colchicum_autumnale_OVRB_scaffold_2015698	OVRB_scaffold_2015698	1KP
Gloriosa superba	TCB Gloriosa_superba_GDKK_scaffold_2056846	GDKK_scaffold_2056846	1KP
Xerophyllum asphodeloides	TCB Xerophyllum_asphodeloides_AFLV_scaffold_2083863	AFLV_scaffold_2083863	1KP
Spirodela polyrhiza	TCB_Spirodela_polyrhiza_Spipo9G0034500	Spipo9G0034500	Phytozome
Zostera marinara	TCBa_Zostera_marinara Zosma2g00820	Zosma2g00820	Phytozome
Zostera marinara	TCBb_Zostera_marinara Zosma165g00160	Zosma165g00160	Phytozome
Basal eudicots
Aquilegia coerulea	TCa_Aquilegia_coerulea_Aqcoe2G140500	Aqcoe2G140500	Phytozome
Aquilegia coerulea	TCba_Aquilegia_coerulea_Aqcoe1G447800	Aqcoe1G447800	Phytozome
Aquilegia coerulea	TCbb_Aquilegia_coerulea_Aqcoe1G447700	Aqcoe1G447700	Phytozome
Hakea prostrata	TC_Hakea_prostrata_REOF_scaffold_2006025	REOF_scaffold_2006025	1KP
Platanus occidentalis	TC Platanus_occidentalis_VQFW_scaffold_2019116	VQFW_scaffold_2019116	1KP
Ceratocapnos vesicaria	TC Ceratocapnos_vesicaria_UDHA_scaffold_2094997	UDHA_scaffold_2094997	1KP
Papaver somniferum	TC Papaver_somniferum_MIKW_scaffold_2022060	MIKW_scaffold_2022060	1KP
Papaver setigerum	TC Papaver_setigerum_JSVC_scaffold_2157342	JSVC_scaffold_2157342	1KP
Papaver bracteatum	TC Papaver_bracteatum_ZSNV_scaffold_2108925	ZSNV_scaffold_2108925	1KP
Papaver rhoeas	TC Papaver_rhoeas_QZBA_scaffold_2105297	QZBA_scaffold_2105297	1KP
Argemone mexicana	TC Argemone_mexicana_BFMT_scaffold_2017043	BFMT_scaffold_2017043	1KP
Hypecoum procumbens	TC_Hypecoum_procumbens_NMGG_scaffold_2059673	NMGG_scaffold_2059673	1KP
Argemone mexicana	TC_Argemone_mexicana_GOQJ_scaffold_2010502	GOQJ_scaffold_2010502	1KP
Papaver somniferum	TC_Papaver_somniferum_SUFP_scaffold_2018134	SUFP_scaffold_2018134	1KP
Papaver rhoeas	TC Papaver_rhoeas_GMAM_scaffold_2023001	GMAM_scaffold_2023001	1KP
Eschscholzia californica	BFT Eschscholzia_californica_NJKC_scaffold_2056521	NJKC_scaffold_2056521	1KP
Papaver bracteatum	BFT Papaver_bracteatum_ZSNV_scaffold_2107820	ZSNV_scaffold_2107820	1KP
Core eudicots
Arabidopsis thaliana	BFT_Arabidopsis_thaliana_AT5G62040	AT5G62040	Phytozome
Capsella grandiflora	BFT_Capsella_grandiflora_Cagra.4553s0006	Cagra.4553s0006	Phytozome
Brassica rapa	BFT_Brassica_rapa_Brara.F02030	Brara.F02030	Phytozome
Eutrema salsugineum	BFT_Eutrema_salsugineum_Thhalv10005589m	Thhalv10005589m	Phytozome
Gossypium raimondii	BFTa_Gossypium_raimondii_Gorai.004G120400	Gorai.004G120400	Phytozome
Gossypium raimondii	BFTb_Gossypium_raimondii_Gorai.007G010800	Gorai.007G010800	Phytozome
Theobroma cacao	BFT_Theobroma_cacao_Thecc1EG015117t1	Thecc1EG015117t1	Phytozome
Citrus clementina	BFT_Citrus_clementina_Ciclev10006042m	Ciclev10006042m	Phytozome
Citrus sinensis	BFT_Citrus_sinensis_orange1.1g030703m	orange1.1g030703m	Phytozome
Populus trichocarpa	BFT_Populus_trichocarpa_Potri.015G141300	Potri.015G141300	Phytozome
Ricinius communis	BFT_Ricinius_communis_30147.m014284	30147.m014284	Phytozome
Manihot esculentum	BFT_Manihot_esculentum_Manes.14G027800	Manes.14G027800	Phytozome
Salix purpurea	BFTa_Salix_purpurea_SapurV1A.0068s0180	SapurV1A.0068s0180	Phytozome
Salix purpurea	BFTb_Salix_purpurea_SapurV1A.1070s0160	SapurV1A.1070s0160	Phytozome
Linum usitatissimum	BFT_Linum_usitatissimum_Lus10027442	Lus10027442	Phytozome
Linum usitatissimum	BFT_Linum_usitatissimum_Lus10005753	Lus10005753	Phytozome
Prunus persica	BFT_Prunus_persica_Prupe.2G291900	Prupe.2G291900	Phytozome
Glycine max	BFT_Glycine_max_Glyma.16G196300	Glyma.16G196300	Phytozome
Medicago truncatula	BFT_Medicago_truncatula_Medtr0020s0120	Medtr0020s0120	Phytozome
Cucumis sativum	BFT_Cucumis_sativum_Cucsa.250860	Cucsa.250860	Phytozome
Fragaria vesca	BFT_Fragaria_vesca_mrna13304	mrna13304	Phytozome
Trifolium pratense	BFT_Trifolium_pratense_Tp57577_mRNA11092	Tp57577_mRNA11092	Phytozome
Eucalyptus grandis	BFT_Eucalyptus_grandis_Eucgr.K00237	Eucgr.K00237	Phytozome
Vitis vinifera	BFT_Vitis_vinifera_GSVIVT01010598001	GSVIVT01010598001	Phytozome
Kalanchoe laxiflora	BFT_Kalanchoe_laxiflora_Kalax.0635s0001	Kalax.0635s0001	Phytozome
Kalanchoe fedtschenkoi	BFT_Kalanchoe_fedtschenkoi_Kaladp0096s0031	Kaladp0096s0031	Phytozome
Mimulus guttatus	BFTa_Mimulus_guttatus_Migut.F00359	Migut.F00359	Phytozome
Solanum tuberosum	BFTa_Solanum_tuberosum_PGSC0003DMT400037143	PGSC0003DMT400037143	Phytozome
Solanum tuberosum	BFTb_Solanum_tuberosum_PGSC0003DMT400030575	PGSC0003DMT400030575	Phytozome
Amaranthus hypochondriacus	BFT_Amaranthus_hypochondriacus_AHYPO_018911	AHYPO_018911	Phytozome
Arabidopsis thaliana	CEN_Arabidopsis_thaliana_AT2G27550	AT2G27550	Phytozome
Capsella grandiflora	CEN_Capsella_grandiflora_Cagra.2864s0001	Cagra.2864s0001	Phytozome
Boechera stricta	CEN_Boechera_stricta_Bostr.27991s0011	Bostr.27991s0011	Phytozome
Brassica rapa	CEN_Brassica_rapa_Brara.G01320	Brara.G01320	Phytozome
Eutrema salsugineum	CEN_Eutrema_salsugineum_Thhalv10017312m	Thhalv10017312m	Phytozome
Gossypium raimondii	CEN_Gossypium_raimondii_Gorai.001G121800	Gorai.001G121800	Phytozome
Theobroma Thecc	CEN_Theobroma_cacao_Thecc1EG041439t1	Thecc1EG041439t1	Phytozome
Citrus clementina	CEN_Citrus_clementina_Ciclev10029782m	Ciclev10029782m	Phytozome
Citrus orange	CEN_Citrus_sinensis_orange1.1g030564m	orange1.1g030564m	Phytozome
Populus trichocarpa	CEN_Populus_trichocarpa_Potri.004G203900	Potri.004G203900	Phytozome
Populus trichocarpa	CEN_Populus_trichocarpa_Potri.009G165100	Potri.009G165100	Phytozome
Manihot esculentum	CEN_Manihot_esculentum_Manes.04G004700	Manes.04G004700	Phytozome
Manihot esculentum	CEN_Manihot_esculentum_Manes.11G161100	Manes.11G161100	Phytozome
Salix purpurea	CENa_Salix_purpurea_SapurV1A.0374s0110	SapurV1A.0374s0110	Phytozome
Salix purpurea	CENb_Salix_purpurea_SapurV1A.0125s0300	SapurV1A.0125s0300	Phytozome
Linum usitatissimum	CENa_Linum_usitatissimum_Lus10004884	Lus10004884	Phytozome
Linum usitatissimum	CENb_Linum_usitatissimum_Lus10019541	Lus10019541	Phytozome
Linum usitatissimum	CENc_Linum_usitatissimum_Lus10020600	Lus10020600	Phytozome
Linum usitatissimum	CENd_Linum_usitatissimum_Lus10004886	Lus10004886	Phytozome
Linum usitatissimum	CENe_Linum_usitatissimum_Lus10043385	Lus10043385	Phytozome
Prunus persica	CEN_Prunus_persica_Prupe.6G128400	Prupe.6G128400	Phytozome
Cucumis sativum	CEN_Cucumis_sativum_Cucsa.385120	Cucsa.385120	Phytozome
Fragaria vesca	CEN_Fragaria_vesca_mrna21992	mrna21992	Phytozome
Trifolium pratense	CEN_Trifolium_pratense_Tp57577_mRNA4729	Tp57577_mRNA4729	Phytozome
Eucalyptus grandis	CENa_Eucalyptus_grandis_Eucgr.B03867	Eucgr.B03867	Phytozome
Eucalyptus grandis	CENb_Eucalyptus_grandis_Eucgr.J00485	Eucgr.J00485	Phytozome
Kalanchoe laxiflora	CEN_Kalanchoe_laxiflora_Kalax.0154s0031	Kalax.0154s0031	Phytozome
Kalanchoe fedtschenkoi	CENa_Kalanchoe_fedtschenkoi_Kaladp0093s0128	Kaladp0093s0128	Phytozome
Solanum tuberosum	CEN_Solanum_tuberosum_PGSC0003DMT400018307	PGSC0003DMT400018307	Phytozome
Mimulus guttatus	CEN_Mimulus_guttatus_Migut.N02493	Migut.N02493	Phytozome
Amaranthus hypochondriacus	CENa_Amaranthus_hypochondriacus_AHYPO_003769	AHYPO_003769	Phytozome
Amaranthus hypochondriacus	CENb_Amaranthus_hypochondriacus_AHYPO_013462	AHYPO_013462	Phytozome
Arabidopsis thaliana	TFL1_Arabidopsis_thaliana_AT5G03840	AT5G03840	Phytozome
Capsella grandiflora	TFL1_Capsella_grandiflora_Cagra.0154s0020	Cagra.0154s0020	Phytozome
Brassica rapa	TFL1_Brassica_rapa_Brara.B00114	Brara.B00114	Phytozome
Boechera stricta	TFL1_Boechera_stricta_Bostr.2128s0064	Bostr.2128s0064	Phytozome
Eutrema salsugineum	TFL1_Eutrema_salsugineum_Thhalv10015708m	Thhalv10015708m	Phytozome
Eutrema salsugineum	TFL1_Eutrema_salsugineum_Thhalv10002980m	Thhalv10002980m	Phytozome
Gossypium raimondii	TFL1a_Gossypium_raimondii_Gorai.006G155800	Gorai.006G155800	Phytozome
Gossypium raimondii	TFL1b_Gossypium_raimondii_Gorai.009G403800	Gorai.009G403800	Phytozome
Theobroma cacao	TFL1_Theobroma_cacao_Thecc1EG022560t1	Thecc1EG022560t1	Phytozome
Citrus clementina	TFL1_Citrus_clementina_Ciclev10013475m	Ciclev10013475m	Phytozome
Citrus orange	TFL1_Citrus_sinensis_orange1.1g035977m	orange1.1g035977m	Phytozome
Manihot esculentum	TFL1a_Manihot_esculentum_Manes.09G056300	Manes.09G056300	Phytozome
Manihot esculentum	TFL1b_Manihot_esculentum_Manes.13G011900	Manes.13G011900	Phytozome
Manihot esculentum	TFL1c_Manihot_esculentum_Manes.08G024500	Manes.08G024500	Phytozome
Ricinius communis	TFL1_Ricinius_communis_29625.m000694	29625.m000694	Phytozome
Cucumis sativum	TFL1a_Cucumis_sativum_Cucsa.241060	Cucsa.241060	Phytozome
Cucumis sativum	TFL1b_Cucumis_sativum_Cucsa.083330	Cucsa.083330	Phytozome
Glycine max	TFL1_Glycine_max_Glyma.19G194300	Glyma.19G194300	Phytozome
Medicago truncatula	TFL1_Medicago_truncatula_Medtr7g104460	Medtr7g104460	Phytozome
Fragaria vesca	TFL1_Fragaria_vesca_mrna30276	mrna30276	Phytozome
Prunus persica	TFL1_Prunus_persica_Prupe.7G112600	Prupe.7G112600	Phytozome
Eucalyptus grandis	TFL1_Eucalyptus_grandis_Eucgr.A01505	Eucgr.A01505	Phytozome
Vitis vinifera	TFL1_Vitis_vinifera_GSVIVT01033829001	GSVIVT01033829001	Phytozome
Trifolium pratense	TFL1_Trifolium_pratense_Tp57577_mRNA20217	Tp57577_mRNA20217	Phytozome
Mimulus guttatus	TFL1_Mimulus_guttatus_Migut.J01049	Migut.J01049	Phytozome
Gymnosperm FT
Ginkgophyta
Ginkgo biloba	FTA_Ginkgo_biloba_KX270274	KX270274	Genbank
Ginkgo biloba	FTB_Ginkgo_biloba_KX270273	KX270273	Genbank
Cycadophyta
Cycas revoluta	FTA_Cycas_revoluta_KX270266	KX270266	Genbank
Zamia furfuracea	FTA_Zamia furfuracea_KX270285	KX270285	Genbank
Cycas revoluta	FTB_Cycas_revoluta_KX270265	KX270265	Genbank
Zamia furfuracea	FTB_Zamia furfuracea_KX270284	KX270284	Genbank
Pinophyta
Pseudolarix amabilis	FTA_Pseudolarix_amabilis_AQFM_scaffold_2072200	AQFM_scaffold_2072200	1KP
Pinus ponderosa	FTA_Pinus_ponderosa_JBND_scaffold_2061858	JBND_scaffold_2061858	1KP
Pinus parviflora	FTA_Pinus_parviflora_IIOL_scaffold_2077632	IIOL_scaffold_2077632	1KP
Pinus radiata	FTA_Pinus_radiata_DZQM_scaffold_2051003	DZQM_scaffold_2051003	1KP
Pinus taeda	FTA_Pinus_taeda_PITA_000034759	PITA_000034759	Congenie
Nothotsuga longibracteata	FTA_Nothotsuga_longibracteata_AREG_scaffold_2011440	AREG_scaffold_2011440	1KP
Larix speciosa	FTA_Larix_speciosa_WVWN_scaffold_2009167	WVWN_scaffold_2009167	1KP
Cathaya agryrophylla	FTA_Cathaya_agryrophylla_NPRL_scaffold_2121510	NPRL_scaffold_2121510	1KP
Picea abies	FTB_Picea_abies_MA_400747g0010	MA_400747g0010	Congenie
Pinus ponderosa	FTB_Pinus_ponderosa_JBND_scaffold_2068408	JBND_scaffold_2068408	1KP
Pinus jeffreyi	FTB_Pinus_jeffreyi_MFTM_scaffold_2077888	MFTM_scaffold_2077888	1KP
Pinus radiata	FTB_Pinus_radiata_DZQM_scaffold_2050132	DZQM_scaffold_2050132	1KP
Pinus taeda	FTBa_Pinus_taeda_PITA_000060380	PITA_000060380	Congenie
Pinus taeda	FTBb_Pinus_taeda_PITA_000033815	PITA_000033815	Congenie
Abies lasiocarpa	FTB_Abies_lasiocarpa_VSRH_scaffold_2050177	VSRH_scaffold_2050177	1KP
Larix speciosa	FTB_Larix_speciosa_WVWN_scaffold_2047090	WVWN_scaffold_2047090	1KP
Thujopsis dolabrata	FTB_Thujopsis_dolabrata_NKIN_scaffold_2046959	NKIN_scaffold_2046959	1KP
Thuja plicata	FTB_Thuja_plicata_VFYZ_scaffold_2009063	VFYZ_scaffold_2009063	1KP
Chamaecyparis lawsoniana	FTB_Chamaecyparis_lawsoniana_AIGO_scaffold_2064102	AIGO_scaffold_2064102	1KP
Cupressus dupreziana	FTB_Cupressus_dupreziana_QNGJ_scaffold_2065165	QNGJ_scaffold_2065165	1KP
Amentotaxus argotaenia	FTB_Amentotaxus argotaenia_KX270259	KX270259	Genbank
Sciadopitys verticillata	FTB_Sciadopitys verticillata_KX270281	KX270281	Genbank
Podocarpus macrophyllus	FTB_Podocarpus_macrophyllus_KX270277	KX270277	Genbank
Angiosperm FT
Basal angiosperms
Amborella trichopoda	FT_Amborella_trichopoda_scaffold00066.22	scaffold00066.22	Phytozome
Magnoliids
Peperomia fraseri	FT_Peperomia_fraseri_XSZI_scaffold_2050947	XSZI_scaffold_2050947	1KP
Peperomia fraseri	FT Peperomia_fraseri_XSZI_scaffold_2007040	XSZI_scaffold_2007040	1KP
Piper auritum	FT Piper_auritum_MUNP_scaffold_2012666	MUNP_scaffold_2012666	1KP
Houttuynia cordata	FT Houttuynia_cordata_CSSK_scaffold_2019866	CSSK_scaffold_2019866	1KP
Saruma henryi	FT Saruma_henryi_QDVW_scaffold_2060534	QDVW_scaffold_2060534	1KP
Gyrocarpus americanus	FT Gyrocarpus_americanus_BSVG_scaffold_2072091	BSVG_scaffold_2072091	1KP
Cassytha filiformis	FT Cassytha_filiformis_VYLQ_scaffold_2041230	VYLQ_scaffold_2041230	1KP
Monocots
Triticum aestivum	FT1A_Triticum_aestivum_TraesCS7A02G115400	TraesCS7A02G115400	Ensembl Plants
Triticum aestivum	FT1B_Triticum_aestivum_TraesCS7B02G013100	TraesCS7B02G013100	Ensembl Plants
Triticum aestivum	FT1D_Triticum_aestivum_TraesCS7D02G111600	TraesCS7D02G111600	Ensembl Plants
Hordeum vulgarum	FT1_Hordeum_vulgarum_HvFT1_DQ100327	HvFT1_DQ100327	Ensembl Plants
Oryza sativa	FT1a_Oryza_sativa_Os06g06320	Os06g06320	Phytozome
Oryza sativa	FT1b_Oryza_sativa_Os06g06300	Os06g06300	Phytozome
Brachypodium distachyon	FT1_Brachypodium_distachyon_Bradi1g48830	Bradi1g48830	Phytozome
Setaria italica	FT1a Setaria_italica_Seita.4G067600	Seita.4G067600	Phytozome
Setaria italica	FT1b_Setaria_italica_Seita.4G122200	Seita.4G122200	Phytozome
Setaria italica	FT1c_Setaria_italica_Seita.4G102400	Seita.4G102400	Phytozome
Setaria viridis	FT1a_Setaria_viridis_Sevir.4G065600	Sevir.4G065600	Phytozome
Setaria viridis	FT1b_Setaria_viridis_Sevir.4G195400	Sevir.4G195400	Phytozome
Setaria viridis	FT1c_Setaria_viridis_Sevir.8G067800	Sevir.8G067800	Phytozome
Zea mays	FT1_Zea_mays_GRMZM2G051338	GRMZM2G051338	Phytozome
Sorghum bicolor	FT1_Sorghum_bicolor_Sobic.010G045100	Sobic.010G045100	Phytozome
Panicum hallii	FT1a_Panicum_hallii_Pahal.J00116	Pahal.J00116	Phytozome
Panicum hallii	FT1b_Panicum_hallii_Pahal.D02673	Pahal.D02673	Phytozome
Oropetium thomameum	FT1_Oropetium_thomameum_24007A	24007A	Phytozome
Avena fatua	FT1 Avena_fatua_RMVB_scaffold_2008759	RMVB_scaffold_2008759	1KP
Eleusine coracana	FT1 Eleusine_coracana_PZAP_scaffold_2009858	PZAP_scaffold_2009858	1KP
Neurachne tenuifolia	FT1 Neurachne_tenuifolia_NNOK_scaffold_2054467	NNOK_scaffold_2054467	1KP
Triodia aff. Bynoei	FT1 Triodia_aff._bynoei_YXNR_scaffold_2033261	YXNR_scaffold_2033261	1KP
Typha latifolia	FT1 Typha_latifolia_BRUD_scaffold_2010805	BRUD_scaffold_2010805	1KP
Maranta leuconeura	FT1 Maranta_leuconeura_JNUB_scaffold_2073950	JNUB_scaffold_2073950	1KP
Ananas comosus	FT1_Ananas_comosus_Aco010683	Aco010683	Phytozome
Musa acuminata	FT1a_Musa_acuminata_GSMUA4T08540	GSMUA4T08540	Phytozome
Musa acuminata	FT1b_Musa_acuminata_GSMUA10T21760	GSMUA10T21760	Phytozome
Yucca brevifolia	FT1_Yucca_brevifolia_YMBL_scaffold_2121017	YMBL_scaffold_2121017	1KP
Narcissus viridiflorus	FT1_Narcissus_viridiflorus_IQYY_scaffold_2002685	IQYY_scaffold_2002685	1KP
Xerophyllum asphodeloides	FT1_Xerophyllum_asphodeloides_AFLV_scaffold_2015337	AFLV_scaffold_2015337	1KP
Helonias bullata	FT1_Helonias_bullata_OOSO_scaffold_2078824	OOSO_scaffold_2078824	1KP
Gloriosa superba	FT1_Gloriosa_superba_GDKK_scaffold_2070774	GDKK_scaffold_2070774	1KP
Gloriosa superba	FT1_Gloriosa_superba_GDKK_scaffold_2068948	GDKK_scaffold_2068948	1KP
Colchicum autumnale	FT1_Colchicum_autumnale_SFCT_scaffold_2090291	SFCT_scaffold_2090291	1KP
Freycinetia multiflora	FT1_Freycinetia_multiflora_DGXS_scaffold_2021231	DGXS_scaffold_2021231	1KP
Triticum aestivum	FT2A_Triticum_aestivum_TraesCS3A02G143100	TraesCS3A02G143100	Ensembl Plants
Triticum aestivum	FT2B_Triticum_aestivum_TraesCS3B02G162000	TraesCS3B02G162000	Ensembl Plants
Triticum aestivum	FT2D_Triticum_aestivum_TraesCS3D02G144500	TraesCS3D02G144500	Ensembl Plants
Hordeum vulgarum	FT2_Hordeum_vulgarum_HvFT2_DQ297407	HvFT2_DQ297407	Ensembl Plants
Oryza sativa	FT2_Oryza_sativa_Os01g11940	Os01g11940	Phytozome
Brachypodium distachyon	FT2_Brachypodium_distachyon_Bradi2g07070	Bradi2g07070	Phytozome
Setaria italica	FT2_Setaria_italica_Seita.5G152500	Seita.5G152500	Phytozome
Zea mays	FT2_Zea_mays_GRMZM2G373928	GRMZM2G373928	Phytozome
Sorghum bicolor	FT2_Sorghum_bicolor_Sobic.003G017200	Sobic.003G017200	Phytozome
Panicum hallii	FT2_Panicum_hallii_Pahal.E04446	Pahal.E04446	Phytozome
Thyridolepis multiculmis	FT2_Thyridolepis_multiculmis_WCOR_scaffold_2021738	WCOR_scaffold_2021738	1KP
Thyridolepis mitchelliana	FT2 Thyridolepis_mitchelliana_XBKS_scaffold_2055617	XBKS_scaffold_2055617	1KP
Microstegium vimineum	FT2 Microstegium_vimineum_YPIC_scaffold_2005313	YPIC_scaffold_2005313	1KP
Aristida stricta	FT2 Aristida_stricta_HATH_scaffold_2084072	HATH_scaffold_2084072	1KP
Panicum miliaceum A	FT2 Panicum_miliaceum_A_SOHV_scaffold_2080463	SOHV_scaffold_2080463	1KP
Triodia aff. Bynoei	FT2 Triodia_aff._bynoei_YXNR_scaffold_2033262	YXNR_scaffold_2033262	1KP
Eleusine coracana	FT2 Eleusine_coracana_PZAP_scaffold_2005509	PZAP_scaffold_2005509	1KP
Neurachne minor	FT2 Neurachne_minor_BXAY_scaffold_2021478	BXAY_scaffold_2021478	1KP
Neurachne annularis	FT2 Neurachne_annularis_BPKH_scaffold_2071338	BPKH_scaffold_2071338	1KP
Neurachne tenuifolia	FT2 Neurachne_tenuifolia_NNOK_scaffold_2001607	NNOK_scaffold_2001607	1KP
Orchidantha maxillaroides	FT2 Orchidantha_maxillaroides_LSKK_scaffold_2020705	LSKK_scaffold_2020705	1KP
Orchidantha maxillaroides	FT2 Orchidantha_maxillaroides_LSKK_scaffold_2012845	LSKK_scaffold_2012845	1KP
Ananas comosus	FT2_Ananas_comosus_Aco010684	Aco010684	Phytozome
Typha latifolia	FT2 Typha_latifolia_BRUD_scaffold_2059153	BRUD_scaffold_2059153	1KP
Strelitzia reginae	FT2 Strelitzia_reginae_UOEL_scaffold_2081320	UOEL_scaffold_2081320	1KP
Curculigo sp	FT2 Curculigo_sp YJUG_scaffold_2138727	YJUG_scaffold_2138727	1KP
Musa acuminata	FT2_Musa_acuminata_GSMUA10T21780	GSMUA10T21780	Phytozome
Musa acuminata	FT2_Musa_acuminata_GSMUA2T19310	GSMUA2T19310	Phytozome
Dioscorea villosa	FT2_Dioscorea_villosa_OCWZ_scaffold_2008314	OCWZ_scaffold_2008314	1KP
Freycinetia multiflora	FT2 Freycinetia_multiflora_DGXS_scaffold_2016379	DGXS_scaffold_2016379	1KP
Triticum aestivum	FT3A_Triticum_aestivum_TraesCS1A02G338600	TraesCS1A02G338600	Ensembl Plants
Triticum aestivum	FT3B_Triticum_aestivum_TraesCS1B02G351100	TraesCS1B02G351100	Ensembl Plants
Triticum aestivum	FT3D_Triticum_aestivum_TraesCS1D02G340800	TraesCS1D02G340800	Ensembl Plants
Hordeum vulgarum	FT3_Hordeum_vulgarum_HvFT3_DQ411319	HvFT3_DQ411319	Ensembl Plants
Triticum aestivum	FT5A1_Triticum_aestivum_TraesCS5A02G546900	TraesCS5A02G546900	Ensembl Plants
Triticum aestivum	FT5B1a Triticum_aestivum_TraesCS4B02G380600	TraesCS4B02G380600	Ensembl Plants
Triticum aestivum	FT5B1b_Triticum_aestivum_TraesCS4B02G379100	TraesCS4B02G379100	Ensembl Plants
Triticum aestivum	FT5D1_Triticum_aestivum_TraesCSU02G130900	TraesCSU02G130900	Ensembl Plants
Triticum aestivum	FT5A2_Triticum_aestivum_TraesCS5A02G546800	TraesCS5A02G546800	Ensembl Plants
Triticum aestivum	FT5B2_Triticum_aestivum_TraesCSU02G130800	TraesCSU02G130800	Ensembl Plants
Triticum aestivum	FT5D2_Triticum_aestivum_TraesCSU02G130700	TraesCSU02G130700	Ensembl Plants
Hordeum vulgarum	FT5_Hordeum_vulgarum_HvFT5_EF012202	HvFT5_EF012202	Ensembl Plants
Oryza sativa	FT3_Oryza_sativa_Os05g44180	Os05g44180	Phytozome
Brachypodium distachyon	FT3_Brachypodium_distachyon_Bradi2g19670	Bradi2g19670	Phytozome
Setaria italica	FT3_Setaria_italica_Seita.3G177300	Seita.3G177300	Phytozome
Setaria viridis	FT3_Setaria_viridis_Sevir.3G181300	Sevir.3G181300	Phytozome
Zea mays	FT3_Zea_mays_GRMZM2G141756	GRMZM2G141756	Phytozome
Zea mays	FT3_Zea_mays_GRMZM2G179264	GRMZM2G179264	Phytozome
Sorghum bicolor	FT3_Sorghum_bicolor_Sobic.009G199900	Sobic.009G199900	Phytozome
Panicum hallii	FT3_Panicum_hallii_Pahal.C02297	Pahal.C02297	Phytozome
Oropetium thomameum	FT3_Oropetium_thomameum_03571A	03571A	Phytozome
Oryza sativa	FT13_Oryza_sativa_Os01g54490	Os01g54490	Phytozome
Brachypodium distachyon	FT13_Brachypodium_distachyon_Bradi2g49795	Bradi2g49795	Phytozome
Setaria italica	FT13_Setaria_italica_Seita.5G317600	Seita.5G317600	Phytozome
Setaria viridis	FT13_Setaria_viridis_Sevir.5G320600	Sevir.5G320600	Phytozome
Zea mays	FT13_Zea_mays_GRMZM2G103666	GRMZM2G103666	Phytozome
Sorghum bicolor	FT13_Sorghum_bicolor_Sobic.003G295300	Sobic.003G295300	Phytozome
Panicum hallii	FT13_Panicum_hallii_Pahal.E01646	Pahal.E01646	Phytozome
Oropetium thomameum	FT13_Oropetium_thomameum_12498A	12498A	Phytozome
Paraneurachne muelleri	FT13 Paraneurachne_muelleri_XUAB_scaffold_2070038	XUAB_scaffold_2070038	1KP
Microstegium vimineum	FT13 Microstegium_vimineum_YPIC_scaffold_2022831	YPIC_scaffold_2022831	1KP
Ananas comosus	FTZ Ananas_comosus_Aco006026	Aco006026	Phytozome
Triticum aestivum	FT4A_Triticum_aestivum_TraesCS2A02G132300	TraesCS2A02G132300	Ensembl Plants
Triticum aestivum	FT4B_Triticum_aestivum_TraesCS2B02G13xxx1	TraesCS2B02G13xxx1	Ensembl Plants
Triticum aestivum	FT4D_Triticum_aestivum_TraesCS2D02G134200	TraesCS2D02G134200	Ensembl Plants
Triticum aestivum	FT4X_Triticum_aestivum_TraesCS7B02G272600	TraesCS7B02G272600	Ensembl Plants
Hordeum vulgarum	FT4_Hordeum_vulgarum_HvFT4_DQ411320	HvFT4_DQ411320	Ensembl Plants
Oryza sativa	FT4_Oryza_sativa_Os06g35940	Os06g35940	Phytozome
Brachypodium distachyon	FT4_Brachypodium_distachyon_Bradi1g38150	Bradi1g38150	Phytozome
Setaria italica	FT4_Setaria_italica_Seita.4G180200	Seita.4G180200	Phytozome
Setaria viridis	FT4_Setaria_viridis_Sevir.4G148400	Sevir.4G148400	Phytozome
Zea mays	FT4_Zea_mays_GRMZM2G400167	GRMZM2G400167	Phytozome
Sorghum bicolor	FT4_Sorghum_bicolor_Sobic.010G164200	Sobic.010G164200	Phytozome
Panicum hallii	FT4_Panicum_hallii_Pahal.D02041	Pahal.D02041	Phytozome
Thyridolepis multiculmis	FT4_Thyridolepis_multiculmis_WCOR_scaffold_2000961	WCOR_scaffold_2000961	1KP
Thyridolepis mitchelliana	FT4 Thyridolepis_mitchelliana_XBKS_scaffold_2011516	XBKS_scaffold_2011516	1KP
Neurachne alopecuroidea	FT4 Neurachne_alopecuroidea_ZENX_scaffold_2002591	ZENX_scaffold_2002591	1KP
Neurachne munroi	FT4 Neurachne_munroi_ZMGN_scaffold_2001608	ZMGN_scaffold_2001608	1KP
Neurachne minor	FT4 Neurachne_minor_BXAY_scaffold_2020221	BXAY_scaffold_2020221	1KP
Neurachne lanigera	FT4 Neurachne_lanigera_VQYB_scaffold_2013660	VQYB_scaffold_2013660	1KP
Neurachne annularis	FT4 Neurachne_annularis_BPKH_scaffold_2016466	BPKH_scaffold_2016466	1KP
Eleusine coracana	FT4 Eleusine_coracana_PZAP_scaffold_2057571	PZAP_scaffold_2057571	1KP
Paraneurachne muelleri	FT4 Paraneurachne_muelleri_XUAB_scaffold_2003766	XUAB_scaffold_2003766	1KP
Triticum aestivum	FT6A_Triticum_aestivum_TraesCS6A02G160200	TraesCS6A02G160200	Ensembl Plants
Triticum aestivum	FT6B_Triticum_aestivum_TraesCS6B02G191200	TraesCS6B02G191200	Ensembl Plants
Triticum aestivum	FT6D_Triticum_aestivum_TraesCS6D02G152500	TraesCS6D02G152500	Ensembl Plants
Hordeum vulgarum	FT6_Hordeum_vulgarum_HvFT6LD	HvFT6LD	Ensembl Plants
Oryza sativa	FT6_Oryza_sativa_Os02g13830	Os02g13830	Phytozome
Brachypodium distachyon	FT6_Brachypodium_distachyon_Bradi3g08890	Bradi3g08890	Phytozome
Setaria italica	FT6A_Setaria_italica_Seita.7G069000	Seita.7G069000	Phytozome
Setaria viridis	FT6A_Setaria_viridis_Sevir.7G075500	Sevir.7G075500	Phytozome
Zea mays	FT6A_Zea_mays_GRMZM2G019993	GRMZM2G019993	Phytozome
Sorghum bicolor	FT6A_Sorghum_bicolor_Sobic.006G047700	Sobic.006G047700	Phytozome
Panicum hallii	FT6A_Panicum_hallii_Pahal.G00982	Pahal.G00982	Phytozome
Setaria italica	FT6B_Setaria_italica_Seita.1G026000	Seita.1G026000	Phytozome
Setaria viridis	FT6B_Setaria_viridis_Sevir.1G026400	Sevir.1G026400	Phytozome
Zea mays	FT6B_Zea_mays_GRMZM2G108016	GRMZM2G108016	Phytozome
Sorghum bicolor	FT6B_Sorghum_bicolor_Sobic.004G101800	Sobic.004G101800	Phytozome
Panicum hallii	FT6B_Panicum_hallii_Pahal.A00936	Pahal.A00936	Phytozome
Oryza sativa	FT14_Oryza_sativa_Os01g10590	Os01g10590	Phytozome
Setaria italica	FT14_Setaria_italica_Seita.5G143500	Seita.5G143500	Phytozome
Setaria viridis	FT14_Setaria_viridis_Sevir.5G141700	Sevir.5G141700	Phytozome
Sorghum bicolor	FT14_Sorghum_bicolor_Sobic.003G026600	Sobic.003G026600	Phytozome
Oropetium thomameum	FT14_Oropetium_thomameum_17953A	17953A	Phytozome
Ananas comosus	FTY Ananas_comosus_Aco004292	Aco004292	Phytozome
Musa acuminata	FTYa_Musa_acuminata_GSMUA5T06420	GSMUA5T06420	Phytozome
Musa acuminata	FTYb_Musa_acuminata_GSMUA5T06600	GSMUA5T06600	Phytozome
Musa acuminata	FTYc_Musa_acuminata_GSMUA2T19360	GSMUA2T19360	Phytozome
Heliconia sp	FTY Heliconia_sp_KNKV_scaffold_2015009	KNKV_scaffold_2015009	1KP
Dioscorea villosa	FTY Dioscorea_villosa_OCWZ_scaffold_2049883	OCWZ_scaffold_2049883	1KP
Dioscorea villosa	FTY Dioscorea_villosa_OCWZ_scaffold_2051270	OCWZ_scaffold_2051270	1KP
Stemona tuberosa	FTY Stemona_tuberosa_VBHQ_scaffold_2031041	VBHQ_scaffold_2031041	1KP
Triticum aestivum	FT7A_Triticum_aestivum_TraesCS5A02G154600	TraesCS5A02G154600	Ensembl Plants
Triticum aestivum	FT7B_Triticum_aestivum_TraesCS5B02G152800	TraesCS5B02G152800	Ensembl Plants
Triticum aestivum	FT7D_Triticum_aestivum_TraesCS5D02G159500	TraesCS5D02G159500	Ensembl Plants
Hordeum vulgarum	FT7_Hordeum_vulgarum_HORVU5Hr1G048110	HORVU5Hr1G048110	Ensembl Plants
Triticum aestivum	FT8A2_Triticum_aestivum_TraesCS2A02G536700	TraesCS2A02G536700	Ensembl Plants
Triticum aestivum	FT8A1_Triticum_aestivum_TraesCS2A02G536600	TraesCS2A02G536600	Ensembl Plants
Triticum aestivum	FT8A3_Triticum_aestivum_TraesCS2A02G536900	TraesCS2A02G536900	Ensembl Plants
Triticum aestivum	FT8B1_Triticum_aestivum_TraesCS2B02G567400	TraesCS2B02G567400	Ensembl Plants
Triticum aestivum	FT8B2_Triticum_aestivum_TraesCS2B02G567200	TraesCS2B02G567200	Ensembl Plants
Triticum aestivum	FT8D_Triticum_aestivum_TraesCS2D02G538100	TraesCS2D02G538100	Ensembl Plants
Hordeum vulgarum	FT8_Hordeum_vulgarum_HORVU2Hr1G117710	HORVU2Hr1G117710	Ensembl Plants
Triticum aestivum	FT15D_Triticum_aestivum_TraesCS2D02G485100	TraesCS2D02G485100	Ensembl Plants
Triticum aestivum	FT15B_Triticum_aestivum_TraesCS2B02G511400	TraesCS2B02G511400	Ensembl Plants
Hordeum vulgarum	FT15a_Hordeum_vulgarum_HORVU2Hr1G108520	HORVU2Hr1G108520	Ensembl Plants
Hordeum vulgarum	FT15b_Hordeum_vulgarum_HORVU4Hr1G089690	HORVU4Hr1G089690	Ensembl Plants
Hordeum vulgarum	FT15c_Hordeum_vulgarum_HORVU3Hr1G002020	HORVU3Hr1G002020	Ensembl Plants
Oryza sativa	FT78_Oryza_sativa_Os12g13030	Os12g13030	Phytozome
Brachypodium distachyon	FT78a_Brachypodium_distachyon_Bradi4g39730	Bradi4g39730	Phytozome
Brachypodium distachyon	FT78b_Brachypodium_distachyon_Bradi4g39760	Bradi4g39760	Phytozome
Brachypodium distachyon	FT78c_Brachypodium_distachyon_Bradi4g39750	Bradi4g39750	Phytozome
Zea mays	FT78_Zea_mays_ZMAC214791	ZMAC214791	Phytozome
Zea mays	FT78_Zea_mays_AC214791	AC214791	Phytozome
Sorghum bicolor	FT78_Sorghum_bicolor_Sobic.008G082200	Sobic.008G082200	Phytozome
Lepidosperma gibsonii	FTX Lepidosperma_gibsonii_WBIB_scaffold_2061038	WBIB_scaffold_2061038	1KP
Triticum aestivum	FT11B_Triticum_aestivum_TraesCS4B02G073800	TraesCS4B02G073800	Ensembl Plants
Triticum aestivum	FT11D_Triticum_aestivum_TraesCS4D02G072300	TraesCS4D02G072300	Ensembl Plants
Hordeum vulgarum	FT11_Hordeum_vulgarum_HORVU4Hr1G012200	HORVU4Hr1G012200	Ensembl Plants
Oryza sativa	FT11_Oryza_sativa_Os11g18870	Os11g18870	Phytozome
Zea mays	FT11_Zea_mays_GRMZM2G075215	GRMZM2G075215	Phytozome
Setaria italica	FT11_Setaria_italica_Seita.8G106700	Seita.8G106700	Phytozome
Setaria viridis	FT11_Setaria_viridis_Sevir.8G109700	Sevir.8G109700	Phytozome
Sorghum bicolor	FT11_Sorghum_bicolor_Sobic.005G110406	Sobic.005G110406	Phytozome
Panicum hallii	FT11_Panicum_hallii_Pahal.H02414	Pahal.H02414	Phytozome
Oropetium thomameum	FT11_Oropetium_thomameum_09099A	09099A	Phytozome
Triticum aestivum	FT9A_Triticum_aestivum_TraesCS2A02G347000	TraesCS2A02G347000	Ensembl Plants
Triticum aestivum	FT9B_Triticum_aestivum_TraesCS2B02G365300	TraesCS2B02G365300	Ensembl Plants
Triticum aestivum	FT9D_Triticum_aestivum_TraesCS2D02G345700	TraesCS2D02G345700	Ensembl Plants
Triticum aestivum	FT9X_Triticum_aestivum_TraesCS5B02G020300	TraesCS5B02G020300	Ensembl Plants
Hordeum vulgarum	FT9_Hordeum_vulgarum_HORVU2Hr1G084540	HORVU2Hr1G084540	Ensembl Plants
Oryza sativa	FT9_Oryza_sativa_Os04g41130	Os04g41130	Phytozome
Brachypodium distachyon	FT9_Brachypodium_distachyon_Bradi5g14010	Bradi5g14010	Phytozome
Zea mays	FT9a_Zea_mays_GRMZM2G062052	GRMZM2G062052	Phytozome
Zea mays	FT9b_Zea_mays_GRMZM2G021560	GRMZM2G021560	Phytozome
Sorghum bicolor	FT9_Sorghum_bicolor_Sobic.006G128500	Sobic.006G128500	Phytozome
Panicum hallii	FT9_Panicum_hallii_Pahal.G00695	Pahal.G00695	Phytozome
Oropetium thomameum	FT9_Oropetium_thomameum_11955A	11955A	Phytozome
Triticum aestivum	FT12D_Triticum_aestivum_TraesCS6D02G197100	TraesCS6D02G197100	Ensembl Plants
Triticum aestivum	FT12A_Triticum_aestivum_TraesCS6A02G214400	TraesCS6A02G214400	Ensembl Plants
Triticum aestivum	FT12B_Triticum_aestivum_TraesCS6B02G244400	TraesCS6B02G244400	Ensembl Plants
Oryza sativa	FT12_Oryza_sativa_Os02g39064	Os02g39064	Phytozome
Brachypodium distachyon	FT12_Brachypodium_distachyon_Bradi3g48036	Bradi3g48036	Phytozome
Setaria italica	FT12_Setaria_italica_Seita.1G223300	Seita.1G223300	Phytozome
Setaria viridis	FT12_Setaria_viridis_Sevir.1G227200	Sevir.1G227200	Phytozome
Zea mays	FT12_Zea_mays_GRMZM2G127121	GRMZM2G127121	Phytozome
Sorghum bicolor	FT12_Sorghum_bicolor_Sobic.004G206600	Sobic.004G206600	Phytozome
Panicum hallii	FT12_Panicum_hallii_Pahal.A02425	Pahal.A02425	Phytozome
Ananas comosus	FTW_Ananas_comosus_Aco003470	Aco003470	Phytozome
Ananas comosus	FTW_Ananas_comosus_Aco008070	Aco008070	Phytozome
Curcuma olena	FTX Curcuma_olena_JQCX_scaffold_2069580	JQCX_scaffold_2069580	1KP
Maranta leuconeura	FTX Maranta_leuconeura_JNUB_scaffold_2025637	JNUB_scaffold_2025637	1KP
Brodiaea sierrae	FTX Brodiaea_sierrae IXEM_scaffold_2003542	IXEM_scaffold_2003542	1KP
Musa acuminata	FTXa_Musa_acuminata_GSMUA9T07900	GSMUA9T07900	Phytozome
Musa acuminata	FTXb_Musa_acuminata_GSMUA2T05870	GSMUA2T05870	Phytozome
Musa acuminata	FTXc_Musa_acuminata_GSMUA10T16460	GSMUA10T16460	Phytozome
Musa acuminata	FTXd_Musa_acuminata_GSMUA2T20900	GSMUA2T20900	Phytozome
Musa acuminata	FTXe_Musa_acuminata_GSMUA3T02730	GSMUA3T02730	Phytozome
Freycinetia multiflora	FTX Freycinetia_multiflora_DGXS_scaffold_2102936	DGXS_scaffold_2102936	Phytozome
Triticum aestivum	FT10A_Triticum_aestivum_TraesCS5A02G297300	TraesCS5A02G297300	Ensembl Plants
Triticum aestivum	FT10B_Triticum_aestivum_TraesCS5B02G296600	TraesCS5B02G296600	Ensembl Plants
Triticum aestivum	FT10D_Triticum_aestivum_TraesCS5D02G304400	TraesCS5D02G304400	Ensembl Plants
Hordeum vulgarum	FT10_Hordeum_vulgarum_HORVU5Hr1G078310	HORVU5Hr1G078310	Ensembl Plants
Oryza sativa	FT10_Oryza_sativa_Os09g33850	Os09g33850	Phytozome
Brachypodium distachyon	FT10_Brachypodium_distachyon_Bradi4g35040	Bradi4g35040	Phytozome
Setaria italica	FT10_Setaria_italica_Seita.2G271200	Seita.2G271200	Phytozome
Setaria viridis	FT10_Setaria_viridis_Sevir.2G282000	Sevir.2G282000	Phytozome
Zea mays	FT10a_Zea_mays_GRMZM2G440005	GRMZM2G440005	Phytozome
Zea mays	FT10b_Zea_mays_GRMZM2G158809	GRMZM2G158809	Phytozome
Sorghum bicolor	FT10_Sorghum_bicolor_Sobic.002G262500	Sobic.002G262500	Phytozome
Panicum hallii	FT10_Panicum_hallii_Pahal.B03468	Pahal.B03468	Phytozome
Neurachne annularis	FT10 Neurachne_annularis_BPKH_scaffold_2016838	BPKH_scaffold_2016838	1KP
Neurachne tenuifolia	FT10 Neurachne_tenuifolia_NNOK_scaffold_2064424	NNOK_scaffold_2064424	1KP
Neurachne lanigera	FT10 Neurachne_lanigera_VQYB_scaffold_2060917	VQYB_scaffold_2060917	1KP
Aristida stricta	FT10 Aristida_stricta_HATH_scaffold_2078368	HATH_scaffold_2078368	1KP
Ananas comosus	FT10_Ananas_comosus_Aco004692	Aco004692	Phytozome
Musa acuminata	FT10a_Musa_acuminata_GSMUA3T21510	GSMUA3T21510	Phytozome
Musa acuminata	FT10b_Musa_acuminata_GSMUA1T17050	GSMUA1T17050	Phytozome
Talbotia elegans	FT10 Talbotia_elegans_SILJ_scaffold_2018531	SILJ_scaffold_2018531	1KP
Dioscorea villosa	FT10 Dioscorea_villosa_OCWZ_scaffold_2037674	OCWZ_scaffold_2037674	1KP
Zostera marinara	FTV_Zostera_marinara_Zosma162g00620	Zosma162g00620	Phytozome
Spirodela polyrhiza	FTVa_Spirodela_polyrhiza_Spipo19G0001600	Spipo19G0001600	Phytozome
Spirodela polyrhiza	FTVb_Spirodela_polyrhiza_Spipo14G0029400	Spipo14G0029400	Phytozome
Spirodela polyrhiza	FTUa_Spirodela_polyrhiza_Spipo19G0001700	Spipo19G0001700	Phytozome
Spirodela polyrhiza	FTUb_Spirodela_polyrhiza_Spipo14G0029500	Spipo14G0029500	Phytozome
Zostera marinara	FTU_Zostera_marinara_Zosma21g00670	Zosma21g00670	Phytozome
Basal and core eudicots
Arabidopsis thaliana	FT_Arabidopsis_thaliana_AT1G65480	AT1G65480	Phytozome
Capsella grandiflora	FT_Capsella_grandiflora_Cagra.1179s0002	Cagra.1179s0002	Phytozome
Brassica rapa	FT_Brassica_rapa_Brara.G03476	Brara.G03476	Phytozome
Boechera stricta	FTa_Boechera_stricta_Bostr.26959s0371	Bostr.26959s0371	Phytozome
Boechera stricta	FTb_Boechera_stricta_Bostr.10689s0016	Bostr.10689s0016	Phytozome
Eutrema salsugineum	FTa_Eutrema_salsugineum_Thhalv10019214m	Thhalv10019214m	Phytozome
Eutrema salsugineum	FTb_Eutrema_salsugineum_Thhalv10027204m	Thhalv10027204m	Phytozome
Eutrema salsugineum	FTc_Eutrema_salsugineum_Thhalv10019213m	Thhalv10019213m	Phytozome
Arabidopsis thaliana	TSF_Arabidopsis_thaliana_AT4G20370	AT4G20370	Phytozome
Capsella grandiflora	TSF_Capsella_grandiflora_Cagra.4169s0008	Cagra.4169s0008	Phytozome
Brassica rapa	TSFa_Brassica_rapa_Brara.G02600	Brara.G02600	Phytozome
Brassica rapa	TSFb_Brassica_rapa_Brara.K01007	Brara.K01007	Phytozome
Gossympium raimondii	FT_Gossympium_raimondii_Gorai.004G264600	Gorai.004G264600	Phytozome
Theobroma cacao	FT_Theobroma_cacao_Thecc1EG023287t1	Thecc1EG023287t1	Phytozome
Citrus clementina	FTb_Citrus_clementina_Ciclev10012629m	Ciclev10012629m	Phytozome
Citrus clementina	FTa_Citrus_clementina_Ciclev10012905m	Ciclev10012905m	Phytozome
Citrus sinensis	FT_Citrus_sinensis_orange1.1g030371m	orange1.1g030371m	Phytozome
Populus trichocarpa	FT_Populus_trichocarpa_Potri.008G077700	Potri.008G077700	Phytozome
Populus trichocarpa	FT_Populus_trichocarpa_Potri.010G179700	Potri.010G179700	Phytozome
Glycine max	FT_Glycine_max_Glyma.16G150700	Glyma.16G150700	Phytozome
Medicago truncatula	FT_Medicago_truncatula_Medtr6g033040	Medtr6g033040	Phytozome
Linum usitatissimum	FT_Linum_usitatissimum_Lus10013532	Lus10013532	Phytozome
Manihot esculentum	FT_Manihot_esculentum_Manes.12G001600	Manes.12G001600	Phytozome
Manihot esculentum	FT_Manihot_esculentum_Manes.13G000800	Manes.13G000800	Phytozome
Ricinus communis	FT_Ricinus_communis_29929.m004518	29929.m004518	Phytozome
Ricinus communis	FT_Ricinus_communis_29953.m000424	29953.m000424	Phytozome
Fragaria vesca	FT_Fragaria_vesca_mrna21535	mrna21535	Phytozome
Prunus persica	FT_Prunus_persica_Prupe.6G364900	Prupe.6G364900	Phytozome
Trifolium pratense	FT_Trifolium pratense_mRNA6260	mRNA6260	Phytozome
Trifolium pratense	FT_Trifolium pratense_mRNA10022	mRNA10022	Phytozome
Trifolium pratense	FT_Trifolium pratense_mRNA6092	mRNA6092	Phytozome
Salix purpurea	FT_Salix_purpurea_SapurV1A.2016s0010	SapurV1A.2016s0010	Phytozome
Salix purpurea	FT_Salix_purpurea_SapurV1A.0164s0240	SapurV1A.0164s0240	Phytozome
Salix purpurea	FT_Salix_purpurea_SapurV1A.0557s0300	SapurV1A.0557s0300	Phytozome
Cucumis sativum	FT_Cucumis_sativum_Cucsa.356340	Cucsa.356340	Phytozome
Kalanchoe laxiflora	FT_Kalanchoe_laxiflora_Kalax.0100s0001	Kalax.0100s0001	Phytozome
Kalanchoe fedtschenkoi	FT_Kalanchoe_fedtschenkoi_Kaladp0055s0470	Kaladp0055s0470	Phytozome
Kalanchoe fedtschenkoi	FT_Kalanchoe_fedtschenkoi_Kaladp1016s0006	Kaladp1016s0006	Phytozome
Kalanchoe fedtschenkoi	FT_Kalanchoe_fedtschenkoi_Kaladp0055s0469	Kaladp0055s0469	Phytozome
Kalanchoe fedtschenkoi	FT_Kalanchoe_fedtschenkoi_Kaladp0099s0141	Kaladp0099s0141	Phytozome
Kalanchoe fedtschenkoi	FT_Kalanchoe_fedtschenkoi_Kaladp0031s0098	Kaladp0031s0098	Phytozome
Kalanchoe fedtschenkoi	FT_Kalanchoe_fedtschenkoi_Kaladp0060s0252	Kaladp0060s0252	Phytozome
Kalanchoe fedtschenkoi	FT_Kalanchoe_fedtschenkoi_Kaladp0007s0057	Kaladp0007s0057	Phytozome
Eucalyptus grandis	FT_Eucalyptus_grandis_Eucgr.B01458	Eucgr.B01458	Phytozome
Mimulus guttatus	FT_Mimulus_guttatus_Migut.F01843	Migut.F01843	Phytozome
Mimulus guttatus	FT_Mimulus_guttatus_Migut.F02091	Migut.F02091	Phytozome
Mimulus guttatus	FT_Mimulus_guttatus_Migut.F02093	Migut.F02093	Phytozome
Solanum tuberosum	FTa_Solanum_tuberosum_PGSC0003DMT400060057	PGSC0003DMT400060057	Phytozome
Solanum tuberosum	FTb_Solanum_tuberosum_PGSC0003DMT400041725	PGSC0003DMT400041725	Phytozome
Solanum tuberosum	FTc_Solanum_tuberosum_PGSC0003DMT400041726	PGSC0003DMT400041726	Phytozome
Amaranthus hypochondriacus	FT_Amaranthus_hypochondriacus_AHYPO_001589	AHYPO_1589	Phytozome
Amaranthus hypochondriacus	FT_Amaranthus_hypochondriacus_AHYPO_022842	AHYPO_2842	Phytozome
Aquilegia coerulea	FTa_Aquilegia_coerulea_Aqcoe2G432300	Aqcoe2G432300	Phytozome
Aquilegia coerulea	FTb_Aquilegia_coerulea_Aqcoe4G263600	Aqcoe4G263600	Phytozome
Aquilegia coerulea	FTc_Aquilegia_coerulea_Aqcoe4G257600	Aqcoe4G257600	Phytozome
