# Supplementary material for: Asymmetric expansions of FT and TFL1 lineages characterize differential evolution of the EuPEBP family in the major angiosperm lineages
Source: BMC Biol. 2021 Aug 31;19:181. doi: 10.1186/s12915-021-01128-8 (PMC8408984; doi:10.1186/s12915-021-01128-8)
Supplement: Supplementary file 3 — Additional file 3:. [file 12915_2021_1128_MOESM3_ESM.fas]

>FT_Arabidopsis_thaliana_AT1G65480
TCTATAAATATAAGAGACCCTCTTATAGTAAGCAGAGTTGTTGGAGACGTTCTTGATCCG
TTTAATAGATCAATCACTCTAAAGGTTACTTATGGCCAAAGAGAGGTGACTAATGGCTTG
GATCTAAGGCCTTCTCAGGTTCAAAACAAGCCAAGAGTTGAGATTGGTGGAGAAGACCTC
AGGAACTTCTATACTTTGGTTATGGTGGATCCAGATGTTCCAAGTCCTAGCAACCCTCAC
CTCCGAGAATATCTCCATTGGTTGGTGACTGATATCCCTGCTACAACTGGAACAACCTTT
GGCAATGAGATTGTGTGTTACGAAAATCCAAGTCCCACTGCAGGAATTCATCGTGTCGTG
TTTATATTGTTTCGACAGCTTGGCAGGCAAACAGTGTATGCA---CCAGGGTGGCGCCAG
AACTTCAACACTCGCGAGTTTGCTGAGATCTACAATCTCGGCCTTCCCGTGGCCGCAGTT
TTCTACAATTGTCAGAGGGAGAGTGGCTGCGGAGGAAGA
>TSF_Arabidopsis_thaliana_AT4G20370
TCTTTAAGTCGTAGAGATCCTCTTGTGGTCGGCAGTGTTGTTGGAGATGTTCTTGATCCT
TTCACGAGGTTGGTCTCTCTTAAGGTCACTTATGGCCATAGAGAGGTTACTAATGGCTTG
GATCTAAGGCCTTCTCAAGTTCTGAACAAACCAATAGTGGAGATTGGAGGAGACGACTTC
AGAAATTTCTACACCTTGGTTATGGTGGATCCAGATGTGCCGAGTCCAAGCAACCCTCAC
CAACGAGAATATCTCCACTGGTTGGTGACTGATATACCTGCCACCACTGGAAATGCCTTT
GGCAATGAGGTGGTGTGCTACGAGAGTCCACGTCCCCCCTCGGGAATTCATCGTATTGTG
TTGGTATTGTTCCGGCAACTCGGAAGACAAACGGTTTATGCA---CCGGGGTGGCGCCAA
CAGTTCAACACTCGTGAGTTTGCTGAGATCTACAATCTTGGTCTTCCTGTGGCTGCCTCT
TACTTCAACTGCCAGAGGGAGAATGGCTGTGGGGGAAGA
>FT_Gossypium_raimondii_Gorai.004G264600
ATGCCTAGAGATAGAGATCCTTTGGTTGTTGGTAGGGTTATAGGAGATGTGTTGGACCCT
TTTACAAGGTCTATTTCACTTAGGGTCACTTATGCTACTAGGGATGTTAGCAATGGTGTT
GAGCTTAAACCATCTCAAGTTGTTAACCAACCAAGGGTTGATATTGGTGGGGATGATCTG
AGGACCTTCTACACCTTGGTTATGGTGGATCCTGATGCTCCAAGTCCAAGTGACCCAAAC
CTCAGGGAATACTTGCACTGGTTGGTTACTGATATTCCAGCCACAACTGGTGCAAGCTTT
GGTCAAGAGGTGGTCTGCTATGAGAGCCCACGACCAACGGTCGGTATCCATCGTTTTGTG
TTCGTGTTGTTCCGGCAACTTGGAAGGCAAACGGTGTACGCA---CCAGGGTGGCGCCAA
AACTTCAACACTAGGGACTTTGCTGAGCTTTACAACCTCGGGTTGCCGGTGGCTGCTGTT
TACTTTAACTGCCAGAGGGAGAGTGGATCCGGTGGCCGT
>FTa_Populus_trichocarpa_Potri.008G077700
ATGTCAAGGGACAGAGATCCTCTGAGCGTTGGCCGTGTTATAGGGGACGTGCTGGACCCC
TTCACAAAGTCTATCTCCCTCAGGGTCACTTACAGCTCCAGAGAGGTCAACAATGGTTGC
GAGCTCAAGCCCTCTCAGGTTGCCAACCAGCCTAGGGTTGATATTGGCGGGGAAGATCTA
AGGACCTTCTACACTCTGGTTATGGTGGACCCTGATGCACCCAGCCCAAGTGACCCCAGC
CTAAGAGAATATTTGCATTGGTTGGTGACTGATATTCCAGCAACAACTGGGGCAAGCTTT
GGCCATGAAACTGTGTGCTATGAGAGCCCGAGGCCGACAATGGGAATTCATCGGTTTGTT
TTCGTCTTGTTTCGGCAACTGGGCAGGCAAACTGTGTATGCC---CCTGGGTGGCGCCAG
AACTTCAACACCAGAGACTTTGCTGAGGTCTACAATCTTGGATCGCCAGTGGCTGCTGTT
TATTTCAACTGCCAGAGGGAGAGTGGCTCTGGTGGTAGG
>FTb_Populus_trichocarpa_Potri.010G179700
ATGCCTAGGGATAGAGAACCTCTTAGTGTTGGCCGTGTTATAGGGGACGTGTTGGACCCC
TTCACAAGATCTATCTCCCTCAGGGTCAATTACAATTCTAGAGAGGTTAACAATGGTTGT
GAGCTCAAACCCTCTCATGTTGTCAACCAGCCCAGGGTTGATATCGGTGGGGAAGATCTA
AGGACCTTCTACACTCTGGTTATGGTGGACCCTGATGCACCCAGCCCAAGTAACCCAAAC
CTCAGAGAATACTTGCATTGGTTGGTGACTGATATTCCAGCAACTACCGGGGCAAACTTT
GGGCAAGAGGTTGTGTGCTACGAGAGCCCAAGGCCGACAGCGGGAATTCATCGGTTTGTT
TTTGTGTTGTTTCGGCAACTAGGCAGGCAAACAGTGTATCCC---CCTGGGTGGCGCCAG
AATTTCAACACCAGGGACTTTGCTGAACTTTACAATCTAGGGTCGCCAGTGGCTGCTGTT
TATTTCAACTGCCAGAGGGAGAGTGGCTCCGGTGGAAGG
>FT_Medicago_truncatula_Medtr6g033040
AGTGGTAGTAGTAGAGACCCTCTTGTTGTTGGAGGTGTAATTGGTGATGTATTGGTCCCC
TTTCAAAGTTCTATTCCTATAAGAGTTTCCTACAATGGTAAAGAACTTAACAATGGCTGT
GAATTCAAACCTTCTCAAGTTGTCAATCAACCAAGAGTTAGTGTTGGTGGAGATGATCTT
AGAAACTTCTATACTCTGATCATGGTGGATCCAGATGCACCTAGCCCTAGTAACCCAAAT
TTGAGGGAGTATCTTCATTGGTTGGTGACTGATATTCCTGCAACTACTGGACCTACTTTT
GGTCATGAAGTGGTCCCTTATGAGAGTCCACGACCTTCGATGGGAATTCATCGCATCGTC
TTTGTGATTTTTCGTCAACTTGGTAGAGAGACGGTTTATGCT---CCAGGTTGGCGACAG
AATTTCAACACTAGAGAATTTGCAGAACTTTACAATTTGGGATTGCCAGTTGCTGCTGCT
TATTTTAACATTCAAAGGGAACATGGCTCTGGTGGAAGA
>FT_Manihot_esculentum_Manes.12G001600
ATGCCTAGAGACAGAGATCCTCTTGCTGTTGGGCGTGTGATAGGGGATGTTTTGGACCCC
TTCACTAGGTCTATCTCGCTCAATATCACTTATAACAGAGACCATGTCACTAATGGCTGT
GAGCTCAAACCTTCTCAAGTTGTCAATCAACCTAGGGTTGATGTTGGTGGAGATGATTTA
AGGACCTTCTACACTTTGGTTATGGTGGACCCTGACGCACCTAGCCCCAGTGACCCAAAT
CTCAGAGAATACTTGCACTGGTTGGTCACTGATATTCCAGGAACTACAGGGGCAAGCTTT
GGCCAAGAAGTTGTGTGCTATGAAAGCCCACGACCATCGGTGGGAATTCATAGGTTTGTT
TTCATACTATTTCGGCAATTAGGAAGACAAACAGTGTATGCA---CCTGGGTGGCGTCAG
AACTTCAACACTAGAGACTTTGCCGAGCTTTACAACCTTGGATTGCCCGTTGCCGCTGTT
TACTTTAACTGTCAAAGGGAGAGTGGCTCCGGTGGAAGG
>FT_Ricinus_communis_29929m004518
ATGTCAAGAGATAGAGACCCTCTGGTAGTTGGGCGTGTGATAGGGCAGGTGTTGGATCCG
TTTGTAAGGTCTATCAGTCTTCAAGTCACTTACAGTACCAAAGTGGTTAACAATGGCTGT
GAGCTCAAACCCTATCAAGTTGTCAACCAACCTAGGGTTGATATTGGTGGTGATGATTTG
AGGACCTTCCATACTTTGGTTATGGTGGATCCTGACGCACCTAACCCAAGTGATCCAAAT
CTGAGAGAATATTTGCATTGGCTGGTGACTGATATACCTGCGATGACAGGGGCAAGTTTC
GGACAAGAAGTGGTCTGTTATGAAAGCCCAAGACCAACGGTGGGGATACATCGCTTCGTG
TTCATATTGTATAGGCAACTGGGGAGGCAGACAGTGTATGCA---CCTGGCTGGCGCCAG
AACTTCAGTGCTAAAGACTTTGCTGAGCTTTACAATCTTGGCTCGCCTGTCGCTGCAGTC
TATTTTAATTGCCAGAGGGAGACAGGATGCGGTGGAAGG
>FT_Prunus_persica_Prupe.6G364900
ATGCCTAGGGACAGGGACCCGCTTGTTGTTGGAAGAGTGGTAGGTGATGTTTTAGACCCG
TTTACAAGGTCTGTTTCTCTCAGGGTCACTTACGGTATGAAGGAGGTTAACAATGGTTGC
GAGCTCAAACCTTCCCAAGTTGTCCAACAACCTAGAGTTGATACTGGTGGGGATGATCTT
AGGACTTTCTACACTCTGGTCATGGTGGATCCTGATGCACCCAGCCCAAGTGACCCCAAC
CTTAAGGAATATTTGCATTGGTTGGTTACGGATATACCAGCAACAACGGCGGCAAGCTTT
GGGCAAGAGATTGTGTGTTATGAAAGCCCACGGCCAACGGTGGGGATTCATCGCTTTGTT
TTGGTGTTATTTCGGCAATTGGGTAGGCAAACAGTGTATGCT---CCGGGGTGGCGCCAG
AACTTTAATACTAGAGACTTTGCGGAGCTTTACAATCTTGGATTACCGGTATCTGCCGTC
TATTTTAACTGCCAAAGGGAGAGCGGCTCTGGAGGGAGG
>FT_Cucumis_sativum_Cucsa.356340
ATGCCAAGAGATCGTGACCCTTTGGTTGTTGGGAGAGTCATCGGCGACGTCGTTGACCCA
TTCTCGAGGTCAATTTCGATTAGGGTTACTTACTCCACCAAGGAAGTTAACAATGGTTGT
GAGCTCAAACCCTCTCAGGTTGTAAATCAACCAAGAGTCGAGATTGGTGGGACCGATCTT
CGAACCTTCTTCACTTTGGTTATGGTGGATCCTGATGCTCCTAGCCCTAGTGATCCTAAT
CTTAGGGAATACTTGCATTGGTTGGTGACTGATATTCCAGCTACAACAGGTGCAACCTTT
GGGCAAGAGATAGTATGCTATGAGAGTCCAAGACCAACGGTGGGGATACATCGATTCGTG
CTAGTCTTGTTTAGACAACTTGGAAGGCAAACAGTGTACGCA---CCAGGTTGGCGTCAG
AACTTCAATACAAGAGACTTTGCTGAGCTTTACAATCTTGGCTTACCAGTTGCCGCTGTT
TATTTCAATTGTCAAAGGGAAAGTGGTTCTGGTGGAAGG
>FT_Eucalyptus_grandis_Eucgr.B01458
AGGGACAGAGATAGAGATCCATTGGTAGTGGGGAGGGTGATAGGGGATGTGTTGGATGCA
TTCACCAGGTCCATCTCTCTCCGTGTCATCTACAACAACCGGGAGGTCAGCAACAGCTGC
GAGCTCAAGCCGTCGCAGGTCGTCAACCAGCCTCGCATCGAGATCGGGGGAGATGATCTC
CGGACCTTCTACACCCTGGTCATGGTAGACCCTGATGCACCCAGCCCTAGTGATCCTAAT
CTCAGAGAATATTTGCACTGGTTGGTGACTGATATTCCAGCTACGACAGGAGCGAGCTTC
GGGCAGGAGATTGTGTGCTACGAAAGTCCGCGTCCATCGATGGGAATCCACCGGTTCGTC
TTCGTGCTGTTCAGGCAACTGGGGCGGCAGACCGTGTACGCT---CCGGGGTGGCGCCAG
AACTTCAACACCAGGGACTTTGCTGAACTCTACAACCTGGGGTCCCCGGTCGCCGCTCTT
TACTTCAACTGTCAGAGGGAGAGCGGCTCTGGTGGTCGA
>FTa_Solanum_tuberosum_PGSC0003DMT400060057
---ATGCCTAGAGTTGATCCATTGATAGTTGGTCGTGTGATAGGTGATGTTTTAGATCCA
TTCACTAGGTCTGTTGATCTTAGAGTTGTTTATAATAATAAAGATGTGAACAATGCATGT
GTGTTGAAACCTTCACAAGTTGTTATGCAACCTAGGGTTCATATTGGAGGGGACGATCTT
CGCAACTTTTACACTCTGATTATGGTGGATCCTGATGCTCCAAGCCCAAGCGACCCTAAC
TTGAGGGAGTATCTACATTGGCTGGTCACAGATATCCCAGCAACTACAAATACAAGCTTT
GGAAATGAAGTCGTATGCTACGAGAATCCAACACCTACGATGGGAATTCATCGATTCGTT
TTGGTTTTATTTCGACAATCAAGACGTGAAACAGTGTATGCC---CCAGGTTGGCGTCAA
AATTTCAACACAAGAGACTTTGCTGAGCTTTACAATCTTGGATTGCCTGTTGCAGCTGTT
TACTTCAATTCCCATAGGGAGAGTGGCACTGGAGGACGT
>FTb_Solanum_tuberosum_PGSC0003DMT400041725
TCAATAAGAGGAAGAGACACTTTAGAACTTGGTGGTGTGATAAGTGATGTGTTGGATCCA
TTCACAAGGTCTATTAGCCTAAGTGTTGTTTACAACCATAGGGAAGTTATCAATGGCACT
AATTTGAGGCCTTCACAAATTACTAATCAACCTAGGGTTGAGATTGGAGGAAATGGTCTT
TCGACTTTTTACACTCTAATTGTGGTGGATCCTGATGCTCCAAGTCCAAGCAACCCAAAT
TTGAGGGAGTACCTACATTGGTTGGTCACTGATATCCCAGCAACCACAGGAGTAACCTTT
GGGAATGAAGTTATATGTTATGAGAGTCCAAGGCCTTCAATGGGAATCCATAGAATTGTT
TTCTCTTTATTTCGTCAATTGGGCAGAGAAACTGTTTATGCA---CCAAATTGGCGTCAG
AATTTCAATACAAGACAATTTGCTGAACTCTACAATCTTGGATCACCTGTTGCTGCTGTT
TACTTCAATTGCCAAAGGGAAAATGGAACCGGTGGTCGT
>FTc_Solanum_tuberosum_PGSC0003DMT400041726
ATGCAAAGAGAAAGAGATACATTGACACTTGCTAGAGTGATAGGTGATGTTTTGGATCCA
TTCACAAGGTCTATTAACCTAAGAGTTGTTTATAACAATAGAGAGGTTAGAAATGGTTGT
GATTTGAGGCCTTCTATGGTTATCAACCAACCTAGTGTTGAAATTGAAGGGGATAATCTT
CAAACTTTTTACACTCTGGTTATGGTGGATCCTGATGCTCCAACTCCGAGCAATCCTTAC
CACAAGGAGTATTTGCACTGGTTGGTCACTGATATCCCAGCAAGCACAGGAGTAACCTTT
GGCAATGAAGTTGTATCTTATGAGTGCCCAAGACCTACAATGGGAATACATCGACTTGTT
TTAGTTTTATTTCGTCAATTGCGTCGAGAAATTGTCCATGCT---CCCGAAAATCGCCAA
AATTTCGATACAAGGGATTTTGCAAAGGTCTATAATTTTGGATTGCCGGTAGCTGCGGTT
TATTTCAATTGTCAAAGAGAAAATGGTACTGGTGGTCGT
>FT_Amaranthus_hypochondriacus_AHYPO_001589
GTATCAAGAGGAAGAGACTCACTTGTTGTAGGACAAGTGATAGGAGATGTGTTAGATCCT
TTTGTTAGGTCGGTTCATTTAAGAATTACGTATGATAGTAGGGATGTTATTAATGCTTGT
GAGTTTAGACCTTCTCAAATTCTTCAAAGACCAAGGATTGAGATTCTTGGTACTAATCCT
ACCGCTCTTTATACATTGGTGATGGTGGATCCTGATGCTCCAAGCCCAGGCAATGCCACT
GAAAGAGAATACTTGCATTGGTTGGTGACCAACATACCAGCAACCGGAGGC---------
---ATAGGTTATGTGCCATATGAAGGGCCAAGACCATCAATGGGAATACATAGGCTTGTA
TTTGTAGTATTTCAACAAATGGAAATGCTGGCAATAAGTGCA---CCAGGATGGCGTCAA
AATTTCTTCACTAGAGAATTTGCTGAATTGTACAATCTTGGTTTTCCTGCTGCTGCCATG
TACTTCACTTGTCAAAGAGAAGGTGGCTATAGAGGAAGA
>FT_Amaranthus_hypochondriacus_AHYPO_022842
CCTAGGGTTCAGAGAGATCCATTGGCTGTAGGAAGAGTTATTGGGGATGTTCTTGATAAC
TTCAATCGAAGTGTAGCTTTTAGGGTAAGCTATAATAATCGTGATGTTAATAATGGCTGT
GAATTTAGGCCTTCTCAGGTTGTTAACCAACCTAGAGTTGAGGTTGGAGGTGATGATCTT
AGGACTTTTTATACCTTGGTTATGGTGGATCCTGATGCTCCTAGCCCAAGTAATCCCCAA
CTGAGGGAGTACTTGCATTGG---------------------------------------
------------------------------------------------------------
---------------------------CAAACTGTGTATGCT---CCTGGGTGGCGCCAA
AACTTCAATACCAGGGATTTTGCTGAACTTTATAACCTTGGCTTACCCGTTGCTGCTGTC
TATTTCAATGGCCAGAGGGAAGGAGGCTCTGGTGGAAGA
>FTa_Aquilegia coerulea_Aqcoe2G432300
ATGCCTAGGGAAAGAGATCCTCTGGTTGTAGGTCGAGTGGTTGGGGATGTTCTTGACCCT
TTTCAAAGATCTTTACAACTTGGAGTTTTCTATGGTAATAGGGAAATCAATAATGGTTGT
GAGCTCAAACCCTCTGTTGTTGTTAGCCAACCTAGAGTTGAAATTGGAGGGGATGAC---
TTAACCTTCTACACCTTGGTTATGATCGACCCTGATGCTCCCAGTCCGAGTGATGCACAT
CAGAGAGAATATCTGCATTGGTTGGTGACGGATATTCCAGGGTCAACCAATGCTACTTTT
GGACAAGAGGTGGTTTGCTACGAAAGCCCAAGACCTACAATTGGAATTCATAGGTTTATC
TTTGTTCTGTTTCGACAACTTGGTACGCAGACTGTCTATGCT---CCAGGGTGGCGTCTC
AATTTCAACACTAGAGATTTTGCTGAGCTTTACAACCTGGGTCTGCCTGTTGCTGCTGCT
TACTACAACTGCCAGCGGGAAAGGGGTTCAGGAGGACGA
>FTb_Aquilegia coerulea_Aqcoe4G263600
AGTAGTAGAGAAAGGAATCCTTTGGTTGTAGGTAGAGTGATTGGGGATGTTCTTGACCCT
TTTCACCAATCTATTGCACTAAGAGTTTTTTATGGAAATAGAGAAGTCAGTAATGGTTGT
GAGTTTAAACCTTCTGTTGTTGTCAACCAACCTAGAGTTGATATTGGAGGGGATGACATG
AGAAACTTCTACACCTTGGTTTTGGTCGATCCTGATGTTCCCAGTCCAAGTAATCGACAT
CAGAGAGAATATTTGCACTGGTTGGTGACGGATATTCCAGCTACCACCGGTACTACTTAT
GGGCAAGAAGCTGTTTCCTATGAAAGCCCAAGACCTGCAGTTGGAATTCATCGGTTGATC
TTTGTTCTGTTTCGCCAACTTGGTAGGCAGACTGTATTCGCT---CCTGAGTGGCGTCTC
AATTTCAACACCAGAGATTTTGCTGAGCTTTACAATCTTGGCTCTCCTGTCGCTGCAGTT
CATTTCAACTGCCAGAGGGAAAGAGGATCTGGAGGGCGA
>FTc_Aquilegia coerulea_Aqcoe4G257600
ATGAATAGGGAAAGGGATCCTTTGGTTGTAGGTAGAGTGATTGGGGATGTTCTTGACCCT
TTTCTGAAATCTATTCAACTAAAAGTTTTTTATGGAAACAGAGAAGTAGGCAATGGTTGG
GAGTTTAAACCTTCTGTTGTTGTCAATCAACCTAGAGTTGATGTTGGGGGGAATGACTTA
AGGACCTTCTACACCTTGGTTATGGTCGACCCTGATGCTCCCAGTCCTAGTAGTCCAAGC
CAGAGAGAATATTTACATTGGTTGGTGACGGATATTCCAGGCTCTACCAATGCTACTTTT
GGACAAGAGGTTGTTTGTTACGAAAGCCCAAGACCTACAGTTGGAATTCATCGGTATATC
TTTGTTTTGTTTCAACAACTTGGTAGGCAGACTGTGTATGCT---CCAGGGTGGCGTCTC
AACTTCAACACCAAAGATTTCGCCGAGATTTACAATCTTGGACTTCCTGTTTCAGCTGTT
TACTTCAACTGCCAGAGAGAAAGGGGGTGCGGAGGACGA
>FT_Amborella_trichopoda_scaffold00066.22
ATGCCTAGGGAAAGGGATCCTCTAATGGTTGGAAGGGTAATAGGGGATGTATTGGACCCC
TTTAACAGGTCTGTGACATTGAATGTGATATATAACTCTAGGGAGGTCACCAATGGATGT
GAGCTCAAGCCCTCAGCTGTGGTTCATCCTCCAAGGGTTGACATTGGAGGCAGTGACATG
AGGACATTTTACACTCTAGTTATGGTTGACCCAGATGCTCCAAGCCCAAGTGATCCTAGC
CTAAGGGAATATTTGCACTGGTTGGTTACTGATATACCAGCAACCACAGGTGCAAGTTTT
GGGCAAGAGATCCTGTGCTACGAACACCCTCAACCGACAGTAGGGATCCACCGATTTGTG
TATGTACTGTTCCGGCAGCTCGGGCGACAGACGGTCTATGCA---CCAAGTTGGCGTCAA
AATTTCAACACTCGCGAGTTTGCAGAGCTCTACAACCTCGGCCTGCCAGTTGCCGCCGTC
TACTACAACTGCCAAAGAGAGTCAGGCTCCGGCGGCCGG
>BFT_Arabidopsis_thaliana_AT5G62040
ATGTCAAGAGAAATAGAGCCACTAATAGTGGGAAGAGTGATAGGAGATGTACTCGAAATG
TTTAATCCAAGTGTGACAATGAGAGTCACTTTCTCCAACACAATCGTATCCAATGGTCAC
GAGCTCGCGCCTTCTCTTCTCCTCTCTAAGCCTCGCGTTGAGATCGGTGGCCAAGATCTT
CGTTCCTTCTTCACCTTAATCATGATGGACCCCGATGCCCCGAGTCCTAGTAATCCTTAT
ATGCGTGAATATCTGCATTGGATGGTGACAGATATTCCCGGGACAACCGATGCTTCTTTT
GGGAGAGAGATAGTGAGATATGAGACGCCTAAACCGGTGGCGGGAATACACAGATACGTC
TTTGCGCTATTCAAACAGAGAGGGAGGCAAGCTGTGAAGGCAGCGCCGGAAACTAGAGAG
TGTTTCAACACAAACGCTTTCTCTTCTTACTTTGGTCTTTCTCAACCTGTTGCTGCTGTT
TACTTCAACGCCCAACGTGAAACTGCTCCTCGACGACGT
>BFT_Gossypium_raimondii_Gorai.004G120400
ATGTCAAGAGTCCCCGACCCACTTATCATCGGGAGAGTTATAGGGGAGGTGGTGGATAAT
TTCTTCCCAAGTGTCAAAATAACAGTAACTTACTCCAACAAACAAGTTGCCAATGGCCAT
GAGCTCATGCCTGCCCTCATCACTGGTAGACCTCGGGTTGAGATTGGCGGCGACGACATG
AGACCTTCTTACACTTTAATCATGACAGATCCTGATGCTCCAAGCCCTAGTGATCCCTAC
TTGATAGAACATTTGCACTGGATGGTTACCGATATTCCGGGTACTACTGATGCTTCCTTT
GGGAGGGAAGTTGTTAGCTACGAGACTCCAAAGCCAACAGTGGGCATCCATAGATACGTG
TTCGTACTGTTCAAACAGAGAGGAAGACAAACAGTGAGGCCA---CCATCTTCCAGGGAT
TGTTTCAACACACGGAGGTTCTCAGCCGACAACGGTTTGGGCCTCCCAGTGGCTGCAGTT
TACTTCAATGCCCAGAGAGAAACTGCCGCAAGATCAAGA
>BFT_Gossypium_raimondii_Gorai.007G010800
ATGTCAAGGGTCCCTGAGCCACTTACCGTTGGGAGAGTTATAGGAGAAGTGGTGGACAAT
TTCACCCCAAGTGTTCAAATGACGGTAACGTACCCCAACAAACAAGTCGCCAATGGCCAT
GAGCTCATGCCTGCTGCCATCTCTGCTAGGCCTCGTGTTGAAATCGGCGGCAACGACATG
AGAGACGCTTACACTTTAATCATGACAGACCCCGACGCTCCAAGCCCTAGTGACCCCTTC
TTGAGAGAACATTTGCACTGGATGGTTACCGACGTTCCTGGTACTACCGATGTTTCGTTT
GGGAGGGAAGTTGTTAGCTACGAGACTCCAAATCCGGCGGTCGGCATCCACAGATACGTG
TTCATACTTTTCAAACAGAGAGGAAGAAGAACGGTGAAGTCA---CCGTCTTCGAGGGAT
TACTTCAACACCAGGAGGTTCTCGGCGGAGAACGGTTTGGGTCTTCCGGTAGCGGCGGTG
TACTTCAATGCCCAGAGAGAAACTGCTGCAAGAAGAAGA
>BFT_Populus_trichocarpa_Potri.015G141300
ATGTCAAGGGCCATGGAACCACTGACTGTCGGGAGAGTTGTGGGAGATGTGGTGGATATA
TTCACTCCTAGTGTGAGAATGACTGTTACTTATTCCAACAAACAAGTTGCTAATGGCTAT
GAATTCATGCCTTCTGTCATTGCTTATAAACCTAGAGTTGAGATTGGTGGTGAGGACATG
AGGACTGCATATACACTAATCATGACAGACCCTGATGCTCCAAGCCCCAGTGATCCTTAC
CTAAGAGAACATCTCCACTGGATGGTCACTGACATTCCTGGCACAACTGATGTTTCCTTT
GGAAGGGAAATTGTGAGCTATGAGACTCCAAAGCCCGTGGTTGGTATCCATAGATATGTG
TTCATCTTATTTAAACAGAGAGGAAGGCAAACTGTGAGGCCA---CCAGCTTCAAGAGAC
TGTTTCAACACTAGAATGTTCGCAGGAGAAAATGGATTGGGCCTGCCAGTGGCTGCAGTG
TACTTTAATGCACAGAGAGAAACTGCTGCGAGGAGAAGG
>BFT_Ricinius_communis_30147.m014284
------------ATGGAGGCACTCGCTGTAGGGAGAGTCGTAGGAGAAGTTGTTGACATA
TTCACCCCAAGTGTGAAACTGATTGTTACCTATGCCAACAAACAAGTAGCTAATGGCCAT
GAACTCATGCCTTCTGTCCTTACTTCTAAACCTAGAGTTGAGATTGGTGGTGAAGACATG
AGGACTGCTTATACCCTTATCATGACAGACCCTGATGCTCCGAGCCCTAGTGATCCGAAC
TTAAGAGAGCATCTCCACTGGATGGTCACTGACATTCCTGGTACAACTAATGTTTCTTTT
GGTAAAGAAATTGTGAGCTATGAAACTCCAAAACCAGTGGTAGGCATCCATCGATATGTG
TTCATCCTATTTAAGCAGAAAGGAAGGCAAACGGTGAAAGCA---CCGGCTTCAAGAGAC
TATTTCAACACCAGGGGGTTCTCAGAAGAGAATAAATTAGGCCTTCCTGTGGCTGTTGTC
TACTTCAATGCACAGAGAGAAACTGCTGCAAGAAGAAGA
>BFT_Prunus_persica_Prupe.2G291900
ATGTCAAGGATGGTGGAGCCATTGACTCTTGGTAGAGTGATAGGAGAGGTTGTGGACAGC
TTCACCCCAAGTGTGAGAATGAAAGTAGTTTACCCCAACAGACAAGTTGCCAATGGACAT
GAGCTCATGCCTTCTGTCATTTCTGCTAAACCTCGCGTTGAGATCGGTGGTGACGACATG
AGGGCTGCTTATACCTTAATAATGACGGACCCAGATTTTCCAAGCCCCAGTGATCCTTAC
TTGAGAGAACATCTCCATTGGATGGTCACAGACATTCCTGGTACCACTGATGCATCCTTT
GGAAAGGAAAATATGGAGTATGAAAGTCCAAGGCCGGTTGTGGGTATCCACAGATACGTG
TTCCTGTTGTTCAAACAGATGAGGGGAAGAGAAACAGTGAGAGGTCCAGCTTGCAGGGAC
AATTTCAACACAAGGACATTTTCACAAGAGAATGGTCTTGGCCTTCCTGTGGCCGCTGTC
TACTTCAACGCACAAAGAGAAACTGCAGCTAGAAGAAGA
>BFT_Medicago_truncatula_Medtr0020s0120
ATGTCTAGGCCATTGGAACCACTTTCTGTGGGAAGAGTGATAGGAGAAGTTGTTGACATT
TTCAATCCAAGTGTAAGAATGAATGTGACATATTCCACCAAGCAAGTTGCAAATGGACAT
GAGTTAATGCCTTCTATTGTTATGAACAAACCAAGGGTTGATATTGGAGGTGAAGACATG
AGATCTGCTTATACTTTGATCATGACAGACCCAGATGCTCCTAGTCCTAGTGATCCACAT
TTAAGGGAACATCTCCACTGGATGGTTACAGATATTCCAGGTACCACAGATGTCTCTTTT
GGAAATGAGATTGTGGAGTATGAGAATCCAAAGCCAGTGATAGGAATCCATAGATATGTG
TTCATCTTGTTCAAGCAGAGAGGGAGACAAACAGTGAGATCC---CCATCTTCTAGAGAC
AATTTCAACACAAGGAGATTCTCACAGGAGAATAACCTTGGTTTACCTGTTGCTGCAGTT
TACTTCAATGCTCAAAGAGAAACTGCAGCAAGAAGAAGG
>BFT_Cucumis_sativum_Cucsa.250860
AATATTAGTATAATAGAGCCGTTAATAGTGGGAAGAGTAGTAGGAGATGTGGTTGATAAT
TTCGTTCCAAATGTGAAAATGAATGTTATTTACTCCTCTAAACAAGTCGCCAATGGCCAC
GAGCTTCTCCCTTCTCTTATTTCCTTTAAACCTCGCGTTGAAGTTGCCGGCGACGACATG
AGATCAGCTTTCACTTTGATTATGGTCGACCCAGATGCTCCAAGCCCAAGTGATCCTTAT
CTTAGGGAATACCTTCACTGGATGGTCACGGACATCCCTGGTACCACTGATGCTTCTTTT
GGGAAGGAGATAATGAGTTACGAGAGTCCAAAGCCACATATTGGGATTCATCGCTATGTG
TTTGTGTTGTTCAAGCAACGAGGAAGACAGACTGTGAGATTATCCTCGTCTTCAAGAGCC
AATTTTAATACTAGACACTTCTCTGAAGCCAATGGCCTGGGCCTCCCCGTTGCCGCTGTT
TATTTCAATGCTCAAAGAGAAACCGCCGCTAGAAGAAAA
>BFT_Eucalyptus_grandis_Eucgr.K00237
ATGTCGAGACTAATGGAACCGCTGACTGTGGGAAGAGTGGTGGGGGATGTGGTGGACATT
TTCACACCCACAGTGAGGTTGAATGTGATTTATTCTAACAAGAGAGTCTCCAATGGCCAT
GAGCTCATGCCAGCCGTTGTTGTTTCCAAGCCTCGCGTGGAAGTTGGCGGGGATGACATG
AGGGAGGCTTATACTTTGATAATGACTGACCCAGATGCTCCAAGCCCTAGTGATCCTCGT
TTAAGGGAACATCTCCACTGGATGGTTACAGACATTCCCGGTACTACTAATGCTTCTTTT
GGGAGAGAGATCGTGAGCTATGAGACACCGAGGCCGGTGGTAGGGATCCACCGGTATGTG
TTCGTGCTGTTCAAGCAGAGAGGGAGGCAAACTGTGGTTGGGGCTCCGGCTTCGAGAGAC
CATTTCAACACCCGAGCCTTCTCTCTCAACCACGGCTTGGGCTCACCTGTTGCCGCCGTC
TACTTCAATGCCCAGCGAGAGACTGCCGCTAGAAGAAGA
>BFTa_Solanum_tuberosum_PGSC0003DMT400037143
TCTAGAGGTACTTGTGAACCACTTGCAGTAGGGAGAGTAATAGGTGAAGTAGTAGACAGT
TTTAGTCCAAGTGTGAAAATGAAAGTTATATACGGGAGCAAACAAGTTTCTAATGGCCAT
GAGATCATGCCTGCTGTTGTTGCAACTCAACCTCGTGTCGAAATTGGTGGTGAAGACATG
AGATCTGCTTATACACTCATCATGACGGACCCTGATGCTCCAAGTCCTAGTGATCCATAC
TTGAGGGAACATCTCCATTGGATTGTGACAGACATTCCCGGTACAACTGACATTTCTTTT
GGAAGGGAGATAGTGTGCTACGAGACACCAAAGCCGGTAATTGGGATACATCGTTATGTA
TTTTTGTTGTATAAACAAAGAGGAAGGCAAACAGTGAAAGCA---CCATCAACAAGGGAT
CAATTCAACACAAGGAGTTTTTCGGCGGAAAATGGATTGGGATCCCCTGTTGCTGCTGTT
TATTTCAATGCCCAGAGAGAAACTGCAGCTAGAAGAAGA
>BFTb_Solanum_tuberosum_PGSC0003DMT400030575
TCTTGTAGAGATATTGAACCACTTGTTGTTGCAAGAGTGATAGGAGAAGTTGTAGATAGT
TTCAACCCAAGTGTGAAAATGAATGTGATATATGGAAGCAAACAAGTGTTTAATGGTCAT
GAACTCATGCCTCTTGTCATTGCTTCTAAGCCTCGTGTGGAGATAGGTGGTGAAGACATG
AGATCTGCTTACACACTCATCATGACTGACCCAGATGTTCCAGGTCCTAGTGATCCTTAC
TTAAGGGAACACCTCCACTGGATTGTGACAGATATTCCTGGTTCAACTGATGCTTCTTTT
GGAAGAGAGATAGTGAGCTACGATAGTCCAAAACCAGTGATCGGAATTCATCGATACGTG
TTCGTATTATATAAGCAAAGAGGAAGACAAACAGTGAAACCA---CCAGTAACAAGAGAT
CATTTCAACACTCGAAAATTTGCAGCAGAAAATGGATTGGGTTCCCCTGTTGCTGCTGTT
TACTTTAATGCCCAAAGAGAAACTGCTGCTAGAAGAAGA
>BFT_Amaranthus_hypochondriacus_AHYPO_018911
ATGGCAAGAGGTGTAGAACCTTTGATAATAGGGAGGGTTATAGGAGAAGTAGTGGATATT
TTTAACCCAAGTGTGAAGATGATTGTTACTTACTCAAGTAAGCAAGTTTGCAATGGCCAT
GAGCTTATGCCGGCCGTCCTCATCTCGAAACCTCGTGTTGAGATCGGCGGTGAAGACATG
AGAAGTGCTTATACTTTGATAATGGTTGATCCAGATGCTCCAAGCCCTAGTGATCCATAC
CTAAGGGAACATCTCCATTGGATGGTGACCGACATCCCTGGAACGACTGATATATCATTT
GGGAAAGAAATAGTGTGCTATGAAACACCAAAGCCAGTGATTGGAATACACAGATATGTG
TTTATTTTATTCAAGCAAATAAGAGGAAGACAAACAGTTAGGGCACCATCATCAAGGGAC
TGCTTCAACACAAGAAGGTTTGCTGCTGAAAATGGGCTTGGCCTCCCTGTAGCAGTCGTC
TACTTCAATGCACAAAGAGAGACTGCTGCTAGAAGAAGA
>CEN_Arabidopsis_thaliana_AT2G27550
GCCAGGATTTCCTCAGACCCGCTTATGGTTGGGAGAGTGATCGGAGACGTTGTGGACAAT
TGTTTGCAGGCAGTGAAAATGACGGTGACCTATTCTGACAAGCAAGTCTACAATGGCCAT
GAACTTTTCCCTTCTGTAGTTACATACAAACCTAAGGTTGAAGTTCATGGGGGTGACATG
AGATCATTCTTCACTTTGGTTATGACTGATCCTGATGTTCCTGGACCTAGTGATCCTTAT
CTGAGAGAGCACTTGCACTGGATTGTTACCGATATCCCGGGGACGACTGATGTATCATTT
GGTAAAGAGATAATCGGGTACGAGATGCCTCGGCCAAACATAGGGATCCACCGCTTTGTG
TATTTGTTGTTCAAGCAGACCCGTAGAGGAAGTGTGGTGTCTGTGCCATCTTACAGAGAC
CAATTCAACACTCGAGAGTTTGCTCATGAGAACGATCTTGGCCTCCCCGTCGCGGCTGTT
TTCTTCAACTGCCAGCGTGAGACCGCCGCTAGACGCCGT
>CEN_Gossypium_raimondii_Gorai.001G121800
ATGGCAAAACTGTCAGATCCTCTTGTGTTGGGGAGAGTGATTGGGGATGTTATTGATGCC
CTCTCCCCATCTGTGAAAATGTCAGTCACTTTCACCAACAAGCAGGTATATAATGGCCAT
GAATTTTTTCCATCTGCAGTTACTAACAAGCCTAAGGTTGAGGTTCATGGAGGTGATATG
AGATCCTTTTTCACCCTGGTGATGACAGACCCAGATGTTCCTGGTCCTAGTGACCCTTAC
CTGAGGGAGCACTTACACTGGATAGTGACAGATATCCCCGGCACAACAGATGCCACATTT
GGAAGGGAAATGGTGAACTACGAAATGCCAAGGCCAAACATAGGGATCCACAGGTTTGTG
TTCCTCCTCTTCAAGCAGAAAGGCAGGCAAACAGTGAGAAGCATACCGTCATCAAGGGAT
CGTTTCTATACCAGGAAGTTTGCAGAAGAAAACGAACTAGGGGTTCCTGTTGCAGCTGTC
TATTTCAATGCTCAAAGGGAAACAGCTGCTAGAAGACGC
>CENa_Populus_trichocarpa_Potri.004G203900
ATGGCAAAGATGTCAGAGCCTCTTGTGGTTGGGAGAGTGATTGGAGATGTTATCGATCAT
TTCACTGCAAATGTGAAAATGACAGTGACTTATAACAGGAAGCAGGTTTTTAATGGCCAT
GAGCTATTCCCATCTGCGGTAACTCATAAACCTAAAGTTGAGGTTCATGGAGGTGATATG
AGATCCTTTTTCACCCTGGTCATGACAGACCCTGATGTTCCTGGTCCTAGTGATCCATAC
CTCAGGGAGCACCTACACTGGATAGTAACTGACATCCCAGGCACCACAGATGCCACATTT
GGAAGGGAAGTGATGAACTATGAGATGCCAAGGCCTAACATAGGGATCCACAGGTTTGTT
TTCCTACTTTTCAAGCAGAAGGGAAGGCAAACA---GTGACCACTCCAGCTTCAAGGGAC
AAATTTAACACCAGGAAATTCGCTGAAGAAAATGAGCTTGGCCTGCCTGTAGCCGCTGTC
TTCTTCAATGCCCAAAGGGAAACAGCGGCGAGGAAACGT
>CENb_Populus_trichocarpa_Potri.009G165100
ATGGCAAATCTGTCGGATCCTCTTGTGGTTGGGAGAGTGATTGGAGATGTAATTGATTAT
TTCACTCCAAATGTGAAAATGACTGTCACTTATTCCAACAAGCAGGTTTATAATGGCCAT
GAGCTTTTCCCATCTGCTGTCACTCATAAACCTAAAGTTGAGGTCCATGGTGGTGATATG
AGATCTTTTTTCACCCTGATCATGACAGACCCAGATGTTCCAGGACCTAGTGATCCATAC
CTGAGGGAGCACCTACACTGGATAGTAACTGATATCCCAGGCACCACAGATGCCACATTC
GGAAGGGAAGTGGTGAACTATGAGATGCCAAGGCCTAACATCGGGATCCACAGGTTTGTT
TACCTTCTTTTCAGGCAGAAAGGAAGACAAACA---GTGAGCACACCATCCTCAAGGGAC
AAATTTAACACGAGGAAATTTGCTGAAGAAAATGAGCTTGACCTGCCGGTAGCAGCTGTC
TTCTTCAATGCTCAAAGGGAAACAGCTGCAAGGAGACGT
>CEN_Prunus_persica_Prupe.6G128400
ATGGCAAAGATGTCAGATCCTCTTGTGGTTGGGAGAGTCATTGGAGATGTTGTTGATTCC
TTCTCTCAAAGTGTAAAAATGACAGTCACTTACTCCAACAAGAAGGTTTATAATGGTCAT
GAGCTATTTCCTTCCTCACTAACCCTCAAGCCTAAGGTTGAGGTTCATGGAGGCGATTTG
AGGTCATTCTTTACACTGGTTATGACCGATCCAGATGTTCCCGGTCCTAGTGACCCCTAC
CTAAGGGAGCATTTACACTGGATAGTAACTGACATCCCAGGCACAACTGATAACACATTT
GCAAAAGAGGTGGTGAAATATGAAATACCAAGGCCAAACATAGGGATCCACAGGTTTGTG
TTTCTTCTGTTCAAGCAGAAAGGCAGGCAGACAGTGATCCCT---CCTCCTTCAAAAGAC
AATTTCAACACGCGAAAATTTGCAGAAGCAAACGACCTTGGCCTTCCTGTGGCTGCTGTC
TTTTTCAATGCCCAAAGGGAAACTGCTGCAAGAAGACGC
>CEN_Cucumis_sativum_Cucsa.385120
GGGAAGATGCCGTCCGATCCTCTCGTGGTTGGAGGAGTAGTCGGAGATGTTGTCGATGCA
ATTTCTCCTACGGTTAAGATGACCGTCACTTACTCAAACAAGAAGGTGTGCAATGGGCAT
GAGTTGCTTCCAAATTTTGTAACCCTAAAACCTAAGGTTGAGGTTCTTGGAGGTGACCTT
AGATCATTCTTCACACTGGTCATGACTGATCCAGATGTTCCTGGTCCAAGTGATCCTTAC
TTGAGAGAACACCTCCACTGGATAGTTACAGACATTCCAGGGACGACGGATGCCACTTTT
GGAAAAGAGATAGTAAAATATGAAGAACCAAGTCCAAACATAGGGATACACAGATATGTG
TTCCTATTGTACAAGCAAAAAAGAAGACAAACAGTGAAGCCGCCACACCCTTCAAGAGAC
GGTTTTAATTCAAGAAAATTTGCTCTTGATAATCATCTTTCTCTTCCTGTTGCTGCTGTC
TATTTCATTGCTCAAAGGCCTACTGCTGCCAGAAGAAGA
>CENa_Eucalyptus_grandis_Eucgr.B03867
ATGGCAAGAATGTCTGATCCACTCGTGGTTGGTCGAGTGATCGGGGATGTGATCGACTGT
TTTGCAACCAGTGTCAAAACGACGGTCACTTACTCCAACAAGCATGTGTTCAATGGTCAT
GAGCTCTTCCCTTCCACTGTTACCGCTAAGCCTAGGGTTGAGGTTCATGGCGGTGACATG
AGGTCCTTCTTCACACTGGTAATGACAGACCCAGATGTTCCTGGTCCTAGCGATCCATAT
TTAAGGGAGCACTTGCACTGGATGGTTACGGACATCCCAGGAACAACAGATGCCACGTTC
GGAAAAGAGGTGGTAGAGTACGAGATGCCGAGGCCCAACATCGGAATACACAGGTTCGTC
TTCATCCTGTTCAAGCAGAAGAGGAGGGACATGGTGAGAGGC---CCTTCGTCGAGGGAT
CGCTTCAACACCCGGCGATTTGCCGAAGACAACGAGCTTGGCCTTCCCGTTGCGGCCGTC
TACTTCAACGCTCAGAGGGAAACAGCCGCCAGGAGACGT
>CENb_Eucalyptus_grandis_Eucgr.J00485
GCAAAGGTGTCATCAAACCCTCTTGTTGTGGGGAGAATCATTGGAGATGTGACCGACTCC
TTCTCTGCCAGCGTCAAGATGACAGTCACTTACTCCAACAAGCAGGTCTTCAATGGCCAT
GAGCTCTTCCCTTCTTGGGTCACCGCCAAGCCCAAGGTGGAGGTTCATGGTGGTGACATG
AGGTCCTTTTTCACTCTGGTGATGACAGACCCAGATGTTCCTGGTCCTAGCGATCCATAT
CTGAGGGAGCACTTGCACTGGATAGTGACAGACATCCCTGGCACCACGGATGCTACATTT
GGGAAGGAAGTGGTGGGCTACGAAATGCCGAGGCCAAACATAGGGATCCACAGGTTCGTG
TTCCTCCTCTTCAAGCAGAAGCGCAGGGAAATGGTGAGGCCT---CCTTCCTCGCGAGAC
CGCTTCAACACCCGGAAGTTTGCCGACGACAACGAGCTCGGCCTTCCAGTCGCCGCCGTC
TTCTTCAACGCCCAGAGGGAAACGGCCGCGAGGAGGCGC
>CEN_Solanum_tuberosum_PGSC0003DMT400018307
------------------------------------------------------------
------------------ATGTCTGTTGTTTATAACAACAAACATGTCTATAATGGTCAT
GAATTCTTTCCTTCCTCAGTAACTTCTAAACCTAGGGTTGAAGTTCATGGTGGTGATCTC
AGATCCTTCTTCACACTGGTCATGATAGATCCAGATGTTCCTGGTCCTAGTGATCCATAT
CTCAGGGAACATCTACACTGGATCGTCACAGACATTCCAGGCACTACAGATTGCTCTTTT
GGAAGAGAAGTGGTTGGGTATGAAATGCCAAGGCCAAATATTGGAATCCACAGATTTGTA
TTTTTGCTGTTTAAGCAGAAGAAAAGGCAAACAATATCAAGTGCACCAGTGTCGAGAGAT
CAATTTAGTAGTCGAAAATTCTCAGAAGAAAATGAGCTTGGCTCACCAGTTGCTGCTGTT
TTCTTCAATTGCCAGAGGGAAACTGCCGCTAGAAGGCGT
>CENa_Amaranthus_hypochondriacus_AHYPO_003769
---ATGGCGAAGTCAGATCCTCTGATCATTGGAAGAGTAGTTGGGGATGTAATAGAACCA
TTTAGTCCAAGTGTGAGAATGTCTGTTACTTATAAAACCAAGCAAGTTTATAATGGCCAT
GAACTTTTCCCTTCCGCTGTCACTCTTAAGCCTAGGGTTCAAGTTCATGATGCTGGCATG
AAATCCTTTTTCACTTTGGTGATGACAGATCCAGATGTTCCTGGACCCAGTGATCCTTAC
CTGAGAGAACACCTCCACTGG------------------------------------TAT
AGAAAGGAGATAGTGAGCTATGAAATGCCAAGGCCAAACATAGGAATACACAGGTTTGTG
TTCATACTGTTCAAACAGAAACGTAGGGGAAGTGTGGCCCCA---CCATGCAGTCGAGAT
GGATTTTGTACCAACAAATTTGCTCAACTTAATGAACTTGGTCTTCCTGTTGCTGCTGTC
TTCTTCAATTGTCAAAGGGAAACAGCTGCTCGAAGGCGC
>CENb_Amaranthus_hypochondriacus_AHYPO_013462
---ATGGCAAAATCAGACCCTCTTACTATTGGAAGAGTAGTAGGGGATGTTATATACCCT
TTTAGCCCAAGTGTAAGAATGTCTGTCACTTATAACAACAAGCAAGTTTATAATGGTCAT
GAACTCTTCCCTTCTTTAGTCACTCTTAAACCTAGGGTTCAAGTTCATGATGGTGATATG
AAATCCTTTTTCACTTTGATTATGACTGATCCAGATGTTCCTGGACCCAGC---------
------------------------------------------------------------
---------------------------------------------ATACACAGGTTTGTG
TTCATCCTGTTCAAGCAGAAACGTAGGGGTAGTGTTGCTCCA---CCATGCAGTCGAGAT
CGATTCTGCACCAACAAATTTGCTGAACTTAACCAATTGGATCTTCCTGTTGCTGCTGTC
TACTTCAATTGTCAAAGAGAAACCGCTGCTAGAAGGCGT
>TFL1_Arabidopsis_thaliana_AT5G03840
GGAACTAGAGTGATAGAGCCATTGATAATGGGGAGAGTGGTAGGAGATGTTCTTGATTTC
TTCACTCCAACAACTAAGATGAATGTTAGTTATAACAAGAAGCAAGTCTCCAATGGCCAT
GAGCTCTTTCCTTCTTCTGTTTCCTCCAAGCCTAGGGTTGAGATCCATGGTGGTGATCTC
AGATCCTTCTTCACTTTGGTGATGATAGACCCAGATGTTCCAGGTCCTAGTGACCCCTTT
CTAAAAGAACACCTGCACTGGATCGTTACAAACATTCCCGGCACAACAGATGCTACGTTT
GGCAAAGAGGTGGTGAGCTATGAATTGCCAAGGCCAAGCATAGGGATACATAGGTTTGTG
TTTGTTCTGTTCAGGCAGAAGCAAAGACGTGTTATCTTTCCTAATATCCCTTCGAGAGAT
CACTTCAACACTCGTAAATTTGCGGTCGAGTATGATCTTGGTCTCCCTGTCGCGGCCGTC
TTCTTTAACGCACAAAGAGAAACCGCTGCACGCAAACGC
>TFL1a_Gossypium_raimondii_Gorai.006G155800
ATGGCAAGGGAAGTAGAGCCTCTCATGGTTGGGAGAGTCATAGGAGATGTTATGGATTCT
TTCATCCCAAGTATTAAAATGTTGGTCACTTTCAACAACAAGCAAGTCTTCAATGGGCAT
GAGTTTTATCCTTCAACAGTTGTCACCAAACCTAGGGTAGAGGTTGCAGGAGGTGACATG
AGAACTTTCTTCACTCTGGTCATGACGGACCCGGATGTCCCTGGACCTAGTGATCCTTAC
TTAAGGGAGCACCTTCACTGGATTGTAACAGACATCCCTGGCACCACAGATGCCACATTC
GGAAGGGAAGTGGTGAGCTATGAAAACCCAAAGCCAAATATAGGGATCCACAGGTTTGTG
TTCGTTCTTTTCAAGCAGAAACGTCGACAGATAATCAAGTCA---CCTTGTTCAAGGGAT
AACTTCAACACCCGACGTTTCGCTTCTGAGAACGATCTTGGCCTTCCTGTTGCTGCTGTG
TATTTCAATGCTCAAAGAGAAACAGCTGCAAGAAGACGT
>TFL1b_Gossypium_raimondii_Gorai.009G403800
---------ATGGGAGAGCCTCTCATTGTTGGGGGAGTAATTGGGGATGTTCTTGATTCT
TTCAATCCTAGCATTAAAATGTCCGTCACTTTCAATAACAAGCAAGTCTTTAATGGACAT
GAGTTTTACCCTTCATCTGTTGCCACCAAACCTAGGGTTGAGATTCAAGGTGGTGATTTG
AGAACTTTCTTCACTCTGGTCATGACCGACCCTGATGTCCCTGGACCTAGTGATCCTTAT
TTAAGGGAACACCTTCACTGGATTGTGACAGACATCCCAGGCACAACAGATGCCACGTTT
GGAAGGGAAGTTGTGAACTATGAGATCCCAAGGCCAGATATAGGAATCCACAGGTTTGTT
TTCGTTCTTTTCAAGCAGAAACGTCGACAGGTAATCAGGTCA---CCTTCTTCGAGAGAT
AACTTCAACACCCGAGATTTCGCTGCTGAGAACGATCTTGGCCTCCCTGTTGCCGCTGTT
TATTTCAATGCACGAAGAGAAACTGCTGCAAGGAGACGC
>TFL1_Ricinius_communis_29625.m000694
ATGTCAAGAGCTGTGGAATCTCTCGTTGTTGGGAGAGTGATAGGTGATGTTGTTGATTCT
TTCACACCAATGCTAAACATGTCTATCAGTTATGGTAACAGGAGAGTTTTCAATGGATAT
GAGCTCCATCCATCCCTAGTTGCCCTCAAGCCTAAGGTTGAGGTCCAAGGAGGTGACATG
AGAACTTTTTTCACATTGGTCATGACAGACCCAGATGTTCCTGGCCCTAGTGATCCTTAT
TTAAGGGAGCACCTACACTGGCTAGTGACCGACATTCCAGGAACAACAGATGCCACATTT
GGAAGGGAAGTTGTGACCTATGAAATTCCAAGGCCAACCATCGGGATTCACAGGTTTGTG
TTTGTTCTATTCCAGCAAAAACGTAGACAAACAATCAATCCA---CCTTCTTCAAGGGAT
AACTTTAGCACAAGAGATTTCGCTGTTGGAAATGATCTTGGTCTTCCTGTTGCTGCTATT
TACTTCAACGCACAGAGAGAAACTGCTGCAAGAAGTAGA
>TFL1a_Cucumis_sativum_Cucsa.241060
TCAGCAATGTCCTCAGAACCTCTTGTTGTTGGTAGAGTGATTGGTGATGTTCTTGATTCC
TTCACACAAAGCATGAAGATGAGTGTTTTTTATAATAATAAGCAAGTTTTCAATGGCCAT
GAGTTCTTTCCTTCTGCTGTTGCTGCTAAACCTAGGGCTGAAATCCATGGTGGTGACCTG
AGATCTTTCTTCACTCTGATTATGACTGACCCAGATGTTCCTGGGCCAAGTGACCCTTAT
TTAAGGGAGCATTTACACTGGATCGTGACAGATATTCCTGGTACAACCGACGCCACATTC
GGTAGGGAGGTAGTAAGCTACGAGACTCCAAAGCCAAACATAGGAATCCACAGGTTTGTT
TTTGTTCTATTCAAACAGAAGAGAAGACAATCGGTGAATCCA---CCCTCTTCAAGGGAG
CGTTTCAACACCCGAGCATTCGCGGTCGACAACGACCTGGGTCTCCCCGTCGCTGCCGTC
TACTTCAATGCCCAAAGAGAAACTGCTGCAAGAAGGCGT
>TFL1b_Cucumis_sativum_Cucsa.083330
TCAGGTGAGCTGCAGAATCCTCTTGTTCTTGGAAGAGTAATTGGAGATGTTGTTGATCCC
TTCAGTCCAACCATTAAAATGTCTGTCACTTTCAATAACAAACAAGTCCTCAATGGCCAT
GAATTCTTCCCTTCTTCTCTTTCCTTCAAACCTAGGGTTCATATTCAAGGAGAAGATATG
AGATCATTGTTCACTCTGGTTATGGTTGACCCTGATGTTCCTGGCCCTAGTGATCCTTAC
TTGAGGGAACACCTTCACTGGTTGGTGACTGACATTCCAGGAACTACTGATGCTACTTTT
GGAAAAGAAGAAATGAGCTATGAAATTCCAAAGCCAACAATAGGAATTCACAGGTTTGTG
TTTATTCTGTTCAAACAAAAACAGCGTCGGTCAGTAGTGAATCCTCCTTCATCAAGGGAT
CGTTTCAACACTCGAAGATTTTCTTGTGAGAATGATTTGGGTCTTCCTGTTGCTGCTGTC
TATTTCAATGCTCAAAGAGAAACTGCTGCAAGGAGGCGA
>TFL1_Medicago_truncatula_Medtr7g104460
GCAAGAATGTCTCAAGAACCACTCATTGTTGGAAGAGTGATAGGAGAAGTTCTTGATTCC
TTTACCACAAGCATGAAAATGACTGTGAGTTACAACAAGAAGCAAGTCTTCAATGGCCAT
GAGTTTTTCCCTTCCACTATCAACACCAAACCCAAAGTTGAGATTGATGGTGGTGACATG
AGGTCCTTCTATACACTGGTGATGACAGACCCTGATGTTCCTGGCCCTAGTGATCCTTAT
CTAAGAGAACACTTGCACTGGATTGTGACAGATATTCCTGGAACAACAGATGCTACATTT
GGGAAAGAAGTAGTGAGCTATGAGATACCAAAGCCAAATATAGGTATACACAGGTTTGTG
TTTGTTCTATTCAAACAAAAGAATAGAGAATCAGTGACAGCATCACCATCTTCAAGGGAT
TACTTCAACACTCGCAATTTTGCTTCACAGAATGATCTTGGTCTCCCTGTTGCTGCTGTT
TACTTCAATGCTCAGAGAGAAACCGCTGCAAGAAGACGC
>TFL1_Prunus_persica_Prupe.7G112600
ATGGCAAGAATATCTGAGCCTCTGGTTGTTGGGAGAGTGATAGGAGATGTTCTTGATTGT
TTCACCCCAACAACAAAAATGTCTGTCACTTACAACACCAGGCTAGTCTGCAATGGATAT
GAGCTCTATCCTTCTGCTGTCACCACCAAACCTAGAGTTGAGATTCAAGGAGGAGATATG
AGAACTTTCTTTACTCTGATCATGACAGACCCAGATGTTCCTGGCCCTAGTGATCCTTAT
TTAAGGGAGCACCTGCACTGGATTGTGACAGATATTCCGGGCACCACAGATGCCACATTT
GGAAGAGAGGTGGTGAGCTATGAGATGCCAAGGCCCAACATTGGCATCCACAGGTTTGTG
TTTGTTCTCTTCAAGCAGACAAGAAGGCAGTCTGTGAACCCT---CCTTCCTCAAGGGAT
CATTTCAGTGCTCGAAGCTTTGCAGCTGAAAACGACCTGGGTCCTCCTGTCGCTGCCGTT
TACTTCAATTGCCAGAGAGAAACGGCAGCTAGAAGACGC
>TFL1_Eucalyptus_grandis_Eucgr.A01505
ATGGCAAGGGCTTTGGAGCCTCTGACAGTTGGGAGAGTGATTGGGGATGTGATTGATCCT
TTCACTGCAAGCATAAGAATGAGTGTGAAATACAATGGGAAGCAAGTGAATAATGGGCAT
GAGCTCTACCCTTCCTCAGTTGCCGCCAGACCTAGGGTTGAGATTCATGGGGGCGATATG
AGGTCCTTCTTCACTCTGGTCATGACAGATCCAGATGCTCCGGGTCCAAGTGATCCTTAC
TTGAGAGAACACCTTCATTGGATTGTCACTAATATTCCCGGTACAACAGATGCCACATTC
GGAAGGGAAGTGATGAGCTACGAGATTCCAAGGCCGAACATAGGAATTCACCGGTTCGTC
TTCATCCTCTTCAGACAAAAACGGCGACAGCAAATAAGCCAG---CCTTCTTCGAGAGAT
TGTTTTAGCACCCGCAACTTTGCCGCCGAGAACGACCTCGACCTTCCAGTCGCAGCTGTT
TACTTCAACGCCCAGAGGGAAACCGCCGCGAGAAGACGC
>TFL1_Solanum_tuberosum_PGSC0003DMT400090526
ATGGCAAGAAGTTTAGAGCCTCTAATTGTTGGGAGAGTAATTGGTGATGTTATTGATTCA
TTCAATCCAACAATAAAAATGTCAATCACTTATAACAACAAATTAGTTTGCAATGGCCAT
GAACTTTTCCCTTCTGCTGTTTCTTCTAGACCTAAAGTTGAAGTTCAAGGAGGAGATATG
AGAACTTTCTTCACACTGGTCATGACAGATCCTGATGTTCCTGGACCTAGTGATACTTAT
CTGAGAGAGCATCTACACTGGATAATAACTGACATTCCAGGTACAACTGATGCTACTTTT
GGAAGAGAATTGGTGAGCTATGACATCCCAAGGCCAAATATTGGGATTCATAGGTTTGTG
TTTGTTCTCTTCAAGCAGAAAAGCAGGAGTTCAGTTAGTCAA---CCAACTTCTAGAGAT
CATTTCAACACTCGAAATTTTGCTCAAGAGAATGATCTTGAACAACCTGTTGCTGCTGTC
TTCTTCAACGCACAACGTGAAACCGCTGCGCGAAGACGC
>TCB1_Aquilegia coerulea_Aqcoe2G140500
---------------ATGCCTCTCATAGTTGGGGGAGTGATAGGAGATGTTCTTGATTCT
TTCACTCCAACAATCACAATGTCTGTACATTACGGTAACCAGCAAGTGTGCAATGGCCAT
GAGCTCTACCCTTCCTCAGTAACCATTAGGCCTAGAGTTGAGGTTCAAGGAGCTGACATG
AGAACCTTCTTCACCCTGATTTTGACAGACCCAGATGCTCCTGGCCCTAGTGATCCTTAT
CTGCGGGAACACCTTCACTGGTTGGTGACAAACATTCCAGGCACAACTGATGCTACATTT
GGGAGGGAAGTGGTAAGCTATGAGATGCCAAGGCCTAACATAGGGATACACAGGTTTGTG
TTTGTTCTCTTCAAACAAAGAAGACGACAAACAATGAATCCA---CCTTCTTCAAGAGAC
GGTTTCAATACGCGGAAATTTGCAGAGGAGAATGGGCTTGGTCTGCCTGTTGCTGCTGTC
TACTTCAATGCACAGAGGGAAACTGCTGCAAGAAGGCGT
>TCB2a_Aquilegia coerulea_Aqcoe1G447800
ATGGAAAGAGTATTAAGGCCTTTTATTCTTGGAGGAGTCATTGGAGATGTTGTAGATGTT
TTCTCTCCTACAGTTGAGATGACTGTTACTTATTCTGATCGGCTAGTCTTTAATGGCCAA
GAGTTCTATCCCTCCTTGGTTATCAATAGACCTAGGATTCAGATTCCAGGGGGTGATTTT
AGGACTTTCTACACACTGGTAATGACAGATCCAGATGTTCCTAATCCTAGTGATCCATAT
TTGAGGGAGCACCTACATTGGATTGTAACTGACATTCCAGGAACAACAGATGCGACCTAC
GGAAGGGAAGTGGTGACATATGAGAACCCAACTCCTTACATAGGAATTCACAGGTTTGTA
TTTGTTCTCTTCAGGCAAAGACATAGAAGATCTGTCAGCAACATACCTAATTCAAGAGAT
CAATTCAATACCAGAAACTTTGCAGACGATAATAATCTTGATCGCCCAGTTGCTGTTAAC
TTCTTCAATGCTCAAAGACAAACAGCACCAAGAAGACGG
>TCB2b_Aquilegia coerulea_Aqcoe1G447700
ATGGCAAGAATATTACAGCCACTTGTACTTGGAGGAGTGATTGGAGAGGTTATTGATCCC
TTCTCTCCAACAGTCAATATGACTATAACATACAGCAACACTCGAGTTTGTAATGGTCAT
GAGCTTTACCCTTCCTCAATAACCACTAAACCTAGGGTCTTGATTCCATCTGGTGAGATG
AGGTCTTTCTTCACATTGATCATGATTGACCCAGATGCTCCTGGACCCAGTGACCCTTAT
TTGAGGGAGCACTTGCACTGGATTGTGACAGACATTCCAGGCACAACAGATGATACATAT
GGAAGGGAAGTGATGAGCTATGAGATACCAAAGCCTTACATAGGAATCCATAGGTTTGTG
TTTGTTCTGTTCAAGCAGAAAAGCAGACAATGTGTCATCACCACACCTGTTTCAAGAGAT
CAATTTAATACCAGGAAATTTGCAGAAGCTAATGATCTTGGATTGCCAGTTGCTGCTGTT
TACTTCAACGCTCAAAGGGAAACTGCTGCAAGAAGACGT
>TCB_Amborella_trichopoda_scaffold00114.23
ATGGCTAGGCAAATAGAGCCCCTCGTTGTCGGAAGAGTTATAGGAGATGTCATAAATTCC
TTCTTTCCAAGTATCAAGATGAATGTCACCTATTCCAACAAGCAGGTCTGTAATGGCCAT
GAATTCATGCCTTCTACTGTCATACAGAAGCCTCGTGTCGAAGTTAGTGGTGGTGATTTG
AGAACTTTCTACACATTGGTCCTCACTGACCCAGATGTGCCCGGCCCAAGTGATCCATAC
TTGAGGGAGCATCTGCACTGGATTGTCACAGATATTCCGGGAACCACGGATGCTACTTTT
GGCAGGGAAATTGTGGGTTACGAAAGCCCACGGCCAAGCATTGGGATCCACAGGTTTGTA
TTTGTTCTGTTCAAACAGAGAGGAAGACAGACTGTCGGTTCG---CCATCGTCACGAGAT
CGTTTCAATACTCGAGAGTTTGCCGAACAGAACCAACTCGGTCTGCCCGTTGCTGTTGTT
TACTTCAATGCGCAAAGAGAGACAGCAGCTAGAAGGCGC
>PFT_Welwitschia_mirabilis_TOXE_scaffold_2057969
AACGCCAGAGGAAAAGACACATTAGTCTTAGGCAGAGTGATCGGCGACGTGGTAGACATG
TTCAGTCCGAGCGTAGAGATGACCATAACATACAACGCGAAGGACATATCCAGCGGCTGC
GAGCTGAAACCGTCCGTCGTGGCATCGCCGCCGCGTGTGGACATCGGCGGCGAAGATATG
CGGAAATTCTTCACGTTAGTGATGACGGACCCGGACGCGCCGAGCCCCAGCAATCCGACG
CAGAGAGAGTACGTCCAGTGGATGGTCACTGACATTCCCGGAACCACTTCCAGCTCTTTC
GGGAAGGAGATTGTTGGGTATGAGGCGCCAAGGCCTGCGCTCGGAATTCACAGATATGTG
TTTACGCTGTTCCGGCAGAGGGGAAGGGAGACCGTGAGGTTCTTTCCGCGGAGTCGAGAG
AACTTTGTTACGCGGGATTTTGCGTATGCGAATGAGCTTGGATTGCCTGTTGCTGCTCTT
TTTTTCAACTCGCAGAAGGAAAGCGCCCCGCGCCGGCGG
>PFT_Abies_lasiocarpa_VSRH_scaffold_2050177
ATGTCTCGCTTCGTGGAGCCTTTAGTGGTGGGGAGAGTGATCGGAGATGTTCTTGATATG
TTCATGCCAGGCGTCGATCTCTCTGTTACCTACGCCTCCAGGCAGGTCAACAATGGCTGC
GAGCTCAAGCCTTCGGCAGTTCTATTGCCCCCTCGCGTTGACATCGGAGGTCAGGATCTC
CGCAATTTCTACACTCTGGTTATGACGGATCCAGATGCACCGAGTCCCAGCGATCCAACA
CTGCGTGAATACCTACACTGGATTGTAACCGATATTCCTGCTACAACTTCAGCCTCTTTC
GGCAGAGAACTCGTGAGTTACGAATCACCGAGGCCTACCATCGGTATCCACAGGTTCATT
TTTGTGCTTTTCAAGCAG---ATGGGGCGGCAGACAGTTTACCCTCCAGTTTCGCGCCTC
AATTTCAGTACCAGAAATTTCGCACAGTGCAACAGCC-----------------------
---------------------------------------
>PFT_Pseudolarix_amabilis_AQFM_scaffold_2072200
ATGGCCAGGTACAGAGAGCCTCTAGTGCTGGGGAGAGTGATTGGTGATGTTGTCGACATG
TTCATGCCCAGCGTTAACTTAACCGTCTCTTACAATAACAGGCAAGTTAACAATGGCTGC
GAGATCAGGCCTTCTGCCATCTCCTCCGCCCCGCGTGTCGAGGTGGGAGGGGACGATTTA
CGAACCTGCTTCACTTTGGTTATGACCGATCCAGATGCTCCAAGTCCAAGCGATCCAACA
CTTCGCGAGTATTTGCACTGGATTGTGACGGATATTCCCGCTACAACAGCTGCATCCTTT
GGACGGGAGCTTATACGCTATGAGGCTCCGAGGCCGACAATTGGCATCCACAGGTACGTG
TTCACACTGTTCAGGCAGATGGCGCGCGAGAGTGTGTATCCC---CCACAGTCGCGCCTC
AACTTCAGCACACGAG--------------------------------------------
---------------------------------------
>PFT_Pinus_ponderosa_JBND_scaffold_2061858
------------------------------------------------------------
------------------------------------------------------------
--------------------CTCCTCTCCCCCACGTGTCGACGTTGGAGGGGACGATTTA
CGAACCTGCTACACTTTGGTTATGACCGATCCAGATGCTCCCAGTCCAAGCGATCCAACA
CTGCGCGAGTATTTGCACTGGATTGTTACGGACATTCCTGCTACAACAGCAGCTACCTTT
GGACGGGAGCTTATGCGCTACGAGGCTCCGAGACCCACAATTGGTATCCACAGGTATGTG
TTCATACTGTTCAAGCAGATGGCGAGAGAGACTGTGTATCCC---CCACAGTCGCGCATC
AACTTCAGCACACGAGATTTCGCGGAGATTAATGGCCTCGGACTACCAGTGGCTGCAGTT
TATTACAATGCTCAAAAGGAGAC----------------
>PFT_Pinus_parviflora_IIOL_scaffold_2077632
ATGGCCAGGTTCAGAGAGCCGCTAGTTCTGGGAAGAGTCATTGGCGATGTTGTCGATATG
TTCATGCCAAGTGTTAACCTCACTGTGGCCTATGGTAGCAGGCAGGTTAACAATGGCTGC
GAGATCAAGCCTTCTGCGATCTCCTCTCCCCCACGTGTCGAGGTTGGAGGGGACGACCTA
CGAACCTGCTACACTTTGGTTATGACCGATCCAGATGCTCCCAGTCCAAGCGATCCGACA
CTGCGCGAGTATTTGCACTGGATTGTTACGGACATTCCTGCTACAACAGCTGTTTCTTTT
GGGCGGGAGCTTATGCGCTACGAAGCTCCGAGACCCACAATTGGTATCCACAGGTATGTG
TTCATACTGTTCAAGCAGATGGCGAGGGAGACTGTGTATCCC---CCACAGTCGCGCATC
AACTTCAGCACACGAGATTTCGCGGAGATGAATGGCCTTGGACTACCAGTGGCTGCAGTG
TATTACAATGCCCAAAAGGAGACCGCGCCCCGAAGGCGC
>PFT_Pinus_radiata_DZQM_scaffold_2051003
ATGGCCAGGTTCAGAGAGCCTCTAGTGTTAGGAAGAGTCATTGGCGATGTTGTCGATATG
TTCATGCCAAGTGTTAACCTCACTGTGGCCTATGGTAGCAGGCAGGTTAACAATGGCTGC
GAGATCAAGCCTTCTGCGATCTCCTCTCCCCCACGTGTCGACGTTGGAGGGGACGATTTA
CGAACCTGCTACACTTTGGTTATGACCGATCCAGATGCTCCCAGTCCAAGCGACCCAACA
CTGCGCGAGTATTTGCACTGGATTGTTACGGACATTCCTGCTACAACAGCAGCTACCTTT
GGAAGGGAGCTTATGCGCTACGAGGCTCCGAGACCCACAATTGGTATCCACAGGTATGTG
TTCATACTGTTCAAGCAGATGGCGAGAGAGACTGTGTATCCT---CCACAGTCGCGCATC
AACTTCAGCACACGAGATTTCGCGGAGATTAATGGCCTCGGACTACCAGTGGCTGCAGTT
TATTACAATGCTCAAAAGGAGACCGCGCCCCGAAGACGC
>PFT_Nothotsuga_longibracteata_AREG_scaffold_2011440
ATGGCCAGGTTCAGAGAGCCTTTAGTTCTAGGGAGAGTTATTGGCGATGTTGTCGACATG
TTCATGCCAAGTGTGAACTTAACCATCGCTTACAATAACAGGCAGGTTAACAATGGCTGC
GAGATCAGGCCTTCTGCTATTTCCTCTGCGCCACGTGTCGAGGTTGGAGGCGACGATTTA
CGAACCTGCTTCACTCTGGTTATGACCGACCCAGACGCTCCAAGTCCAAGCGATCCGACA
CTGCGCGAGTATTTGCACTGGATTGTTACGGATATTCCCGCTACAACAGCGGCTTCGTTT
GGACGGGAGCTGATACGGTACGAGGCTCCGAGACCCACGATCGGAATCCACAGGTACGTG
TTCACATTGTTCAGGCAGGTAGCGCGAGAGAGTGTGTATCCC---CCACAATCGCGTCTC
AACTTCAACACGCGAGAATTCGCGGACGCGAATGGCCTTGGATTACCGGTGGCTGCGGTG
TATTACAATGCTCAAAAGGAGACAGCGCCCAGAAGGCGT
>PFT_Larix_speciosa_WVWN_scaffold_2009167
ATGGCCAGGTTCAGAGAGCCTCTAGTGCTGGGGAGAGTAATTGGCGATGTTGTCGACATG
TTCATGCCAAGCGTTAACTTATCTGCGACTTATGGTAGCAGGCAAGTTAACAATGGCTGC
GAGATCAAGCCTTCTGCGCTCTCCTCCGCCCCACGGGTCGAGGTAGGAGGGGACGATTTA
CGAACCTGCTTCACTTTGGTTATGACTGATCCAGATGCTCCTAGTCCAAGCGATCCAACG
CTTCGCGAGTATTTGCACTGGATTGTTACGGATATTCCTGCTACAACAGCTGCTTCCTTT
GGGCGGGAGCTTATACGCTATGAGGCTCCGAGACCCACAATAGGTATCCACAGGTATGTG
TTCATACTGTTCAAGCAGCTGGCACGAGAGACTGTGTATCCG---CCACAGTCGCGCATT
AACTTCAGCACACGAGATTTCGCGGAAATGAATGGCCTTGGATTGCCAGTGGCTGCGGTA
TATTACAATGCTCAAAAGGAGACAGCGCCCAGAAGGCGC
>PFT_Cathaya_agryrophylla_NPRL_scaffold_2121510
ATGGCCAGGTTCAGAGAGCCTCTAGTGCTGGGAAGAGTCATTGGCGATGTTGTGGACATG
TTCATGCCAAGTGTTAACTTGACCGTGGCTTACGGAAGCAGGCAGGTTAACAATGGCTGC
GAGATCAAGCCTTCTGCGCTCTCCTCTGCCCCACGTGTTGAGGTTGGAGGAGACGACTTA
CGGACCTGCTACACTTTGGTTATGACCGATCCGGATGCTCCCAGTCCAAGCGATCCAACA
CTTCGCGAGTATTTGCACTGGGTTGTTACGGATATTCCCGCTACAACAACGGCTTCCTTT
GGACGAGAGCTTATGCGCTATGAGGCTCCGAGACCTACAATCGGTATACACAGGTACGTA
TTCACATTGTTCAAGCAGATGGCGCGGGAGACTGTGTATCCC---CCACAATCGCGCATC
AACTTCAGCACGCGAGATTTCGCGGAGATGAATGGCCTGGGCTTACCGGTGGCTGCGGTA
TATTACAATGCCCAAAAGGAGACAGCGCCCCGAAGGCGC
>PFT_Pinus_ponderosa_JBND_scaffold_2068408
ATGTCTCGCTTCGTGGAGCCACTGGTGGTGGGGAGAGTGATCGGAGATGTTCTGGATATG
TTCGTGCCAGGCGTCGATCTGGCTGTTACCTACGCGTCCAGGCAGGTCAACAATGGCTGC
GAGCTTAAGCCCTCGGCAGTTGCATTGCTTCCTCGCGTCGACATCGGGGGTGAGGACCTC
CGCAACTTTTACACTCTGGTTATGACGGATCCAGATGCTCCCAGTCCCAGTGATCCAACA
CTGCGAGAATACTTACACTGGATTGTAACTGATATTCCTGCAACAACTTCAGCCTCTTTC
GGCAGAGAGCTAGTGAGTTACGAGTCACCAAGACCTACCATCGGTATCCACAGGTTCATT
TTTGTGTTGTTCAAGCAGATAGGGCGGCAGACAGTTTACCCT---CCAAGTTCTCGCATC
AATTTCAATACCAGAAATTTCGCACGCTCCAACAGCCTTGGTCTGCCAGTGGCGGCTGTT
TATTTCAATGCTCAGAAGGAGACAGCAGGTAGAAGACGC
>PFT_Pinus_jeffreyi_MFTM_scaffold_2077888
---------------GAGCCACTGGTGGTGGGGAGAGTGATCGGAGATGTTCTGGATATG
TTCGTGCCAGGCGTCGATCTGGCTGTTACCTACGCGTCCAGGCAGGTCAACAATGGCTGC
GAGCTTAAGCCCTCGGCAGTTGCATTGCTTCCTCGCGTCGACATCGGGGGTGAGGACCTC
CGCAACTTTTACACTCTGGTTATGACGGATCCAGATGCTCCCAGTCCCAGTGATCCAACA
CTGCGAGAATACTTACACTGGATTGTAACTGATATTCCCGCAACAACTTCAGCCTCTTTC
GGCAGAGAGCTAGTGAGTTACGAGTCACCAAGACCTACCATCGGTATCCACAGGTTCATT
TTTGTGTTGTTCAAGCAGATAGGGCGGCAGACAGTTTACCCT---CCAAGTTCTCGCATC
AATTTCAATACCAGAAATTTCGCACGCTCCAACAGCCTTGGTCTGCCAGTGGCGGCTGTT
TATTTCAATGCTCAGAAGGAGACAGCAGGTAGAAGACGC
>PFT_Pinus_radiata_DZQM_scaffold_2050132
ATGTCTCGCTTCGTGGAGCCACTGGTGGTGGGGAGAGTGATCGGAGATGTTCTGCATATG
TTCGTGCCAGGCGTCGATCTGGCTGTTACCTACGCGTCCAGGCAGGTCAACAATGGCTGC
GAGCTTAAGCCCTCGGCAGTTGCATTGCTTCCTCGCGTCGACATCGGGGGTGAGGACCTC
CGCAACTTTTACACTCTGGTTATGACGGATCCAGATGCTCCCAGTCCCAGTGATCCAACA
CTGCGAGAATACTTACACTGGATTGTAACTGATATTCCTGCAACAACTTCAGCCTCTTTC
GGCAGAGAGCTAGTGAGTTACGAGTCACCAAGACCTACCATCGGTATCCACAGGTTCATT
TTTGTGTTGTTCAAGCAGATAGGGCGGCAGACAGTTTACCCT---CCAAGTTCTCGCATC
AATTTCAATACCAGAAATTTCGCACGCTCCAACAGCCTTGGTCTGCCAGTGGCGGCTGTT
TATTTCAATGCTCAGAAGGAGACAGCAGGTAGAAGACGC
>PFT_Larix_speciosa_WVWN_scaffold_2047090
------------------------------------------------------------
------------GTCGATCTCGCTGTTACCTACGCCTCCAGGCAGGTCAACAATGGCTGC
GAGCTGAAGCCTTCCGCAGTTGCATTGCTTCCTCGCGTTGACATTGGTGGTCAGGACCTT
CGCAACTTTTACACTTTGGTTATGACGGATCCAGATGCTCCCAGTCCAAGCGATCCAACG
CTTCGTGAATACCTACACTGGATTGTAACTGATATTCCTGCTACAACTTCAGCCCCATTC
GGCAGAGAGCTGGTGAGTTACGAATCACCAAGGCCTACCATCGGTATCCACAGGTTTATT
TTTGTGCTGTTCAAGCAGATGGGACGGCAGACAGTTTACCCT---CCAGGTTCCCGCCTC
CACTTCAATACCAGAGACTTCGCACAGTCCAACAGCCTTGGTCTGCCTGTGGCCACCGTT
TATTTCAATGCACAGAAGGAAACAGCGGGCAGAAGACGC
>PFT_Thujopsis_dolabrata_NKIN_scaffold_2046959
------ATGTCTCGAGATCCACTGGTCACCGGAGGAGTGATAGGAGATGTGCTGGACCCC
TTCACGCCAGCACCCATTTCATTCTCCGTCACGTCCGCCACGCAAGTCAAAAATGGCTAC
GATCTCATGCCATCTGCCGTCAAACTCAAACCTCGCGTCCAAATTGGCGGCGATCCATTA
CGAACCTTCTACACTCTGATCATGACAGACCCCGATGCGCCCAGCCCCAGTGATCCCAAG
CATCGAGAATACCTTCACTGGATGGTGGCCGACATACCGGCTGCAGCCTCTGCCTCTCTT
GGAAGAGAGTTGATGAGATACGAGGCGCCGAAGCCAAGCATAGGAATTCACAGGTTCGTG
TTTGTGCTGTTTAAGCAGGCGGGCTGGAAGACGGTTTCTCCG---CCGCCATCACGCCAG
AATTTCAACACCAGGAGTTTCGCGCACGGTTGTGCTCTCGCGCCGCCACTTGCCGCCCTT
TATTTCAACGCTAAAAAGGAAATAGCCTCCCGAAGACGT
>PFT_Thuja_plicata_VFYZ_scaffold_2009063
------ATGTCTGGAGATCCACTGGTCACCGGAGGAGTGATAGGAGATGTGCTGGACCCC
TTCAAGCCAGCACCCATTTCATTCTCCGTCACGTCTGCCACGCAAGTCAAAAATGGCTAT
GATCTCATGCCATCTGCCCTCAATCTCAAACCTCGCGTCCAAATTGGCGGCGATCCATTA
CGAACCTTCTACACTCTGATCATGACGGACCCTGATGCGCCCAGCCCCAGTGATCCCAAA
CACAGAGAATACCTTCACTGGATGGTGACCGACATACCGGCT------------------
---AGAGAGTTGATGAGATACGAGGCGCCGAAGCCAAGCATAGGAATTCACAGGTTCGTG
TTTGTGCTGTTTAAGCAGGCGGGGTGGAAGACGGTTTCTCCG---CCGCCATCACGCCAG
AATTTCAACACGAGGAGTTTCGCGCACGGTTGTGCTCTCGCGCCGCCACTTGCCGCCGTT
TATTTCAACGCTAAAAAGGAAATAGCGTCCCGAAGACGT
>PFT_Chamaecyparis_lawsoniana_AIGO_scaffold_2064102
TCTCGTTCTGGACTTGACGCAGTGATGACAGCAAGAGTCATAGGAGACGTGGTGGATATG
TTCGAACCAGCAGACATGAACTTCGCTGTCAAGACCTCCAAGCAGGTTAAGAATGGTTGC
GAGTTCAAACCCTCCGCCGTCGCACTTAGACCCAGAGTCGACATTGGAAGAGATACCTTG
CGAACCTTCTATACTCTTATCTTGACTGATCCAGATGCTCCTAATCCAAGCAACCCATCT
CTGCGCGAGTATCTTCATTGGATGGTAGTAGACATTCCTGCTACAACCTCGGCTTCTATG
GGGATAGAATTGATGGGTTATGATCCGCCCCGGCCGACGATAGGAATACACAGATATGTT
TTCGTGTTGTTCAAGCAGGTGGGGAGGCAGACCGTCAATCCA---CCTAGCTCTCGTAAT
AACTTTAATACCCGAGCCTTTGCTCAGCGTAACTCCCTTGGCCCTCCTCTGGCCATTGTT
TACTTCAATGCTCAGAAGGAAACAGCAGCAAGAAGACGC
>PFT_Cupressus_dupreziana_QNGJ_scaffold_2065165
TCTCGCTCTGCACTTGACGCCGTCATGACGGCAAGAGTCATTGGAGACGTGGTGGATATG
TTCGAACCAGCAGACATGAACTTCGCCGTCAAAACTTCCAAGCAAGTTAAGAATGGTTGC
GAGTTCAAACCCTCCGCCGTCGCTCTTAGGCCCAGAGTCGACATTGGAAGAGATAGCCTG
AGAACCTTCTACACTCTTATCATGACTGATCCAGATGCTCCTAATCCAAGCGACCCAACT
CTTCGTGAGTTTCTTCATTGGATGGTAGTGGACATTCCTGCTACAACCTCCGCTTCTATG
GGGATAGAACTGATGAGTTATGAGCCGCCCCGGCCGACGATAGGAATACACCGATATGTG
TTCGTACTGTTCAAGCAGGTCGGGAGGCAGACCGTAACTCCA---CCAAGCTCCCGCAGT
AACTTTAATACCCGAG--------------------------------------------
---------------------------------------
>PFTa_Tmesipteris_parva_ALVQ_scaffold_2003559
------------------------------------------------------------
------------------------------------------------------------
------------------------GATCGCCCACATGTGCAAATTGGAGGTCCAAAAGGA
GATACTCTCTTCACCTTGATTATGGCTGACCCTGATGCTCCGAGTCCAAGCGAGCCTTCG
TTGCGCGAATGGGTGCACTGGATTGTAACTGATATACCGGAAGGAACTGACGCTACTTAT
GGTCGGGAAATTCTTCCTTACGATGCACCCAGGCCTTTGGTTGGCATCCACAGATACATA
TTCGTTCTCTTTAAGCAACTCGGGCCACTGGTTGTAATGCCT---CCGATGGTACGCAGN
---TTTAAGATCAGAGAGTTCGCTGCTGCATACGGCCTTGGCCTGCCTGTAGCTGCTGTC
TATTTCAACTCGCAAAAACAGACAGGTGTTAGAAGACGC
>PFTb_Tmesipteris_parva_ALVQ_scaffold_2019373
------------------------------------------------------------
------------------------------------------------------------
---------CCTGCAGCGGTAACGGAACGTCCGACCGTGCACATTGGTGGCCGTGACCGT
GATGCGCTCTTTACGTTGATTATGATTGATCCCGATGCCCCAAGCCCAAGTGAACCTTCG
ATGCGTGAGTGGGTACACTGGATTGTAACGGATATTCCTGCTGGGACCAATGCCACTCTT
GGCAGGGAGATTGTTATGTATGACGCGCCAAAGCCTTTGATCGGCATTCATCGCTACGTA
TTTGTACTGTTCAAGCAAATAGCACCACTGGCTGTGATGCCT---CCCGTGACGCGCAAC
AACTTCAAGACCAAGCAGTTTGCCGTCGATTATGCTCTTGGGCAGCCTGTAGCAGCCGTC
TACTTCAACTCCCAAAAGCAGACAGGAGGCAGAAGGCGG
>PFTc_Tmesipteris_parva ALVQ_scaffold_2020442
ATGACTAGATCAGCTGAACCTTTGGTGGTGGGGAGAGTGGTTGGCGATGTTGTTGACATG
TTCGTTCCTAGTGTGGAATTGGCAGTAACCTATCCAATCAGGCAAGTGAATAATGGCTGC
CAGATCAATCCTTCTGCGGTCTCTAAGCCTCCACAAGTACAAATTGGAGGCCAAGGTGAC
GATTCTCTCTTCACGTTGATCATGACAGACCCTGATGCTCCAAGTCCAAGCGAGCCTCTG
TTGCGCGAGTGGGTACACTGGATTGTAACAGATATATCGACAGGAGCACTCAACGCCACC
CAGCAGGAAATCCTTCCATACGACGCTCCCAAGCCATTGGTTGGCATTCACAGATACGTG
TTCGTGCTCTTCAGACAGCTAGGCCCGCTGGCTGCGATGGCT---CCCAGTATGCGAAGC
TGCTTCAAGACGAGAGAGTTTGCTGCTCAGCACGGCCTTGGCCTGCCTGTGGCGGTTGTG
TATTTCAACTCCCAAAAGCACACAGGCATCAGGAGGCGA
>PFTa_Ophioglossum_vulgatum_WTJG_scaffold_2007041
ATGGCTAGATCAACTCAACCATTGGCTGTGGGGAAGGTAATAGGGGATGTGATCGACCAG
TTCGTTCCAAGCATAGAGATGGTTGTCAGCTACCCACTCCGCCAAATTAGCAATGGCTGC
GAAATGAAGCCCTGCGATGTCTCAGATCAACCGTCAGTCAAAGTTGGAGGAGGAGGAGAC
TCTGCTCTTTTCACAATCATAATGACTGACCCAGATGCTCCAAGCCCAAGCGAGCCTTCG
ATGCGTGAGTGGGTTCACTGGATTGTGACGGATATACCTGCGGGAAGTGATGCGACAGAA
GGAACGGAGATCGTGAGTTATGATGCGCCGAAGCCATGGATTGGAATTCACAGGTATGTG
TTTGTGGCGTTCAAGCAATTGGGGCCCCTCGCCGTCATGCCT---CCCACGTTAAGAAAC
AACTTCAGTACCAGAGAATTCGCCGCTATCTATCGTCTAGGTTCCCCCGTTGCCGCCGTC
TATTTTAACTGCCAGAAACATGCTGCCGGCCGACGCCGC
>PFTb_Ophioglossum_vulgatum_QHVS_scaffold_2008052
------------------------------------------------------------
---------------------------------------------------AATGGCTGC
GAAATGAAGCCCTGTGCTGTTTCAGATCAGCCTTCAGTGAAAGTGGGAGGAGGAACAGAC
TCTGCTCTTTTCACAATTATAATGACTGACCCAGATGCTCCAAGCCCAAGCGAGCCTTCG
ATGCGTGAGTGGGTTCACTGGATTGTGACGGATATACCTGCGGGAAGTGATGCGACACAA
GGAACGGAGATCGTGGGTTATGATGCGCCGAAGCCATGGATTGGAATTCACAGGTATGTG
TTTGTGGCGTTCAAGCAATTGGGGCCCCTCGCCGTCATGCCT---CCCACGTTAAGAAAC
AACTTCAGCACCCGCGAATTCGCCGCTGTCTATCGTCTCGGTTCCCCCGTTGCCGCCGTC
TACTTTAACTGCCAGAAACTTTCTGCCGGCCGACGCCGC
>PFT_Angiopteris_evecta_NHCM_scaffold_2065317
ATGCCAAGAACTACTGAACCCCTGGTAGTAGGTAGAGTGATCGGAGATGTCATCGATTTG
TTTGTGCCCAGTGTAGAAATGGTGGTATTGTATCCTGTTAGGCAGGTGAATAACGGATGT
GAGATCAAGCCTTCTGCGCTTACCGAACGTCCATATGTACAAGTCGGAGGTCAAAGTGAC
GATGATCTCTTCACCTTGATCATGACTGATCCTGACGCGCCTAGCCCAAGCGAGCCCTCT
TCGCGCGAGTGGGTACACTGGATCGTAACGGATATTCCTGCGGGTACTAATGCAAACTAC
GGTCGAGAGATTCTTCCCTACGATGCGCCCAGGCCACTTATCGGCATTCATAGATACGTT
TTCGTGCTTTTCAAACAAGCAAGGCCACTGGTGGTGATGCCT---CCCGCAACGCGGAGC
AATTTCAGGACTAAAGCCTTTGCCGCTGATTACGATCTCGGTCTGCCTGTGGCAACCGTC
TATTTCAATTGCCAGAAGCAGACTGGAGGTCGAAGACGC
>PFT_Osmunda_javanica_VIBO_scaffold_2075149
ATGGGCAGATCTACTGAGCCTCTGGTGGTTGGCAGAGTCGTTGGAGACGTGATCGATTTG
TATACACCTAGCGTAGAAATGGATGTCGGTTATCCTGATAGACATGTGAATAATGGGTGC
GACATCAAGCCTTCTGGCCTCTCGGAACGTCCACACGTTAAAGTTGGAGGACAGCTTGAC
AGTTCTCTATATACCCTGATCATGATCGATCCGGATGCTCCAAGTCCAAGCGAGCCACAC
ATGCGCGAGTGGGTACACTGGATTGTAGCCGATATTCCAGGTGGAACTGAAGCCAGTCAG
GGTCGAGAAATTCTTCCGTACGATGCACCTAAGCCAGTGGTTGGCATACACAGATATGTT
TTCGTGTTGTTCAAGCAAATGGGGCCGATGCTTTTGATGCCC---CCATTCATGCGCCAC
AACTTCAGGACCAGAGCATTCGCAGCAGATTATAATCTTGGGTTGCCCGTCGCAGCTGTT
TACTTCAACTCTCAGAAACAAAAAGCAGGTCGAAGACGT
>PFTa_Anemia_tomentosa_CQPW_scaffold_2011970
ATGGCCAGATCTACAGAGCCTTTGGCGGTTGGAAGAGTGATCGGGGATGTCATTGATATG
TTCATACCCAGCGCTGACATGGCGGTCGTCTATCCTGCCAGGCAGGTGAACAATGGATGC
GAGATCAAGATGTCTGCGGTTGCGGACCGCCCTCGCGTCAAGATAGGCGGCCAGGAT---
---GGCCTCTACACTCTGGTTATGACAGACCCAGATGCTCCTAGTCCTAGTGAGCCATCA
TTGCGTGAGGTAGTGCACTGGATTGTTACTGACATTCCAGCTGGGACCGATGCCACCTAT
GGGAGGGAGATATTAACATATGAGCCTCCCAAGCCAGTAATAGGCATACACCGCTATGTG
TTTGTGCTATTCAAGCAACTGGGGCCATTGGTAGTGATGCCT---CCTTTGTATAGAAAC
AACTTCAACTGCAGAGATTTTGCCATCACATATGATCTAGGGTTTCCAGCTGCAGCTGTG
TATTTTAACTGCCAAAAGCAAGCTGGAGGGAGACGCCGG
>PFTb_Anemia_tomentosa_CQPW_scaffold_2008609
---------------------------GTTGGGAGGGTGATCGGGGACGTCATTGACATG
TTCATACCGAGCGCAGAGATGGTGGTGGCCTATCCTGCGAGGCAGGTTAACAATGGCTGC
GAGATCAAGGTTTCTGCTGTCACGGACCGCCCGCGCGTTCAGATAGGTGGCCAGGAT---
---GGCCTCTACACGCTGGTTATGACGGACCCGGACGCTCCCAGCCCAAGTGAGCCCTTG
ATGCGTGAGGTAGTGCACTGGATTGTCACTGACATTCCAGCTGGGACAGACGCCACATAC
GGGAGGGAGATACTGACATATGAGGCCCCTAAGCCAATGATAGGCATCCACCGCTATGTG
TTTGTGCTCTTCAAGCAGCTGGGGCCACTGGTGGTGATGCCC---CCTCTGTACAGAAAC
AACTTCAACAGCAGGGATTTTGCCATCACTTATGACCTAGGGTTTCCTGCTGCAGCTGTG
TATTTTAATTGCCAGAAGCAGGCGGGAGGGAGGAGGCGC
>PFT_Pilularia_globulifera_KIIX_scaffold_2005333
GGTGCCAGATCGATCGAGCCGCTGGTGGTGGGGAGAGTGATTGGAGATGTGATCGACATG
TTCTCACCGACCACGGAAATGGTGGTCACCTACCCCATCCGCCAGGTCAACAACGGGTGT
GAAATCAGAACCACCGCACTAGTCGAGCCGCCGCGTGTCCGCGTCGGCAGCCACGAC---
---GGTCTCTACACACTTGTCATGGTCGACCCGGACGCCCCGAGTCCAAGCGAGCCGTCC
TCTCGCGAATGGGTTCACTGGATCGTTACGGATATTCCGGCCGGAGGTGACGCTAGTCAA
GGGTTGGAGATCTTGAGTTATGAACCCCCCAAGCCCTTGATAGGCATCCATCGTTTCATC
TTCATCTTGTTTAAGCAAGAGCAAGGCCCCCTCCTTCTGATGCCACCCATGTACCGCAAC
AACTTTAGCACGAGAGAATTTGCCATGACTTGTGATCTTGGTTTGCCTGTAGCTGCGGTT
TACTTCAACGCCCAAAAGCAAGCAGGAGGTAGGCGGCGC
>PFT_Culcita_macrocarpa_PNZO_scaffold_2008542
---GCCAGATCTACAGAACCGCTTGTAGTGGGAAGGGTGATCGGGGATGTCATAGACATG
TTCACACCCAGTGCAGAGATGGTGGTGGCCTACCCCATTCGCCAGGTCAATAATGGGTGC
GAAATCAAAACCACTGCTCTGGCCGAGCGCCCTCGTGTTCAAATCGGTGGCCAAGAT---
---GGCCTCTACACCTTGGTTATGATTGACCCAGATGCTCCCAGCCCAAGCGAGCCATCT
TCCCGAGAGTGGGTTCACTGGATTGTCACCGACATTCCAGCTGGGGGAGATGTAACCCAA
GGGTTGGAGATTCTTCACTACGAGCCACCAAAGCCAGTGATAGGGATACACCGCTATGTG
TTTGTGCTCTTCAAGCAAGATGGGCCTCTTCTCGTGATGCCC---CCAATGTACCGCAAC
AACTTCAGCACAAGGGAGTTTGCCATCACGTGTGACCTAGGCTTGCCCATGGCTGCTGTC
TACTTCAATGCCCAAAAGCAAGCAGGAGGCCGGAGACGC
>MFT2_Gossypium_raimondii_Gorai.009G174600
ATGGCCCGGTCCGTTGAACCACTGGTTGTCGGCAGAGTGATCGGAGATGTGCTCGACATG
TTCACTCCGGCATCGGAGTTCATTGTACGGTATGGCACCAAGCAGGTCACCAATGGCTGT
GACATCAAGCCATCTGCTGCTGCTGATAAACCTCATGTCCAAATTCTCGGCCATCCCTCT
TCCAATTTATACACTCTCGTAATGGTTGATCCAGATGCCCCAAGTCCTAGTGAACCAAGA
TTGAGGGAGTGGCTCCATTGGATCGTTGTAGATGTTCCAGAGGGACAAGATGCTACCAAA
GGAAGAGAGTTGGTAGCTTACATGGGACCCCAGCCTCCTACAGGGATTCACCGTTATATT
TTGGCACTCTTTAAGCAGGAAGGAGCAATGGAAGGAAGGATTCAAGCGGATGCGCGTGCC
AACTTCAGTACTCGCCGATTCGCTGCTCAAAGCAGGCTGGGGCTTCCGGTTGCTGCAGTG
TATTTCAATTCTCAAAAGGAGCCAGCAGCTAAGAAACGT
>MFT2_Theobroma_cacao_Thecc1EG030010t1
ATGGCTCGGTCCGTGGAGCCGCTGGTTGTGGGCAGAGTGATCGGAGATGTGCTCGACATA
TTCACTCCTGCCGCGGAGCTTACTGTCCATTATAGCACCAAGCAGGTCCACAATGGCTGT
GATATCAAGCCATCTTCTGCTGCTGATAAACCTCATGTCCGAATCCTTAGCCCTGTCTCT
TCCAGTTTATACACTCTCGTTATGGTTGATCCTGACGCCCCAACTCCAAGTGAACCCAGA
TTAAGGGAGTGGCTGCACTGGATTGTTGTAGATATTCCTGAGGGACATGATGCTACCAAA
GGAAAAGAGATGGTGCCTTACATGGGACCCCAGCCACCCACAGGAATTCACAGGTATATT
TTGGTACTGTTTAAGCAGGAGAGAGCAACGGAGGGAGGGTGTCAACCAGATGCCCGAGCC
AACTTCAGTACTCGCCAATTCGCTGCTCAAAACAGCCTGGGGCTTCCAGTTGCTGCAGTG
TATTTCAACTCACAGAAGGAACCCGCAGTGAAGAAACGC
>MFT2b_Citrus_sinensis_orange1.1g030480m
ATGGCGCGGTCTATGGAGCCACTGGTTGTTGGGAGAGTGATTGGAGATGTAGTTGACATG
TTCACTCCAGCCACTGAAATGACGGTCCATTATGGGACTAAACAGGTTGCCAACGGCTGT
GAGATCAAGCCCTCTGCTTCTGCTGACAAGCCCAGCGTCCAAATTCATGCTCCTCCTTCT
TCCAATCTCTACACACTTGTTATGGTGGATCCCGATGCTCCAAGTCCGAGCGAACCCAGA
TACAGAGAGTGGCTCCATTGGATTGTTGTAGATATTCCAGAAGGATCAGATGCCACCAAA
GGAAAAGAGTTGGTGGCATACATGGGACCCCAGCCACCCACCGGAATCCACCGCTATGTG
TTTGCGCTCTTCAATCAGAAGGGTAAAGTGATGGCCGGTTGTCGACCCGACGCTCGCAGC
AATTTCAGCACCCGCCGATTTGCTGCTGACAATGGCCTTCAGCCTCCAGTTGCTGCTGTC
TATTTTAATTCACAGAAAGAAGTTGCTGTCAGAAAGCGT
>MFT2a_Citrus_sinensis_orange1.1g030636m
ATGGCGCGGTCTATGGAGCCACTGGTTGTTGGGAGAGTGATTGGAGATGTAGTTGACATG
TTCACTCCAGCCACTGAAATGACGGTCCATTATGGGACTAAACAGGTTGCCAACGGCTGT
GAGATCAAGCCCTCTGCTTCTGCTGACAAGCCCAGCGTCCAAATTCATGCTCCTCCTTCT
TCCAATCTCTACACACTTGTTATGGTGGATCCCGATGCTCCAAGTCCGAGCGAACCCAGA
TACAGAGAGTGGCTCCATTGGATTGTTGTAGATATTCCAGAAGGATCAGATGCCACC---
---AAAGAGTTGGTGGCATACATGGGACCCCAGCCACCCACCGGAATCCACCGCTATGTG
TTTGCGCTCTTCAATCAGAAGGGTAAAGTGATGGCCGGTTGTCGACCCGACGCTCGCAGC
AATTTCAGCACCCGCCGATTTGCTGCTGACAATGGCCTTCAGCCTCCAGTTGCTGCTGTC
TATTTTAATTCACAGAAAGAAGTTGCTGTCAGAAAGCGT
>MFT2a_Linum_usitatissimum_Lus10002592
ATGGCTCGGTCGATCGAGCCGCTGATCGTCGGGAAAGTGATCGGGGATGTGATCGACTTG
TTCAATCCGATGGTGGAGCTGACGGTGCACTACGGGTCGAGGAAGATATCGAACGGCTGC
GAGATCAAGCCGTCAGCGGCGGTGCAGAGGCCGGTGGTGCAGGTTCTTCATAACGCGTCG
TCCGTGCTCTACACGTTGGTTATGGTGGATCCGGATGCTCCGAGCCCGAGTGAGCCCCGG
CTAAGGGAGTGGCTACATTGGATCATGGTGGATATTCCTGAAGGGTCCGATGCTACGAAA
GGGGAGGAGGTGGTGCAGTACATGGGGCCGCAGCCGCCGACGGGCATACACAGGTACGTC
CTGGCGCTGTTCCGGCAGGAGAGGTCGCTGGCGGGAAGGATGGGCCCCGAAATGCGCGGG
AATTTCTGCACCCGCCATTTCGCTGCGTGTAACGGACTCGGCCTGCCGGTAGCCGCCGTC
TATTTTAACTCCCGTAAGGAGCCCGCCGTTAAGAAACGG
>MFT2b_Linum_usitatissimum_Lus10018417
ATGGCTCGGTCGATCGAGACGTTGATCGTCGGGAAAGTGATCGGGGATGTGATTGATCTG
TTCAATCCGATGGTGGAGCTGACGGTGCACTACGGGTCGAGGAAGATATCGAACGGCTGC
GAGATCAAACCGTCGGCGGCGGTTCAGAGCCCGGTGGTGCAGGTTCTCCACGACGCGTCG
TCCGTGCTCTACACGTTGGTTATGGTGGATCCGGATGCTCCGAGCCCGAGTGAGCCCCGG
CTAAGGGAGTGGCTACATTGGATCATGGTGGATATTCCTGAAGGGTCCGATGCTACAAAA
GGGGAAGAGGTTGTGCAGTACATGGGGCCGCAGCCTCCAACGGGAATCCACAGGTACGTC
CTGGCTCTGTTCCGGCAGGAGAGGTCGCTGGCGGGGAGGATGGGCCCGGAAATGCGCGGG
AATTTCTGCACTCGCCACTTCGCTGCGTGTAACGGTCTAGGCCTGCCGGTGGCCGCCGTC
TATTTTAACTCTCGCAAGGAGCCCGCCGTTAAGAAACGG
>MFT2_Manihot_esculentum_Manes.16G019600
ATGGCTCGATCCCTTGAGCCACTGGTGGTTGGCAAAGTCATCGGAGAAGTTCTTGACATG
TACAATCCTGTTGCTGAGTTCACTGTACATTATGGATCTAAACAGATCGCCAATGGCTGT
GAAATCAAACCTTCTGCTGCTGCACAAAAGCCCCATGTACATATTCTGGGTTCTCGTTCC
TCTGATCTCTATACCCTGGTTATGGTTGATCCTGATGCGCCAAGTCCCAGTGAACCAAAA
TGGAGAGAATGGCTCCACTGGATTGTTGTAGATATCCCAGAAGGATCTGATGCCACGAAA
GGACATGAGTTGGTGCCATACATGGGACCTCAGCCGCCGACCGGAATTCACCGCTACGTG
TTTGCGCTGTTCAAGCAGAAAGGTGCATTGAAAGGAAGGAGTCTACCAGATGGGCGTGGC
AACTTCAGCACTCGCCAATTTGCTGCACAACATGGATTTGGAGTTCCGGTTGCTGCTGTG
TATTTTAACTCGCAGAAGGAACCGGCTGTCAAAAAACGT
>MFT2_Ricinus_communis_29933.m001440
ATGGCTCGGTCTCTTGAGCCACTGGTAGTGGGGAAAGTGATCGGAGAAGTTCTTGATATG
TATAATCCGGTGGCTGAGTTTACTGTACATTATGGGTCTAAACAAATTGCCAATGGCTGT
GAGATTAAGCCCTCTGCTGCCGTACAAATGCCTCGTGCGCAGATTCTTGGTTCTCGAACT
CCGAGTCTCTATACCCTGGTTATGGTTGATCCTGATGCTCCAAGTCCTAGTGATCCAAAA
TGGCGAGAGTGGCTCCATTGGATTGCTGTAGATATTCCAGAAGGATCCGATGCTACCAAA
GGC------------------------------------------ATTCACCGGTATGTG
TTCGCTGTATTTAAGCAGGGAGAGGCATTGAATGGAAGGACTAAACCAGAAGGTCGTGGA
AACTTTAGCACCCGTCAATTTGCCGCACAGAACGGATTGGGGCTCCCAGTTGCTGCTGTG
TATTTCAACTCTCAGAAAGAGCCGGCAGTTAAAAAACGT
>MFT2_Cucumis_sativum_Cucsa.126210
ATGGTACGGTCTGTGGATTCACTGGTGGTTGGGAGAGTGATCGGAGATGTGTTGGACATG
TTTACTCCGGCAGCTGATGTGTCGGTCAGTTATGGGTCTAAACACGTAGCTAATGGGGGC
GAAATCAAGCCGTTTGTCGCTGCTGATCGGCCCACTGTTCTTATTCAAGCCCCCGTCTCT
AACCAACTTTATACTCTGGTTATGGTGGATCCTGATGCTCCTAGTCCAAGTGAGCCAACC
TTCAGAGAGTGGCTTCACTGGATTGTTGTTGACATTCCAGAAGGGGCTGATGCTAATAAA
GGGAAAGAGGTGGTGCAGTACATGGGTCCGCAGCCTCCAACAGGAATTCACCGATATGTA
TTTGCCGTTTTCAAACAAAACACCCCTCTCGGCGGAAGGCTCCGACCCACCACCCGGAGC
AATTTCAAAACTCGACAATTCGCCTCACAGAATGCCCTCGGACTTCCTGTTGCCGCCGTC
TACTTCAATTCCCAGAAGCAACCTGCATCCAAGAAACGC
>MFT2_Vitis_vinifera_GSVIVT01003663001
ATGGCGGGGTCTTTGGAGTCACTGGTGGTGGGAAAAGTGATAGGAGATGTTGTGAACATG
TTCACTCCGGCGGCGGAGTTCACCGTCCATTTTGGGTCTAGACAGGTGGCTAATGGGCGC
ATGATTCCGCCCTCCGCTGCCGTGGATAAGCCCAAAGTCCAAATTCATGGACATCGTTCT
TCCAATCTCTACACTCTTGTTATGGTGGACCCTGATGCTCCAAGTCCAAGTGAACCGACA
TTCAGAGAGTGGCTCCATTGGATTGTTGTGGATATCCCAGAGGGATGCGATGCAACCCAA
GGAAGAGAGGTGGTGCCCTACATGGGACCACAGCCACCGACTGGTATTCACCGCTACATT
TTTACGCTCTTTAAGCAGAAAGCTGCAGCAATGTCCGGGACTCTGCCGCCAGATCGTAGC
AATTTTAGCACACGCCAGTTCGCCGCCGGTAACGGACTTGGACCACCAGTGGCGCTTGTG
TATTTTAACTCGCAGAAGGAGCGAACGAACAGAAAACAT
>MFT2_Amaranthus_hypochondriacus_AHYPO_004208
ATAGTAAGATCAATAGATCCTTTGGTAGTTGGAAGGGTAATTGGAGAAGTAGTTGATATG
TTTGTACCCATGGCTGAACTTCGTGTTCAATATGGAACTAAACATATTTTCAATGGTTGT
GAAATCAAGCCTTCTCTTGCTATTGAAAGACCTATTGTTCATATTCCTTCTCTTCCTAAT
GATAACTTATACTCCCTAATAATGGTTGATCCGGATGCTCCAAGTCCAAGTGAGCCGCAA
ATGAGAGAATGGCTTCATTGGATCGTCGCTGATATTCCACAAGGAATGGATGCTTCCAAA
GGGAAAGAGTTGGTAGAGTACATGGGACCGAAACCGCCAACCGGAATACACCGGTACGTG
TTCGTGTTGTTTAGACAGAAAGGGCCGAGTACGAAACAGTGGCAACCGCTGGCTCGTAAT
AACTTCAGTACTCGAAATTTCGCCGCACAAAACGGCCTCGGTTTACCGGTTGCTGCCGTT
TACTTCAACTCTCAGAAAGAGGCTGCAAACAAAAAACGT
>MFT2_Amborella_trichopoda_scaffold00003.462
ATGGCTCGGTCCGTTGAGCCCTTGGCAGTGGGTAAGGTCATAGGTGATGTGATAGACATG
TTTGTGCCAACTGTTGATGTCTCTGTTTCATATGTCTCAAAGCAAGTCGCTAATGGGTGT
GAGCTCAAGCCTTCAGGCACAGCCGAGAGGCCCAGGTTCCAGCTATCGGCCCGCTCCGAT
GACAATCTCTATACACTGGTGATGACAGACCCGGATGCGCCAAGTCCAAGTGAGCCCACT
ATGAGAGAGTGGCTCCACTGGATCGTGGTAGATATACCTGGAGGTTCGGATGCCATGAGA
GGTCGAGAGATAGTGTCGTACATGGGGCCGAAGCCACCTACCGGAATTCATCGCTATGTT
TTCTCTCTTTTCAAGCAACAAGGCCCACTGGGCTCGGTCGCTCGTCCAGAGGCTCGCAAC
AACTTCAGCACCCGTGCCTTTGCTGCACGCCTAGGGCTAGGTCTACCCGTTGCGGCGGTC
TACTTCAACGCCCAAAAGGAGCCGGCATCTAGGAAGCGT
>MFT_Arabidopsis_thaliana_AT1G18100
ATGGCGGCTTCTGTTGATCCTTTGGTGGTCGGAAGAGTGATCGGAGATGTGTTGGACATG
TTCATCCCAACCGCCAATATGTCTGTCTACTTTGGCCCCAAACACATCACTAACGGCTGC
GAGATCAAACCCTCCACCGCAGTCAATCCTCCAAAAGTCAACATCTCGGGCCATTCC---
GATGAGCTTTACACTCTCGTGATGACTGACCCGGACGCACCTAGCCCAAGCGAGCCGAAC
ATGAGAGAATGGGTCCACTGGATTGTCGTGGATATTCCCGGAGGCACAAATCCCTCAAGA
GGAAAAGAGATACTTCCATACATGGAACCAAGGCCACCAGTGGGGATTCACCGTTACATA
TTGGTACTTTTCCGGCAAAACTCACCGGTGGGTCTGATGGTGCAGCCTCCATCACGAGCC
AATTTCAGCACACGAATGTTCGCTGGACATTTCGATCTTGGTCTACCTGTGGCCACTGTC
TATTTCAACGCCCAAAAGGAACCTGCTTCACGCAGACGC
>MFT_Gossypium_raimondii_Gorai.006G192300
ATGGCTGCCTCCGTTGATCCTCTCGTTGTTGGTCGTGTCATTGGCGATGTTGTCGACATG
TTCGTTCCCACCGTCACCATGTCCGTCTACTATGGTTCCAAGCACGTCTCTAACGGATGT
GACATTAAGCCTTCTATGGCTATCAACCCTCCCAAAGTTGCCATCGATGGCCTTCCT---
GACCAGTTTTATACTTTGGTGATGACTGACCCTGATGCGCCAAGTCCCAGCGAGCCAACC
ATGCGTGAATGGGTTCACTGGATCGTGTCTGACATTCCTGGAGGAACCAACCCCACTCGA
GGGAAGGAAATCCTGGCATACATGGGTCCACGGCCTCCAGTAGGCATACATCGCTACATA
CTGGTGCTGTTCCAACAAAAGGGCCCGTTGGGTGCGGTGCAGCAACCGGCGACAAGAGCT
AACTTCAGCACTCGATTTTTCGCTGACCACCTCAACTTGGGACTGCCTGTGGCTACTGTC
TATTTCAACGCCCAAAAAGAGCCCGTCAGCCGAAGGCGT
>MFT_Populus_trichocarpa_Potri.015G041000
ATGGCTGCCTCTGTTGATCCTCTTGTTGTTGGTCGTGTTATTGGTGATGTGGTTGATATG
TTTGTCCCTGCTGTAAAAATGTCTGTTTATTATGGATCAAAGCATGTTAGCAATGGGTGT
GATATTAAGCCTTCTTTGTCCGTGGACCCTCCCAAAGTGACCATTTCTGGCCACTCT---
GACGAGCTGTACACTCTGGTGATGACTGATCCTGATGCACCCAGCCCTAGTGAACCCAGA
ATGCGAGAGTGGGTTCATTGGATCGTTGCGGACATTCCTGGGGGCACAAACCCTACTCGA
GGGAAAGAGATCCTTTCCTATGTTGGGCCTCGTCCGCCGGTGGGAATTCATCGCTACATA
CTGGTGCTTTTCCAGCAGAAGATGCCGCTGGGGAGCATGGTGGAACCACCGCAGCGTTCT
CATTTCAACACTCGACTCTATGCTGCTCATTTGGACCTGGGCCTGCCTGTTGCCACCGTC
TACTTCAATGCTCAGAAGGAGCCAGCAAATAAGAGGCGC
>MFT_Cucumis_sativum_Cucsa.242690
ATGGCTGCCTCTGTTGATCCTTTGGTGGTGGGGCGGGTGATCGGCGACGTTGTCGACATG
TTCGTCCCGACTGCTACCATGTCGGTCTACTTCAACTCCAAGCATGTCACTAATGGCTGT
GACATTAAGCCTTCTCTTGCAGTTAACCCTCCTAGACTTGTTATTTCTGGACATCCT---
TGCGATCTTTACACTCTGGTGATGACGGACCCGGATGCACCGAGTCCCAGTGAACCCCAT
ATGAGAGAATGGGTGCATTGGATAATTGTAGATATTCCTGGAGGTGCAAATTTGACCCAA
GGAAAGGAGATTGTGCCGTACTCAGGACCTCGACCACCTATTGGAATTCATCGCTACATC
CTATTATTGTTCAAGCAAAAGGGACCTATTGGTATGATTGATCAACCAGCAAGCCGTGCC
AATTTCAACACTCGCCTCTTTGCAAGGCATTTCAATCTAGACTTGCCAGTTGCTGCTACC
TATTTCAACTCTCAAAAGGAGCCTGCTACCAAAAAATAC
>MFT_Medicago_truncatula_Medtr8g106840
ATGGCTGCCTCGGTTGATCCTTTGGTGGTTGGTCGTGTGATTGGTGATGTTGTTGACATG
TTCATTCCATCTGTTGGCATGTCTGTTTACTTTGGTCCTAAACATGTCACAAATGGTTGT
GACATAAAGCCATCCATGGCTATCAACCCACCCAAGGTCACTCTCACTGGAAACATG---
GATAACCTCTACACTCTGGTTATGACTGATCCAGATGCACCAAGCCCCAGTGAGCCAAGC
ATGCGTGAACTGATACACTGGATTGTGGTTGACATTCCTGGAGGAACAAATCCAAAGCGA
GGAAAGGAGATTCTTCCATATATAGGACCAAAACCACCGGTTGGTATCCACCGATACATA
TTGGTTTTGTTTGAGCAGAAGGGACCAATTGGAATGGTTGAGCAGCCAACCAGTAGAGTC
AGTTTCAACACTCGTTATTTTGCAAGTCAAATGAACCTTGGTCTTCCTGTAGCTACAGTC
TACTTTAACTCTCAGAAGGAGCCTCAGGCTAAGAGGCGT
>MFT_Prunus_persica_Prupe.5G230900
ATGGCTGCCTCCGTTGATCCTCTCGTTGTTGGGCGAGTGATCGGAGATGTGGTGGACATG
TTTGTCCCAACTGTGAACATGTCCGTCTACTTTGGGTCCAAGCATGTCACCAATGGCTGC
GATATCAAACCTTCCATGGCCATCAACCCCCCCAAGATCACAGTCTCTGGTCAGCCC---
GGCGAGCTCTACACTCTGGTGATGACTGACCCCGATGCTCCGAGCCCGAGTGAGCCGAGC
ATGAGGGAGTGGGTCCATTGGATCGTGGCTGACATCCCTGGAGGAACAAGCCCTGTTAGA
GGGAAAGAGATACTGGCTTACGTGGGTCCGAGGCCACCAGTGGGAATTCACCGCTACATT
CTGGTGCTGTTTCAGCAGAAGGGTCCGATGGGGCTGGTGGAGCAGCCATCCTCTCGTGCG
CACTTCAACACTCGGTTTTTCGCTGCGCAGCTCGATCTTGGATTGCCTGTTTCCACCGTC
TACTTCAACTCCCAGAAGGAACCAGCAAACAGGAGGCGC
>MFT_Eucalyptus_grandis_Eucgr.B00867
ATGGCTTCGTCCGTCGATCCTCTGGTGGTGGGTCGCGTGATCGGCGACGTGGTCGACATG
TTCGTGCCGTGTGTGAACATGTCCGTGAGCTACGGCTCGAAGCACGTCACCAACGGCTGC
GACATCAAGCCCTCCCTTGCGGTCAACGCCCCCAAGATCAGCATCTCTGGCCACCCG---
GACGAGCTCTACACCTTGGTGATGGTGGATCCTGATGCACCGAGCCCTAGTGAGCCAAGC
ATGCGAGAGTGGATCCACTGGATCGTGGTCGATATCCCTGGAGGCACAAACCCTAACCGA
GGGAAAGAGATACTACCCTATGTAGGTCCACGCCCTCCGGTGGGGATCCACCGCTACATC
CTGGTGCTGTTCCAGCAGAAGACTCCCATCGGCCACATCGACCACCCCAACTCGCGCGCC
AACTTCAACACCCGCCTCTTCGCCGCGCACCTCGACCTCGGCCTCCCCGTGGCGACCGTC
TACTTCAACTCCCAGAAGGAGCCCGCCAACCGCCGCCGC
>MFT_Solanum_tuberosum_PGSC0003DMT400014409
ATGGGTGGAAAAGTTGATCCTCTTGTGGTTGGAAGAGTGATTGGTGATGTAGTTGACATG
TTTGTGCCTAGTGTAACTATGTCTGTCCATTATGCTAACAAACATGTCACTAATGGTTGT
GATATCAAACCATCTATTGCTATTGAACCTCCTAAAATCACCATCGGTGGACACCCT---
GATGAATTTTACACTCTGGTTATGACGGACCCTGATGCTCCAAGTCCAAGTGAACCAACT
ATGAGAGAGTGGGTGCATTGGATTGTGACAGACATACCTGGATGCAGCAACGTTGCTCGA
GGTAAGGAGGTACTGGGGTATGTTGGGCCACGTCCACCAGTTGGGATACACAGGTACATA
CTGGTACTGTTCCGGCAGAATGCGCCAATGCAGGGAATTTTGCAGCCACCAGTAAGGGCT
CATTTCTGTACTCGGGTGTTCGCACACCAACTTGATCTTGGCACACCAGTTGCAACTGTT
TATTTCAATGCTCACAAGGAACCAGCAAATCGAAAGCGC
>MFT_Amaranthus_hypochondriacus_AHYPO_001521
ATGGCAGCTTCAGTGGATCCATTAGTAGTAGGAAGAGTGATCGGAGATGTGGTTGACTTG
TTCGTCCCCAGTGTTAGCATGTCTGTTTACTTTGATGCTAAACATGTTACCAATGGCTGC
ACTATTAAGCCTTCTCTAGCTGTTCTTCCTCCTCGCCTTTCCATTGGTGGTCATCCT---
GATGTCTTCTATACTTTGGTGATGACAGATCCTGATGCTCCCAGCCCCAGCGAACCCTCC
ATGCGAGAGTGGGTCCATTGGATTGTTGCTGATATTCCCGGTGGTTCAAGTCCGTCTTGT
GGC---------------------------------------CGGGCCAGATACATACTG
GTGTTGTTCGAGCAAAAGCAAGAATTGGGAACATCCGTAGAGCCACCAACGAGTCGAGCT
CATTTTAATACTCGGTTCTTTGCTGCTAGACATGGTCTCGGCCTCCCTGTCGCCATCGTC
TACTTCAATGCTCAGAAAGAGCCGGCTAATAAGAAACGA
>MFT_Aquilegia coerulea_Aqcoe3G016200
AAAGATCAAGGAGTCTGTGGCTGTCGCTGTGGAAAGGTGATTGGTGATGTTGTTGATATG
TTCATACCAACGATCAACATGTCAGTCTATTATGGGAGCAAGCATGTAACCAATGGTTGC
GACATCAAGCCTTCCTTGGCAACTGCTCCGCCAACTGTTCATATCTCCGGATTTTCG---
GATGAACTCTACACTCTGGTTATGTCGGATCCTGATGCACCTAGCCCAAGTGAGCCTACC
AAAAGAGAATGGTTGCATTGGATTGTAGTAAATATTCCAGGTGCGGGATACGTAACTCGA
GGGAAAGAGGTTCTTCCCTATATGGGACCAGCACCCCCTGTGGGCATACACAGGTATGCG
CTGTTGCTATTCCGCCAAAAGAATCCACTAAGCATTGACAACCCACCAGAAGTACGTGCA
AACTTCAAGACCAGGAACTTCGCACATCAATTTGACCTTGGTCTTCCGGTCGCTTGCGCC
TACTTTAATGCTCAGAAGGAGCCTATGAATAAGAGGCGC
>MFT_Amborella_trichopoda_scaffold00024.325
ATGGCTCGGACGGTTGATCCGTTGGTCGTTGGCAAGGTGATTGGAGATGTGATGGACATG
TTCATGCCTAGTGTTAGGTTTGTTGTTCACTATGGTCCTAAACAAGTCACTAATGGTTGT
GACATCAAGCCTTCTATCACCGTTCACCCTCCAAATGTCCAAATTGCTGGTCATCCT---
GACAATCTCTTTACCATTGTGATGACAGACCCTGATGCACCTAGCCCAAGTGAGCCAAGC
ATGAGAGAATGGGTCCACTGGATTGTCACCAATATTCCTGGTGGCTCTGATCCCTCTCAA
GGAAGGGAGATTCTCCCATACATTGCCCCTCGGCCCCCAATTGGCATCCACAGGTTCATC
TTCGTGCTCTTCAAGCAGCAAACTCCTCTCTCTCTCGTCGCCCACCCCTCCACACGTGCC
AACTTCAGCACGCGTGCCTTCGCCGCTCATAACGGCCTCGGCCTCCCTGTTGCCGCCGTC
TATTTTAACGCCCAAAAGGAGCCCGCCAACAAGAAGCGC
>MFTA_Cycas_micholitzii_XZUY_scaffold_2009087
ATGGCTCGCTCGGTCGATCCGCTGGTAGTCGGTAAGGTGATAGGAGATGTCATCGACATG
TTCGTGCCGTCTGTGCATATGTCGGTCTACTATGGCGCTAAGCAGGTTACTAATGGTTGT
GAGATCAAGCCCTCGACCGCTGTGGAACGTCCCAATGTCCATGCAACAGGGCGACACGAT
GATACGCTATTTACTCTGGTCATGACAGATCCGGACGCTCCCAGCCCAAGCGACCCTAAT
ATGCGCGAATGGATTCACTGGATAGTCACAGACATCCCGGGTGCTACAGATGTCAGTCAA
GGGAGGGAGGTTCTAACTTACACCGGTCCAAGGCCACCTATTGGTATTCACAGATACGTG
TTCGTGTTGTTCAGGCAGCAAAGGCCAATGCTAATGATGATGGCTCCTCAAGTGCGCCAA
AATTTCAGCACTAGGGCTTTTGCTGCTGACTATGGACTGGGTCTTCCTGTTGCTGCTGTT
AACTTCAACGCTCAGAAGGAACCTGCAAATAAGAAACGT
>MFTA_Encephalartos_barteri_GNQG_scaffold_2014215
ATGGCTCGCTCGGTGGATCCCCTGGTGGTCGGTAAGGTCATTGGAGATGTCATTGACATG
TTTGTGCCGTTTGTGCATATGTCGGTCCACTATGGCCCTAAGCAGGTCACTAATGGTTGT
GAGATCAAGCCCTCCACTACCGTTGAGCGCCCCAATGTCCATGCAGCAGGCCGACACGAG
GATACGCTTTTTACTCTGGTGATGACAGATCCGGATGCTCCCAGCCCAAGCGAACCGAAT
ATGCGCGAATGGATTCACTGGATAGTCACAGACATCCCAAGTGCCACAGATGTCACTCAA
GGCAGGGAGATTCTACCTTACAGCAGTCCAAGGCCACCTATTGGTATTCACAGATACGCA
TTCATGTTGTTCAGGCAACAAGGGCCCATGCTAATGATGATGGCTCCTCAAGTGCGCCAA
AATTTCAGCACAAGGGCATTTGCTGCTGAATATGGACTGGGCCTTCCTGTCGCTACCATT
TACTTCAATGCTCAGAAGGAACCGGCAAATAAGAAACGT
>MFTA_Stangeria_eriopus_KAWQ_scaffold_2009737
ATGGCTCGTTCAGTGGATCCCCTGGTGGTCGGTAAGGTCATTGGAGATGTCATTGACATG
TTTGTGCCCTCTGTGCATATGTCCATTCACTATGGCCCTAAGCAGGTCACTAATGGTTGT
GAGATCAAGCCCTCCACTACTGTTGAGCGCCCCGATGTCCATGCAGCAGGCCGACATGGC
GATACTCTTTTTACTCTGGTGATGACAGATCCGGATGCTCCCAGCCCAAGCGAACCAAAT
ATGCGCGAATGGATTCACTGGATAGTCACAGACATCCCGGGTGCCACAGATGTCACTCAA
GGCAGGGAAATTCTGGCTTACAACAGCCCAAGGCCACCTATCGGTATTCACAGATACGCA
TTCGTGTTATTCAGGCAACAAGGGCCCATGCTAATGATGATGGCTCCTCAAGTGCGCCAA
AATTTCAGCACAAGGGCATTTGCTGCTGAATATGGACTGGGCCTTCCTGTTGCTACTGTT
TACTTCAATGCTCAGAAGGAACCTGCAAATAAGAAACGT
>MFTA_Pinus_ponderosa_JBND_scaffold_2066993
------------------------------------GTTGTCGGAGATGTGATCGATATT
TTCGTCCGGGCGGCTGACATGACCGTCCACTACGGCCCAAAGCAGGTCACCAACGGCTGC
GAGATCAAGCCTTCCGCCACTGTCCACCGGCCCAACCTGCAGATAGCCGGTCGCCACGAC
AGCAAGCTCTTCACTCTGGTGATGACGGATCCGGACGCCCCTAGCCCCAGCGAGCCCAAC
ATGCGAGAATGGCTTCACTGGATCGTCACTGACATTCCGGGCGCCGCGGACGCCTCGCAG
GGGCGCGAGATCGTGCCGTACATGGGTCCTCGTCCCCCCATTGGCATCCACAGATACGTG
TTCGTGGCGTTCCGGCAGCAGAATCCGATGGTGGTAATGATGGCCCCTCAGGTCCGCCAT
AATTTCAGCACGAGGGCTTTTGCGGCGCAGTATGGCCTCGGCCTTCCGGTTGCCGCCGTT
TACTTTAATGCCCAGAAAGAACCTGCAAATAAGAAGCGT
>MFTA_Pinus_jeffreyi_MFTM_scaffold_2076681
------------------------------------------GGAGATGTGATCGATATT
TTCGTCCGGGCGGCTGACATGACCGTCCACTACGGCCCAAAGCAGGTCACCAACGGCTGC
GAGATCAAGCCTTCCGCCACTGTCCACCGGCCCAACCTGCAGATAGCCGGTCGCCACGAC
AGCAAGCTCTTCACTCTGGTGATGACGGATCCGGACGCCCCTAGCCCCAGCGAGCCCAAC
ATGCGAGAATGGCTTCACTGGATCGTCACTGATATTCCGGGCGCCGCGGACGCCTCGCAG
GGGCGCGAGATCGTGCCGTACATGGGTCCTCGGCCCCCCATTGGCATCCACAGATACGTG
TTCGTGGCGTTCCGGCAGCAGAATCCGATGGTGGTAATGATGGCCCCTCAGGTCCGCCAT
AATTTCAGCACGAGGGCTTTTGCGGCGCAGTACGGCCTCGGCCTTCCGGTTGCCGCCGTT
TACTTTAATGCCCAGAAAGAACCTGCAAATAAGAAGCGT
>MFTA_Gnetum_montanum_GTHK_scaffold_2005817
ATGGCGCGATCGGTGGATCCCTTGGTTGTAGGAAGAGTCATTGGCGACGTTCTGGACATG
TTCACGCCCAGCGCTGATATGCTGGTCTACTATGGCTCCCGCCATGTGACCAACGGC-TT
CTCACTGTGGAACCGCCTACTGTCCGCATCTCGGACCGAGGTTTGCCGCAGCAGTCG---
CCCTCGCTCTTCACTCTTGTCATGACAGATCCTGACGCCCCCAGCCCTAGCGAGCCCTCC
ATGCGCGAGTGGCTTCACTGGATCGTGGCTGATATTCCGGCGGGAGGCGTTGCGTCGCAA
GGCTGCGAAATCATGGCGTACAACGGGCCGAAACCGCCGATCGGAATCCACAGGTACGTG
CTGGTGGCGTTCAGGCAAGAACAGGGGCTGATGAAGCATTACATGCCGCCTGCGCGCCAC
CTCTTCAGCACGCGCACCTTCGCCTCTCACTATAATCTCGGCCTTCCCGTCGCTGCTGTG
TATTTCAACGCGCAGAAGGAGCCCGCCAACAAAAAACGT
>MFTB_Encephalartos_barteri_GNQG_scaffold_2014475
ATGGCTCGATCCATAGACCCATTGGTTGTTGGAAGACTGATAACAGACGTAATCGACACG
TTTGTGCCATCTGTGGACGCTGCTGTGTACTACGGTTGCAAACAGGTTACCAATGGTTGC
GAGATCAAGCCTTCTATCGCGCTTCAACCTCCCAATGTGCAAAGAACAGGTCGATACGAC
GACACTCTGTACACTCTGGTGATGACGGACCCGGATGCTCCCAGCCCAAGCGAGCCAAGC
ATGCGCGAATGGGTTCACTGGATTGTGGCTGACATTCCAGCCGGCGCAGATGCCAGTCAA
GGGAAGGAGATTCTGCCATATACGAATCCAAAGCCGCCTATCGGAATCCACAGATACGTG
TTTGTGTTATTCAAGCAAAGAGGACCGATGAGCAGGGCGATGCCTCCCCAGGTCCGCAAT
AATTTCAGCACAAGGGCATTTGCTGCGCATCATGGCCTTGGCCTTCCCGTTGCGGCCGTT
TATTTCAATGCTCAGAAGGAGCCTGGCGCCCGGAAGCGT
>MFTB_Stangeria_eriopus_KAWQ_scaffold_2052584
ATGGCTCGATCCATAGACCCGCTGGTCGTCGGAAGAGTGATAAGAGACGTGATCGACGCG
TTCGTGCCATCCGTGGACGCTGCTGTTTACTACGGTTCCAAGCAGGTTACCAATGGTTGC
GAGATCAAACCTTCTACCGCGCTTCAACCTCCCAATGTGCAAAGAACGGGTCGATTCGAC
GATAGTCTATACACTCTGGTGATGACGGACCCGGACGCTCCCAGCCCTAGCGAGCCAAGG
ATGCGCGAATGGGTTCACTGGATCGTGACCGACATTCCAGCCGGCGGAGATGCCAGCCAA
GGGAAGGAGATTTTGCCGTATATGAGTCCAAAACCGCCCATTGGAATCCACAGATACGTG
TTTGTGGTGTTTGAGCAGAGAGGACCGATGACCAGGGTGATGCCTCCCCAGGCCCGCAAT
AATTTCAGCACCAGGGCATTTGCTGTGCATCATGGCCTCGGCCTTCCGGTTGCCGCAGCC
TATTTCAATGCTCAGAAGGAGCCCGGGCCCCGGAAACGG
>MFTB_Dioon_edule_WLIC_scaffold_2113936
ATGGCTCGATCCATAGACCCATTGGTTGTTGGAAGGCTGATAAGAGATGTTATCGACACG
TTCGTACCATCTGTGGACGCCACTGTTTACTACGGTTCCAAACAGGTTACCAATGGTTGC
GAGATCAAGCCTTCTACCGCCCTTCAGCCTCCCAATGTGCAACGAACAGGTCGACACGAC
GAGACTCTATACACTCTGGTGATGACAGACCCAGATGCTCCCAGCCCAAGCGAGCCAAGC
ATGCGCGAATGGGTTCACTGGATTGTGACTGACATTCCAGGAGGCGCAGACGCCAGTCAA
GGGAAGGAGATTTTGCCATATACGGGTCCAAAACCGCCCATTGGAATCCACAGATACGTG
TTTGTGTTATTCAAGCAAAGAGGACCAATGACCAGGGTGATGCCTCCCCAGGCC------
------------------------------------------------------------
---------------------------------------
>MFTB_Pinus_ponderosa_JBND_scaffold_2069771 
ATGGCTCGTTCAACAGATCCCCTGGTAGTAGGAAGAGTGATAGGCGATGTTATTGACATG
TTCGTGCCTTCAATGGACATGGCCGTCTACTATGGATCCAAGCAGGTCACCAATGGCTGC
GAGATCAAGCCCTCTGCTACTGTTGACCGCCCCAATGTGCAAATAGCGGGTCGACACGAC
GAGAGTCTCTATACTCTGGTAATGACAGACCCAGATGCTCCTAGTCCAAGCGAACCCAAC
ATGCGGGAATGGGTTCACTGGATAGTGACTGATATTCCTGGAGCCACAGATGCAGCTCAA
GGGAGGGAGATATTACCCTACATGGGTCCGAGGCCACCAATTGGCATTCACAGATACATC
TTCGTTCTCTTCAAGCAGCCCGGTCCTATGGTGATGATGATGCCTCCTCAGGCTCGCAAC
AATTTCAGCACCAGGGCGTTTGCTTCACAGTATAGCCTAGGCCTTCCTGTTTCTGCAGCT
TATTTCAATGCCCAGAAGGAGCCCGGAACTAGAAAGCGT
>MFTB_Pinus_jeffreyi_MFTM_scaffold_2079451
ATGGCTCGTTCAACAGATCCCCTGGTAGTAGGAAGAGTGATAGGCGATGTTATTGACATG
TTCGTGCCTTCAATGGACATGGCCGTCTACTATGGATCCAAGCAGGTCACCAATGGCTGC
GAGATCAAGCCCTCTGCTACTGTTGACCGCCCCAATGTGCAAATAGCGGGTCGAAACGAC
GAGAGTCTCTATACTCTGGTAATGACAGACCCAGATGCTCCTAGTCCAAGCGAACCCAAC
ATGCGGGAATGGGTTCACTGGATAGTGACTGATATTCCTGGAGCCACAGATGCAGCTCAA
GGGAGGGAGATATTACCCTACATGGGTCCGAGGCCACCAATTGGCATTCACAGATACATC
TTCGTTCTCTTCAAGCAGCCCGGTCCTATGGTGATGATGATGCCTCCTCAGGCTCGCAAC
AATTTCAGCACCAGGGCGTTTGCTTCACAGTATAGCCTAGGCCTTCCTGTTTCTGCAGCT
TATTTCAATGCCCAGAAGGAGCCCGGAACTAGAAAGCGT
>MFTB_Pinus_radiata_DZQM_scaffold_2051331
ATGGCTCGTTCAACAGATCCCCTGGTAGTAGGAAGAGTGATAGGCGATGTTATTGACATG
TTCGTGCCTTCAATGGACATGGCCGTCTACTATGGATCCAAGCAGGTCACCAATGGCTGC
GAGATCAAGCCCTCTGCTACTGTTGACCGCCCCAATGTGCAAATAGCGGGTCGACACGAC
GAGAGTCTCTATACTCTGGTAATGACAGACCCAGATGCTCCTAGTCCAAGCGAACCCAAC
ATGCGGGAATGGGTTCACTGGATAGTGACTGATATTCCTGGAGCCACAGATGCAGCTCAA
GGGAGGGAGATATTACCCTACATGGGTCCGAGGCCACCAATTGGCATTCACAGATACATC
TTCGTTCTCTTCAAGCAGCCCGGCCCTATGGTGATGATGATGCCTCCTCAGGCTCGCAAC
AATTTCAGCACCAGGGCGTTTGCTTCACAGTATAGCCTAGGCCTTCCTGTTTCTGCAGCT
TATTTCAATGCCCAGAAGGAGCCCGGAACTAGAAAGCGT
>MFTB_Pinus_parviflora_IIOL_scaffold_2075932
ATGGCTCGTTCAACAGATCCCCTGGTAGTAGGAAGAGTGATAGGCGATGTTATTGACATG
TTCGTGCCTTCAATGGACATGGCTGTCTACTATGGATCGAAGCAGGTCACCAATGGCTGC
GAGATCAAGCCCTCTGCTACTGTTGACCGCCCCAATGTGCAAATAGCGGGTCGACACGAC
GAGAGTCTCTATACTCTGGTAATGACAGACCCAGATGCTCCTAGTCCAAGCGAGCCCAAC
ATGCGGGAATGGGTTCACTGGATAGTGACTGATATTCCTGGAGCCACAGATGCAGGTCAA
GGGAGGGAGATATTACCCTACATGGGTCCGAGGCCACCAATTGGCATTCACAGATACATC
TTCGTTCTCTTCAAACAACCTGGTCCTATGGTGATGATGATGCCTCCTCAGGCTCGCAAC
AATTTCAGCACCAGGGCGTTTGCTTCACAGAATAGCCTCGGCCTTCCTGTTTCTGCAGCA
TATTTCAATGCCCAGAAGGAGCCCGGAACTAGAAAGCGT
>MFTB_Picea_engelmanii_AWQB_scaffold_2052428
ATGGCTCGTTCAACAGATCCCCTGGTAGTAGGGAGAGTGATAGGTGATGTTATTGACATG
TTCGTGCCTTCTAATGACATGGCGGTCTACTATGGATCCAAGCAGGTCACCAATGGATGC
GAGATCAAGCCCTCTGCTACTGTTGACCGCCCGAAAGTGCAAATAGCGGGCCGACACGAC
GATAGTCTCTATACTCTGGTAATGACAGACCCAGATGCTCCTAGCCCAAGCGAACCGAAC
ATGCGGGAATGGGTTCACTGGGTAGTGACTGACATTCCTGGAGCCACAGATGCAGCTCAA
GGGAGGGAGATATTGCCCTACATGGGTCCGAGGCCACCAATTGGCATTCACAGATACATC
TTCGTTCTCTTCAAACAGTCCGGTCCCATGGTGATGATGATGCCTCCTCAGGCTCGCAAC
AATTTCAGCACTAGGGCGTTTGCTTCAGAGTATAGCCTCGGCCTTCCTGTTTCTGCAGCT
TATTTCAATGCCCAGAAGGAGCCCGGAACTAGAAAGCGT
>MFTB_Tsuga_heterophylla_GAMH_scaffold_2010401
ATGGCTCGTTCAACAGATCCCCTGGTAGTAGGAAGAGTGATAGGCGATGTTATTGACATG
TTCGTGCCTTCCATGGACATGGCTGTCTACTATGGATCCAAGCAGGTCACCAATGGATGC
GAGATCAAGCCCTCTGCTACTGTTGACCGGCCGAATGTGCAAATAGCCGGTCGAAACGAC
GAGAGTCTCTATACTCTGGTAATGACAGACCCAGATGCTCCCAGCCCAAGCGAACCCAAC
ATGCGGGAATGGGTTCACTGGATAGTGACTGATATTCCTGGAGCCACAGATGCAGGTCAA
GGGAGGGAAATATTGCCCTACATGGGTCCGAGGCCACCAATTGGCATTCACAGATACATA
TTCGTTCTATTCAAACAGGCCGGTCCCACGGCGATGATGACGCCTCCTCAGGTTCGCAAC
AAA---------------------------------------------------------
---------------------------------------
>MFTB_Pseudotsuga_menziesii_IOVS_scaffold_2055172
ATGGCTCGTTCAACAGATCCTCTGGTAGTAGGAAGAGTGATAGGGGATGTTATTGATATG
TTCGTGCCTTCTATGGACATGGCGGTTTACTATGGATCCAAGCAGGTCACTAATGGCTGC
GAAATCAAGCCCTCTGCAACTGTGGACCGCCCAAATGTGCAAATAGCCGGCCGGCACGAC
GACAGTCTCTATACCCTGGTAATGACAGACCCAGATGCTCCTAGCCCTAGCGAACCGAAC
ATGCGGGAATGGGTTCACTGGATAGTGACTGATGTTCCTGGAGCCACAGATGCTGCTCAA
GGGAGGGAGATATTGCCATACATGGGTCCGAGGCCACCAATTGGCATTCACAGATACATC
TTCGTTCTCTTCAAACAGTCCGGTCCCATGGTGATGACTATGCCTCCTCAGGCTCGCAAC
AATTTCAGCACTAGGGCTTTTGCTTCACAGCATGGTCTCGGTCTTCCTGTTTCTGCAACT
TATTTCAATGCCCAGAAGGAGCCCGGAACTAGAAAGCGT
>MFTB_Nothotsuga_longibracteata_AREG_scaffold_2064926
ATGGCTCGTTCAACAGATCCCCTGGTAGTAGGAAGAGTGATAGGCGATGTTATAGACATG
TTCGTACCTTCCATGGACATGGCGGTCTACTATGGTTCGAAGCAGGTCACTAATGGATGC
GAGATCAAGCCCTCTGCTACTGTTGACCGGCCGAATGTGCAAATAACCGGTCGAAACGAC
GAGAGTCTCTATACTCTGGTTATGACAGACCCGGATGCCCCCAGCCCAAGCGAACCCAAC
ATGCGGGAATGGGTTCACTGGATAGTAACTGATATTCCTGGAGCCACAGATGCAGGTCAA
GGGAGGGAAATATTGCCCTACATGGGTCCGAGGCCACCAATTGGCATTCACAGATACATA
TTCGTTCTATTCAAACAGGCCGGTCCCACGGTGATGATGACGCCTCCTCAGGTTCGCAAC
AATTTCAGTACTAGGGCGTTTGCTTCACAGTATAGCCTTGGCCTTCCTGTTTCTGCAGCT
TATTTCAATGCCCAGAAGGAGCCCGGAACTAGAAAGCGT
>MFTB_Cedrus_libani_GGEA_scaffold_2066664
------------------------------GGAAGAGTGATAGGCGATGTTATTGACATG
TTCGTGCCTTCTATGGACATGGCGGTCTACTATGGATCCAAGCAGGTCACTAATGGATGC
GAGATCAAGCCTTCTGCAACTGTTGACCGCCCGAATTTGCAAATAGCCGGTCGACACGAT
GATAGTCTCTATACTCTGGTAATGACAGACCCAGATGCTCCTAGCCCAAGCGAACCGAAC
ATGCGGGAATGGGTTCACTGGATAGTGACTGATATTCCTGGAGCCACAGATGCAGGTCAA
GGGAGAGAGATATTACCCTACATGGGTCCGAGGCCACCAATTGGCATTCACAGATATATC
TTCGTTCTCTTCAAACAGCCCGGTCCCATGGTGATGATGATGCCTCCTCAGGCTCGGAAC
AATTTCAGTACTAGAGCATTTGCTTCACATTATAGCCTCGGACTTCCTGTTTCTGCAACT
TATTTCAATGCCCAGAAGGAGCCCGGAACTCGAAAGCGT
>MFTB_Abies_lasiocarpa_VSRH_scaffold_2008719
ATGGCTCGCTCAACAGATCCCCTGGTAGTAGGAAGAGTGATAGGCGATGTTATTGATATG
TTCGTTCCTTCTATGGACATGGCGGTCTACTATGGATCTAAGCAGGTCACCAACGGATGC
GAGATCAAGCCCTCTGCTACTGCCGACCGTCCGAATGTGCAAATAGCCGGTCGAAACGAC
CAGAGTCTCTATACTCTGGTAATGACAGACCCAGATGCTCCTAGCCCCAGCGAACCGAAC
ATGCGGGAATGGGTTCACTGGATAGTGACTGATATGCCTGGAGCCACAGATGCAAGTCAA
GGGAGAGAGATAGTGCCCTACATGGCGCCGAAACCACCAATTGGCATTCACAGATACATC
TTCGTTCTCTTCAAACATTCCGTTCCCATGGTGACGATGACGGCTCCTGAGGTTCGCAGC
AATTTCAGTACTAGGGCGTTTGCTTCACATTATGGCCTCGGTCTTCCTGTTTCTGCAACT
TATTTCAATGCCCAGAAGGAGCCCGGAACTAGAAAGCGT
>MFTB_Keteleeria_evelyniana_JUWL_scaffold_2081482
------------------------------------------------------------
------------------------------------------------------------
------------------------------------------------------------
---------------------ATGACAGACCCAGATGCTCCTAGCCCAAGCGAACCGAAC
ATGCGGGAATGGGTTCACTGGATAGTGACTGATATGCCTGGAGCCACAGATGCAAGTCAA
GGGAGGGAGATATTGCCCTACATGGGTCCGAGGCCACCAATTGGCATTCACAGATACATC
TTCGTTCTCTTCAAGCAGTCCGCTCCCATGGTGACGATGACGCCGCCTCAGGTTCGCAAC
AATTTCAGTACTAGGGCGTTTGCTTCACAGTATGGCCTCGGCCTTCCTGTTTCTGCAGCT
TATTTCAATGCCCAGAAGGAGCCGGGAACT---------
>MFTB_Pseudolarix_amabilis_AQFM_scaffold_2011382
ATGGCTCGTTCAACAGATCCCCTGGTAGTAGGAAGAGTGATAGGCGATGTTATTGACATG
TTCGTGCCTTCCATGGACATGGCGGTCTACTATGGATCCAAGCAGGTCACCAATGGGTGC
GAGATCAAGCCCTCTGCTACTGTTGACCGCCCGAATGTGCAAATAGCCGGTCGACACGAC
AAGAGTCTCTATACTCTGGTAATGACAGACCCAGATGCTCCTAGCCCAAGCGAACCGAAC
ATGCGGGAATGGGTTCACTGGATAGTGACTGATATTCCTGGAGCCACAGATGCAGGTCAA
GGGAGGGAGATATTGCCCTACATGGGTCCAAGGCCACCAATTGGCATTCACAGATACATC
TTCGTTCTCTTCAAACAGTCAGGTCCCATGGTGATGATGACGCCTCCTCAGGTTCGCAAC
AATTTCAGTACTAGGGCGTTTGCTTCACAGTATAGCCTCGGCCTTCCTGTTTCTGCAGCT
TATTTCAATGCCCAGAAGGAGCCCGGAACTAGAAAGCGT
>MFTB_Larix_speciosa_WVWN_scaffold_2050284
ATGGCGCGTTCAACAGATCCCCTGGTAGTGGGAAGAGTGATAGGGGATGTTATTGATATG
TTCGTGCCTTCTATGGACATGGCTGTCTACTATGGATCCAAGCAGGTCACCAATGGCTGC
GAGATCAAACCCTCTGCTACTGTGGACCGCCCAAATGTGCAAATAGCCGGCCGACACGAC
GACAGTCTCTATACTCTGGTTATGACAGACCCAGATGCTCCTAGCCCTAGCGAACCGAAC
ATGCGGGAATGGGTTCACTGGATAGTAACTGATATTCCTGCAGCCACAGATGCTGCTCAA
GGGAGGGAGATATTGCCCTACATGGGTCCGAGGCCACCAATTGGCATTCATAGATACATC
TTTGTTCTCTTCAAACAGTCCGGTCCCATGGTGATGACGATGCCTCCTCAGGCTCGCAAC
AATTTCAGCACTAGGGCATTTGCTTCACAGCATGGCCTCGGTCTTCCTGTTTCTGCAACT
TATTTCAATGCTCAGAAGGAGCCCGGAACTAGAAAGCGT
>MFTB_Sciadopitys_verticillata_YFZK_scaffold_2000597
ATGGCGCGTTCAACAGATCCACTGGTAGTGGGAAGAGTGGTAGGCGATGTTATTGACTTG
TTTGTGCCCTCTGTGGACATGGCTGTCTACTATGGAGCCAAACAGGTTACCAATGGCTGC
GAGATCAAGCCCTCTACTACTGTTAACAGGCCAAATGTTCAAATTGCTGGCAGATACGAG
GATAGTCTTTACACTCTGGTGATGACTGACCCAGACGCTCCAAGCCCAAGTGAGCCAAAT
TTGAGGGAGTGGATTCATTGGCTGGTGACTGATATCCCTGGAGCCACAGACCCAAGTCAA
GGGAGAGAAGTATTGCCTTACATGGGACCTAGGCCCCCAATTGGCATCCACAGATATGTG
TTCGTGCTGTTTAAGCAGGCAGGTCCTATGGTGATGGTCGTACCGCCACAGCAGCGCAAC
AATTTCAGCACCCGGGCTTTCGCCGCCCATTATGGCCTTGGCCTTCCTGTTGCTACTGTT
TATTTCAATGCCCAAAAGGAGCCTGGCACTAGAAAACGT
>MFTB_Austrotaxus_spicata_BTTS_scaffold_2074876
ATGGCTCGTTCAACAGATCCTCTGGTTGTAGGAAGAGTCATTGGGGATGTCATAGACCTG
TTTGTGCCCTCTGTAGACATGGCTGTTTACTATGGAACAAAGCAGGTCACCAATGGCTGT
GAGATCAAGCCCTCTATCACTGTTAACCGTCCAAATGTTCAAATCTCTGCAAGA---GAC
AATAGCCTCTACACTCTGGTGATGACTGACCCGGATGCTCCTAGCCCAAGTGAGCCCAAT
TTGCGAGAGTGGATCCATTGGCTGGTGACTGATATCCCTGGAGCCACAGACTTGAGTCAA
GGTAGAGAAGTGTTGGCCTACATGGGACCAAGGCCCCCAATAGGCATCCACAGGTATGTG
TTCGCGCTGTATAAGCAGCAAGGTCACATGGGGATGGTGATGCCTCCTCAGCAGCGAAAC
AATTTCAGCACCCGGGCTTTTGCTGCGCACTATGGCCTTGGCCTTCCTGTTGCTGCCGTT
TATTTCAATGCCCAGAAAGAGCCGGGAACCAGAAAGCGT
>MFTB_Sequoiadendron_giganteum_QFAE_scaffold_2060185
ATGGCTCGTTCAACAGATCCTCTGGTAGTAGGGAGAGTGATAGGAGACGTTATAGACTTG
TTTGTGCCCTCTGTAGATTTGGCTGTTTACTATGGAACAAAGCAGGTCACCAATGGCTGT
GAGATCAAACCCTCTATTACTGTAAACCGCCCAAATGTTCAAATTGCCGGAAGATACGAT
GATAGTCTCTACACTCTGGTGATGACTGACCCAGATGCTCCTAGCCCAAGTGAGCCCAAT
TTGCGAGAGTGGATCCACTGGCTGGTGACTGATATCCCTGGAGGCACAGACCCAAGTCAA
GGCAGAGAGGTGTTGGCCTACATGGGACCTAGACCTCCAATAGGCATTCACAGGTATGTG
TTTGCACTGTATAAGCAGCAAGGTTCCATGGTGATGGTGATGCCTCCACAGCAGCGCAAC
AATTTCAGTACCCGGGCATTTGCTGCACACTATGGTCTTGGCCTTCCAGTTGCTGCAGTT
TATTTCAATGCCCAGAAAGAGCCTGGAACCAGAAAGCGT
>MFTB_Neocallitropsis_pancheri_JDQB_scaffold_2006600
ATGGCTCGTTCAACAGATCCTCTGGTAGTAGGGAGAGTCATAGGTGATGTTATAGATTTG
TTTGTGCCCTCTGTAGATTTGGCTGTCTACTATGGAACAAAGCAGGTCACCAATGGCTGT
GAGATCAAACCCTCTCTTACTGTCAACCGCCCAAATGTTCAAATTGCAGGAAGATACGAC
GATAGTCTCTACACTCTGGTGATGACTGACCCAGACGCTCCTAGCCCAAGTGAGCCCAAT
TTGCGAGAGTGGATCCACTGGCTGGTGACTGATATCCCCGGAGGCTCAGATCCAAGTCAA
GGGAGAGAAGTGTTGGCCTACATGGGACCTAGACCTCCAATAGGCATTCACAGGTATGTG
TTTGTACTGTATAAGCAGCAAGGTCCTATGGTGATGGTTATGCCACCACAGCAGCGAAAC
AATTTCAGCACAAGGGCATTTGCTGCACATTATGGCCTTGGCCTTCCCGTTGGTGCAGTT
TACTTTAATGCCCAGAAAGAGCCTGGAACCAGAAAGCGT
>MFTB_Metasequoia_glyptostroboides_NRXL_scaffold_2061114
ATGGCTCGTTCAACGGATCCTCTGGTAGTAGGGAGAGTAATAGGAGATGTTATAGACTTG
TTTGTGCCCTCTGTAGATTTGGCTGTTTACTATGGAACAAAGCAGGTCACCAATGGCTGT
GAGATCAAACCCTCTGTTACTGTTAACCGCCCAAATGTTCAAATTGCTGGAAGATACGAT
GATAGTCTCTACACTCTGGTGATGACTGACCCAGATGCTCCTAGCCCAAGTGAGCCCAAT
TTGCGAGAGTGGATCCACTGGCTGGTGACTGATATTCCTGGAGGCACAGACCCAAGTCAA
GGCAGAGAGGTGTTGGCCTACATGGGACCTAGACCTCCAATAGGCATCCACAGGTATGTG
TTTGCACTGTATAAGCAGCAAGGTCCCATGGTGATGGTGATGCCTCCACAGCAGCGCAAC
AATTTCAGTACCCGGGCATTTGCTGCACACTATGGCCTTGGCCTTCCAGTTGCTGCAGTT
TATTTCAATGCCCAGAAAGAGCCTGGAACCAGAAAGCGT
>MFTB_Thujopsis_dolabrata_NKIN_scaffold_2007424
ATGGCTCGATCAACGGATCCTCTGGTAGTAGGGAGAGTCATAGGGGATGTTATAGACTTG
TTTGTGCCCTCTGTAGATTTAGCTGTGTACTACGGAACGAAGCAGGTCACCAATGGCTGT
GAGATCAAACCCTCTCTTACTGTAAACCGCCCAAATGTTCAAATTGCAGGAAGATATGAT
GATAGTCTCTACACTCTGGTGATGACTGACCCAGATGCTCCTAGCCCAAGTGAGCCCAAT
TTGCGAGAGTGGATCCACTGGCTGGTGACTGACATCCCTGGAGGCACAGACCCAAGTCAA
GGCAGAGAAGTGTTGGCCTACATGGGACCTAGACCTCCAATAGGCATTCACAGGTATGTG
TTTGCACTGTATAAGCAGCAGGGTCCGATGGTGATGGTCATACCCCCACAGCAGCGCAAC
AATTTCAGCACCCGGGCATTTGCTGCACATTATGGCCTTGGCCTTCCTGTTGCTGCTGTT
TACTTCAATGCCCAGAAAGAGCCTGGAACCAGAAAGCGT
>MFTB_Cupressus_dupreziana_QNGJ_scaffold_2068476
ATGGCTCGTTCAACAGATCCTCTGGTAGTAGGAAGAGTGATAGGTGATGTTATAGACTTG
TTTGTGCCCTCTGTAGATTTGGCTGTCTACTATGGAACAAAGCAGGTCACCAATGGTTGT
GAGATCAAACCCTCTCTTACCGTGAACCGCCCAAATGTTCAAATTGCTGGAAGATACGAT
GATAGCCTCTACACTCTGGTGATGACTGACCCAGATGCTCCTAGCCCAAGTGAGCCCAAT
TTGCGAGAGTGGATCCACTGGTTGGTGACTGATATCCCCGGAGGCACAGACCCAAGTCAA
GGGAGAGAAGTGTTGGCGTACATGGGACCTAGACCACCAATAGGCATACACAGGTATGTG
TTTGCGCTTTATAAGCAGCAGGGTCCTATGGTGATGGTTATGCCCCCACAGCAGCGCAAC
AATTTCAGCACCAGGGGATTTGCAGCACATTATTGTCTCGGCCTTCCTGTTGCTGCTGTT
TACTTCAATGCCCAGAAAGAGCCTGGAACCAGAAAGCGT
>MFTB_Chamaecyparis_lawsoniana_AIGO_scaffold_2068170
ATGGCTCGTTCAACAGATCCTCTGGTAGTAGGGAGAGTCATAGGGGATGTTATAGACTTG
TTTGTGCCCTCTGTAGATTTGGCTGTCTACTATGGAACGAAGCAGGTCACCAATGGCTGT
GAGATCAAACCCTCTCTTACTGTGAACCGCCCAAATGTTCAAATTGCAGGAAGATATGAT
GATAGTCTCTACACTCTGGTGATGACTGACCCAGATGCTCCTAGCCCAAGTGAGCCCAAT
TTGCGAGAGTGGATCCACTGGCTGGTGACTGATATCCCTGGAGGCACAGACCCAAGTCAA
GGCAGAGAATTGTTGGCCTACATGGGTCCTAGACCTCCAATAGGCATCCACAGGTATGTG
TTTGCACTGTATAAGCAGCAAGGTCCTATGGTGATGGTCATACCCCCACAGCAGCGGAAC
AATTTCAGCACCAGGGCATTTGCTGCACATTATGGCCTTGGCCTTCCTGTTGCTGCAGTT
TACTTCAATGCCCAGAAAGAGCCTGGAACCAGAAAGCGT
>MFTB_Juniperus_scopulorum_XMGP_scaffold_2057910
ATGGCTCGTTCAACGGATCCTCTGGTAGTAGGGAGAGTGATAGGTGATGTTATAGACTTG
TTTGTGCCCTCTGTAGATTTGGCTGTCTACTATGGAACAAAGCAGGTCACCAATGGCTGT
GAGATCAAACCCTCTCTTACCGTGAACCGCCCAAATGTTCAAATTGCTGGAAGATACGAT
GATAGCCTCTACACTCTGGTGATGACTGACCCAGATGCTCCTAGCCCAAGTGAGCCCAAT
TTGCGAGAGTGGATCCACTGGTTGGTGACTGATATCCCCGGAGGCACAGACCCAAGTCAA
GGGAGAGAAGTGTTAGCGTACATGGGACCTAGACCACCAATAGGCATCCACAGGTATGTG
TTTGCGCTGTATAAGCAGCAGGGTCCTATGGTGATGGTTATGCCCCCACAGCAGCGCAAC
AATTTCAGCACCAGGGCATTTGCAGCACATTATGGCCTCGGCCTTCCTGTTGCTGCTGTT
TACTTCAATGCCCAGAAAGAGCCTGGAACCAGAAAGCGT
>MFTB_Taxus_baccata_WWSS_scaffold_2041840
ATGGCTCGTTCAACAGATCCTCTGGTTGTAGGAAGAGTCATTGGGGATGTCATAGACCTG
TTTGTGCCCTCTGTAGACATGGCTGTTTACTATGGAACAAAGCAAGTCACTAATGGCTGT
GAGATCAAGCCTTCTGTTACTGTTAACCGTCCAAATGTTCAAATTTCTGGAAGATTTGAC
AATAGTCTCTACACTCTGGTGATGACCGACCCGGATGCTCCTAGCCCAAGTGAGCCCAAT
TTGCGAGAGTGGATCCATTGGCTGGTGACTGATATCCCTGGAGCTACAGATCCAAGTCAA
GGCAGAGAAGTGCTGGCCTACATGGGACCTCGGCCCCCAATAGGCATCCACAGGTATGTG
TTCGCTCTGTATAAGCAGCAAGGTCCCATGGGGATGGTTATGCCTCCACAGCAGCGAAAC
AATTTCAGCACCCGGGCTTTCGCCGCTCATTACGGCCTTGGACTTCCTGTTGCTGCCGTT
TATTTCAATGCCCAGAAAGAACCAGGAACCAGAAAACGT
>MFTB1_Cephalotaxus_harringtonia_WYAJ_scaffold_2088742
ATGGCTCGTTCAACAGATCCTCTGGTAGTAGGGAGAGTGATAGGGGATGTTATAGACTTG
TTTGTGCCCTCTGTGGACATGGCTGTTTACTATGGAACAAAGCAGGTCACCAATGGCTGT
GAGATCAAGCCCTCTTTAACTGTAAACCGTCCAAATGTTCAAATAGCTGGAAGATTCGAC
AATAGTCTATACACTCTGGTGATGACTGACCCGGATGCTCCTAGCCCAAGTGAGCCCAAT
TTGCGAGAGTGGATCCATTGGCTGGTGACTGACATCCCTGGAGCCACAGACCCAAGTCAA
GGTAGAGAGTTGCTGGCCTACATGGGACCTAGGCCCCCAATAGGCATCCACAGGTATGTG
TACGCCCTGTTTAAGCAGCAAGGTCCCATGGTGATGGTCATGCCTCCACAGCAGCGAAAC
AATTTCAGCACCAAGGCTTTTGCTGCGCACTATGGACTTGGCCTTCCTGTGGCTGCTGTT
TATTTCAATGCCCAGAAAGAGCCTGGAACTAGAAAGCGC
>MFTB2_Cephalotaxus_harringtonia_GJTI_scaffold_2056724
ATGGCTCGTTCAACAGATCCTCTGGTAGTAGGGAGAGTGATAGGGGATGTTATAGACTTG
TTTGTACCCTCTGTGGACATGGCTGTTTACTATGGAACAAAGCAGGTCACCAATGGCTGT
GAGATCAAGCCCTCTTTAACTGTAAACCGTCCAAATGTTCAAATAGCTGGAAGATTCGAC
AATAGTCTATACACTCTGGTGATGACTGACCCGGATGCTCCTAGCCCAAGTGAGCCCAAT
TTGCGAGAGTGGATCCATTGGCTGGTGACTGACATCCCTGGAGCCACAGACCCAAGTCAA
GGTAGAGAGTTGCTGGCCTACATGGGACCTAGGCCCCCAATAGGCATCCACAGGTATGTG
TACGCCCTGTTTAAGCAGCAAGGTCCCATGGTGATGGTCATGCCTCCACAGCAGCGAAAC
AATTTCAGCACCAAGGCTTTTGCTGCGCACTATGGACTTGGCCTTCCTGTGGCTGCTGTT
TATTTCAATGCCCAGAAAGAGCCTGGAACTAGAAAGCGC
>MFTB_Callitris_gracilis_IFLI_scaffold_2006902
ATGGCTCGTTCAACAGATCCTCTGGTAGTAGGGAGAGTCATAGGTGATGTTATAGATTTG
TTTGTGCCGTCTGTAGATTTGGCTGTCTACTATGGAACAAAGCAGGTCACCAATGGCTGT
GAGATCAAACCCTCTCTTACTGTCAACCGCCCAAATGTTCAAATTGCTGGAAGATACGAC
GATAGTCTTTACACTCTGGTGATGACTGACCCAGATGCTCCTAGCCCAAGTGAGCCCAAT
TTGCGAGAGTGGATCCACTGGCTGGTGACTGATATCCCTGGAGGCTCAGACCCAAGTCAA
GGAAGAGAAGTGTTGGCCTATATGGGACCTAGACCTCCAATAGGCATTCACAGATATGTG
TTTGTACTGTATAAGCAGCAAGGTCCTATGGTGATGGTTATGCCACCACAGCAGCGAAAC
AATTTCAGCACAAGGGCATTTGCCGCACATTATGGCCTTGGCCTTCCTGTTGGTGCAGTT
TACTTTAATGCCCAGAAAGAGCCTGGAACCAGAAAGCGT
>MFTB_Callitris_macleayana_RMMV_scaffold_2054203
ATGGCTCGTTCAACAGATCCTCTGGTAGTAGGGAGAGTCATAGGTGATGTTATAGATTTG
TTTGTGCCCTCTGTAGATTTGGCTGTCTACTATGGAACAAAGCAGGTCACCAATGGCTGT
GAGATCAAACCCTCTCTTACTGTCAACCGCCCAAATGTTCAAATTGCAGGAAGATACGAC
GATAGTCTCTACACTCTGGTGATGACTGACCCAGATGCTCCTAGCCCAAGTGAGCCCAAT
TTGCGAGAGTGGATCCACTGGCTGGTGACTGATATCCCTGGAGGCTCAGACCCAAGTCAA
GGCAGAGAAGTGTTGGCCTACATGGGACCTAGACCTCCAATAGGCATTCACAGGTATGTG
TTTGTACTGTATAAGCAGCAAGGTCCTATGGTGATGGTTATGCCACCACAGCAGCGAAAC
AATTTCAGCACAAGGGCATTTGCTGCACATTATGGCCTTGGCCTTCCTGTTGGTGCAGTT
TACTTTAATGCCCAGAAAGAGCCTGGAACCAGAAAGCGT
>MFTB_Cunninghamia_lanceolata_OUOI_scaffold_2004765
ATGGCTCGTTCAACAGATCCTCTGGTAGTAGGGAGGGTCATAGGGGATGTTATAGACTTG
TTTGTGCCCTCTGTAGATTTGGCTGTGTACTATGGAACAAAGCAGGTCACCAATGGCTGT
GAGATCAAACCCTCTATTACTGTTAACCGCCCAAATGTTCAAATTGCTGGAAGATACGAT
GATAGTCTCTACACTCTGGTGATGACTGACCCAGATGCTCCTAGCCCAAGTGAGCCCAAT
TTGCGAGAGTGGATCCACTGGCTAGTGACTGATATCCCTGGAGGCACAGACCCAAGTCAA
GGCAGAGAGGTGTTGGCCTACATGGGACCTAGACCTCCAATAGGCATCCACAGGTATGTG
TTTGCACTGTATAAGCAGCAAGGTCCCATGGTGATGGTCATGACTCCACAGCAGCGCAAC
AATTTCAGCACCCGTGCATTTGCTGCACACTATGGCCTTGGCCTTCCTGTTGCTGCAGTT
TATTTCAATGCCCAGAAAGAGCCTGGAACTAGAAAGCGT
>MFTB_Torreya_taxifolia_EFMS_scaffold_2004958
ATGGCTCGTTCCACAGATCCTCTGGTCGTAGGAAGAGTCATAGGGGATGTTATAGACTTG
TTTGTGCCCTCTGTAGACATGACTGTTCACTATGGAACAAAGCAGGTCACCAATGGCTGT
GAGATCAAGCCCTCTGTTACGGTTAACCGCCCAAATGTTCAAATTGCTGGAAGATTCGAC
AATAGTCTCTACACTCTGGTGATGACTGACCCGGATGCTCCTAGCCCAAGCGAGCCCAAT
TTGCGAGAGTGGATCCATTGGCTGGTGACTGATATCCCTGGAGCCTCAGACCCAAGTCAA
GGCAGAGAGGTGTTGCCCTACATGGGACCTCGGCCCCCAATAGGCATCCACAGGTATGTG
TTCGCGCTGTTTAAGCAGCAGGGTCCCATGGTGATGGTGATGCCTCCACAGCAACGAAAC
AATTTCAGCACCCGGGCTTTCGCTGCGCACTATGGGCTTGGCATTCCTGTAACTGCCGTT
TATTTCAACGCCCAGAAAGAGCCAGGAACTAGAAAGCGT
>MFTB_Taxodium_distichum_FHST_scaffold_2063143
ATGGCTCGTTCAACAGATCCTCTGGTAGTAGGGAGAGTCATAGGTGATGTTATAGATTTG
TTTGTGCCCTCTGTAGATTTGGCTGTTTACTATGGAACAAAGCAGGTCACCAATGGCTGT
GAGATCAAACCCTCTCTTACTGTTAACCGCCCAAATGTTCAAATTGCAGGAAGATACGAT
GATAGTCTCTACACTTTGGTGATGACCGACCCAGATGCTCCTAGCCCGAGTGAGCCCAAT
TTGCGAGAGTGGATCCACTGGCTGGTCACTGATATCCCTGGAGGCACAGACCCAAGTCAA
GGCAGAGAGGTGTTGGCCTACATGGGACCTAGGCCTCCAATAGGCATTCACAGGTATGTG
TTTGCACTGTATAAGCAGCAGGGTCCTATGGTGATGGTGATGCCTCCACAGCAGCGCAAC
AATTTCAGCACCAGGGCATTTGCTGCACACTATGGCCTTGGCCTTCCTGTTGCTGCAGTT
TATTTCAATGCCCAGAAAGAGCCTGGAACCAGAAAGCGT
>MFTB_Widdringtonia_cedarbergensis_AUDE_scaffold_2056003
ATGGCTCGTTCAATAGATCCTCTGGTAGTAGGGAGAGTCATAGGAGATGTTATAGATTTG
TTTGTGCCCTCTGTTGATTTGGCTGTCTACTATGGAACAAAGCAGGTCACCAATGGGTGC
GAGATCAAACCCTCTCTTACTGTGAACCGCCCAAATGTTCAAATTGCAGGAAGATACGAT
GATAGTCTATACACTCTGGTGATGACTGACCCAGATGCTCCTAGCCCAAGTGAGCCCAAT
TTGCGAGAGTGGATCCACTGGCTGGTGACTGATATCCCTGGAGGCTCAGACCCAAGTCAA
GGCAGAGAAGTGTTGGCCTACATGGGACCAAGACCTCCAATAGGCATCCACAGGTATGTG
TTTGCACTGTATAAGCAGCAGGGTCCTATGGCAATGGTCATGCCACCACAACAGCGAAAC
AATTTCAGCACAAGGGCATTTGCTGCACATTATGGCCTTGGCCTTCCTGTTGGTGCAGTT
TACTTCAATGCCCAGAAGGAGCCTGGAACCAGAAAACGT
>MFTB_Amentotaxus_argotaenia_IAJW_scaffold_2148703
ATGGCTCGTTCCACAGATCCTCTGGTCGTAGGAAGAGTCATAGGGGATGTTATAGACTTG
TTTGTGCCCTCTGTAGACATGGCTGTTCACTATGGAACAAAGCAGGTCACCAATGGCTGT
GAGATCAAGCCCTCTGTTACTGTTAACCATCCAAATGTTCAAATCGCTGGAAGATTTGAC
AATAGTCTCTACACTCTGGTGATGACTGACCCGGATGCTCCTAGCCCAAGTGAGCCCAAT
TTGCGAGAGTGGATCCATTGGCTGGTGACTGATATCCCTGCAGCCACAGACCCAAGTCAA
GGTAGAGAGGTGTTGGCCTACATGGGACCTCGACCCCCAATAGGAATCCACAGGTATGTG
TTCGCGCTGTTTAAGCAGCAAGGTCCCATGGTGATGGTGATGCCTCCCCAGCAACGAAAC
AATTTCAGCACCCGGGCTTTCGCTGCGCACTATGGGCTTGGCATTCCTGTTGCTGCCGTT
TATTTCAATGCCCAGAAAGAACCAGGAACTAGAAAGCGT
>MFTB_Calocedrus_decurrens_FRPM_scaffold_2011644
ATGGCTCGTTCAACGGATCCTCTGGTAGTAGGGAGAGTGATAGGTGATGTTATAGACTTG
TTTGTGCCCTCTGTAGATTTGGCTGTCTACTATGGAACAAAGCAGGTCACCAATGGCTGT
GAGATCAAACCCTCTCTTACCCTGAACCGCCCAAATGTTCAAATTGCGGGTAGATACGAT
GATAGTCTCTACACTCTGGTGATGACTGACCCAGATGCTCCTAGCCCAAGTGAGCCTAAT
TTGCGAGAGTGGATCCACTGGCTGGTGACTGATATCCCTGGAGGCACAGACCCAAGTCAA
GGGAGAGAAGTGTTGGCGTACATGGGACCTAGGCCTCCAATAGGCATCCACAGGTATGTG
TTTGCACTGTATAAGCAGCAGGGTCCTATGGTGATGGTCATGCCCCCGCAGCAGCGCAAC
AATTTCAGCACCAGGGGATTTGCTGCACATTATGGCCTCGGCCTTCCTGTTGGTGCAGTT
TACTTCAATGCCCAGAAAGAGCCTGGAACCAGAAAGCGT
>MFTB_Pilgerodendron_uviferum_ETCJ_scaffold_2059686
ATGGCTCGTTCAATAGATCCTCTGGTAGTAGGGAGAGTCATAGGGGATGTTATAGATTTG
TTTGTGCCCTCTGTAGATTTGGCTGTTTACTATGGAACAAAGCAGGTCACCAATGGCTGT
GAGATCAAACCCTCTATTACTGTGAACCGCCCAAATGTTCAAATTGCAGGAAGATACGAT
GATAGTCTCTACACTCTGGTGATGACTGACCCAGATGCTCCTAGCCCAAGTGAGCCCAAT
TTGCGAGAGTGGATCCACTGGCTGGTAACTGATATTCCTGGAGGCTCAGACCCAAGTCAA
GGGAGAGAAGTGTTGGCCTACATGGGACCTAGACCTCCAATAGGCATCCACAGGTATGTG
TTTGCACTGTATAAGCAGCAGGGCCCTTTGGTGATGGTCATGCCACCACAGCAGCGCAAC
AATTTCAGCACCAGGGCATTTGCTGCACATTATGGCCTTGCCCTTCCTGTTGCTGCAGTT
TACTTCAATGCCCAGAAAGAACCTGGAACCAGAAAGCGT
>MFTB_Athrotaxis_cupressoides_XIRK_scaffold_2060196
ATGGCTCGTTCAACAGATCCTCTGGTAGTGGGGAGAGTCATAGGAGATGTCATAGACTTG
TTTGTGCCCTCTGTAGATTTGGCTGTTCACTATGGAACAAAGCAGGTCACCAATGGCTGT
GAGATCAAACCCTCTATTACTGTTAACCGCCCAAATGTTCAAATTGCTGGAAGATGCGAT
GATAGTCTCTACACTCTGGTGATGACTGACCCAGATGCTCCTAGCCCAAGTGAGCCCAAT
TTGCGAGAGTGGATCCACTGGTTGGTGACTGATATCCCTGGGGGCACAGACCCAAGTCAA
GGCAGAGAAGTGTTGGCCTACATGGGACCTAGACCTCCAATAGGCATCCACAGGTATGTG
TTTGCACTGTATAAGCAGCAAGGTCCCATGGTGATGGTGATGCCTCCACAGCAGCGCAAC
AATTTCAGCACCAGGGCATATGCTGCTCACTATGGCCTTGGCCTTCCTGTTGCAGCTGTT
TATTTCAATGCCCAGAAAGAGCCTGGAACCAGAAAGCGT
>MFTB_Microbiota_decussata_XQSG_scaffold_2049812
ATGGCTCGTTCAACGGATCCTCTGGTAGTAGGGAGAGTCATAGGTGATGTTATAGACTTG
TTTGTGCCCTCTGTAGATTTGGCTGTCTACTATGGAACAAAGCAGGTCACCAATGGCTGT
GAGATCAAACCCTCTATTACCGTGAACCGCCCAAATGTTCAAATTGCAGGAAGATACGAT
GATAGTCTATACACTCTGGTGATGACTGACCCAGATGCTCCTAGCCCAAGTGAGCCTAAT
TTGCGAGAGTGGATCCACTGGCTGGTGACTGATATCCCCGGAGGCACGGACCCAAGTCAA
GGCAGAGAAGTGTTGGCCTACATGGGACCTAGACCTCCAATAGGCATTCATAGGTATGTG
TTTGCACTGTATAAGCAGCAGGGTCCTATGGTGATGGTCATGGCCCCACAGCAGCGCAAC
AATTTCAGCACCAGGGCATTTGCAGCACATTATGGCCTTGCCCTTCCTGTTGCTGCAGTT
TACTTCAATGCCCAGAAAGAGCCTGGAACCAGAAAGCGT
>MFTB_Glyptostrobus_pensilis_OXGJ_scaffold_2004701
ATGGCCCGTTCAACAGATCCTCTGGTAGTAGGGAGAGTCATAGGCGATGTTATAGATTTG
TTTGTGCCCTCTGTAGATTTGGCTGTTTACTATGGAACAAAGCAGGTCACCAATGGCTGT
GAGATCAAACCCTCTCTTACTGTTAACCGCCCAAATGTTCAAATTGCAGGAAGATACGAT
GATAGTCTCTACACTTTGGTGATGACCGACCCAGATGCTCCTAGCCCGAGTGAGCCCAAT
TTGCGAGAGTGGATACACTGGCTGGTGACTGATATCCCTGGAGGCACAGACCCAAGTCAA
GGCAGAGAGGTGTTGGCCTACATGGGACCGAGGCCTCCAATAGGCATTCACAGGTATGTG
TTTGCACTGTATAAGCAGCAGGGTCCTATGGTGATGGTGATGCCTCCACAGCAGCGCAAC
AATTTCAGCACCAGGGCATTTGCTGCACACTATGGCCTTGGCCTTCCTGTTGCTGCAGTT
TATTTCAATGCCCAGAAAGAGCCTGGAACCAGAAAGCGT
>MFTB_Austrocedrus_chilensis_YYPE_scaffold_2007933
ATGGCTCGTTCAACAGATCCTCTGGTAGTAGGGAGAGTCATAGGAGATGTTATAGATTTG
TTTGTGCCCTCTGTAGATTTGGCTGTTTACTATGGAACAAAGCAGGTCACCAATGGCTGT
GAGATCAAACCCTCTCTTACTGTGAACCGCCCAAATGTTCAAATTGCAGGAAGATACGAT
GATAGTCTCTACACTCTGGTGATGACTGACCCAGATGCTCCTAGCCCAAGTGAGCCCAAT
TTGCGAGAGTGGATCCACTGGCTGGTGACTGATATCCCCGGAGGCTCAGACCCAAGTCAA
GGCAGAGAAGTGTTGGCGTACATGGGGCCTAGACCTCCAATAGGCATCCACAGGTATGTG
TTTGCACTGTATAAGCAGCAGGGCCCTTTGGTGATGGTCATGCCACCACAGCAGCGCAAC
AATTTCAGCACCAGGGCATTTGCTGCACATTATGGCCTTGCCCTTCCTGTTGCTGCAGTT
TACTTCAATGCCCAGAAAGAGCCTGGAACCAGAAAGCGT
>MFTB_Platycladus_orientalis_BUWV_scaffold_2050128
ATGGCTCGTTCAACGGATCCTCTGGTAGTAGGGAGAGTCATAGGTGATGTTATAGACTTA
TTTGTGCCCTCTGTAGATTTGGCTGTCTACTATGGAACAAAGCAGGTCACCAATGGCTGT
GAGATCAAACCCTCTCTTACCGTGAACCGCCCAAATGTTCAAATTGCAGGAAGATACGAT
GATAGTCTATACACTCTGGTGATGACTGACCCAGATGCTCCTAGCCCAAGTGAGCCTAAT
TTGCGAGAGTGGATCCACTGGCTGGTGACTGATATCCCCGGAGGCACGGACCCAAGTCAA
GGCAGAGAAGTGTTGGCCTACATGGGACCTAGACCTCCAATAGGCATCCATAGGTATGTG
TTTGCACTGTATAAGCAGCAGGGTCCTATGGTGATGGTCATGCCCCCACAGCAACGCAAC
AATTTCAGCACCAGGGCATTTGCAGCACATTATGGCCTTGGCCTTCCTGTTGCTGCAGTT
TACTTCAATGCCCAGAAAGAGCCTGGAACCAGAAAGCGT
>MFTB_Diselma_archeri_GKCZ_scaffold_2011262
ATGGCTCGTTCAATAGATCCTCTGGTAGTAGGGAGAGTCATAGGAGATGTTATAGATTTG
TTTGTGCCCTCTGTAGATTTGGCTGTCTACTATGGAACAAAGCAGGTCACCAATGGCTGT
GAGATCAAACCCTCTCTTACTGTGAACCGCCCAAATGTTCAAATTGCTGGAAGATACGAT
GATAGTCTCTACACTCTGGTGATGACTGATCCAGATGCTCCTAGCCCAAGTGAGCCCAAT
TTGCGAGAGTGGATCCACTGGCTGGTGACTGATATCCCTGGAGGCTCAGACCCAAGTCAA
GGCAGAGAAGTGTTGGCCTACATGGGACCAAGACCTCCAATAGGCATCCACAGGTATGTG
TTTGCACTGTATAAGCAGCAGGGTCCTATGGTGAGGGTCATGCCACCACAACAGCGAAAC
AATTTCAGCACAA-----------------------------------------------
---------------------------------------
>MFTB_Papuacedrus_papuana_OVIJ_scaffold_2082659
ATGGCTCGTTCAACAGATCCTCTGGTAGTAGGGAGGGTCATAGGGGATGTTATAGATTTG
TTTGTGCCCTCTGTAGATTTGGCTGTTTACTATGGAACCAAGCAGGTCACCAATGGCTGT
GAGATCAAACCCTCTCTTACTGTGAACCGCCCAAATGTTCAAATTGCAGGAAGATACGAT
GATAGTCTCTACACTCTGGTGATGACTGACCCAGATGCTCCTAGCCCAAGTGAGCCCAAT
TTGCGAGAGTGGATCCACTGGCTGGTGACTGATATCCCTGGAGGCTCAGACCCAAGTCAA
GGCAGAGAAGTGTTGGCCTACATGGGACCTAGGCCTCCAATAGGCATCCACAGGTATGTG
TTTGCACTGTATAAGCAGCAGGGCCCTTTGGTGATGGTCATGCCACCACAGCAGCGCAAC
AATTTCAGCACCAGGGCATTTGCTGCACATTATGGCCTTGCCCTTCCTGTTGGTGCAGTT
TACTTCAATGCCCAGAAAGAGCCTGGAACCAGAAAGCGT
>MFTB_Fokienia_hodginsii_UEVI_scaffold_2005478
ATGGCTCGTTCAACAGATCCTCTGGTAGTAGGGAGAGTCATAGGGGATGTTATAGACTTG
TTTGTGCCCTCTGTAGATTTGGCCGTTTACTATGGAACGAAGCAGGTCACCAATGGCTGT
GAGATCAAACCCTCTCTTACTGTGAACCGCCCAAATGTTCAAATTGCAGGAAGATATAAT
GATAGTCTCTACACTCTGGTGATGACTGACCCAGATGCTCCTAGCCCAAGTGAGCCCAAT
TTGCGAGAGTGGATCCACTGGCTGGTGACTGATATCCCTGGAGGCACAGACCCAAGCCAA
GGCAGAGAAGTGTTGGCCTACATGGGTCCTAGACCTCCAATAGGCATCCACAGGTATGTG
TTTGCACTGTATAAGCAGCAGGGTCCTATGGTGATGGTCACGCCCCCACAGCAGCGCAAC
AATTTCAGCACCAGGGCATTTGCTGCACATTATGGCCTTGGCCTTCCTGTTGCTGCAGTT
TACTTCAATGCACAGAAAGAGCCTGGAACCAGAAAGCGT
>MFT_Botrypus_virginianus_BEGM_scaffold_2095158
------------------------------------------------------------
---GTGCCTAGCGTTGACATGGCCGTGTATTATGCAACCAGACAAGTGAATAACGGTTGC
GAGTTGAAGCCTTCTAGCACTCTTCAACGCCCTGAAGTTCAGGTGGCTGGTCGCTATGAT
GACACCTTATTTACTCTGGTGATGACTGATCCAGATGCTCCAAGCCCAAGTGAGCCAACT
ATGAGGGAATGGGTGCACTGGATAGTTACTGATATTCCTGGTGCAACTGATGCAAGTCAA
GGTAGAGAAATAGTACCATACGTTGGACCCTGGCCTCCAATAGGAATTCACAGATATGTT
TTTGTCCTCTTTCGTCAGTGGGGCCCCCTCACCATGATGAAGCAACCCCAGACACGCCAC
AATTTCTGTACGAGAGCGTTTGCAGCCGAATATGGGCTGGGTCTTCCTGTTG--------
---------------------------------------
>MFT_Sceptridium_dissectum_EEAQ_scaffold_2084820
ATGGCGAGGTCCACCGACCCACTTGCTGTAGGCAGGGTGATCGGAGATGTGATTGACATG
TTTGTGCCTAGTGTTGACATGGCCGTGTATTATGCAACCAGACAAGTGAACAATGGTTGC
AATTTAAAGCCTTCAAGCACTGTTCAACGTCCTGAAGTTCAGGTGGCTGGTCGCTATGAT
GATACTTTGTTTACACTGGTGATGACTGATCCAGATGCTCCAAGCCCCAGTGAGCCAACC
ATGAGGGAATGGGTGCACTGGATAGTTACTGATATCCCTGGTGCAACTGATGCAAGCCAA
GGTAGAGAAATAGTACCGTATGTTGGACCTTGGCCTCCTATAGGTATTCACAGATACGTT
TTCGTCCTCTTTCGTCAGTGGGGCCCTCTCACCATGATGAAGCAACCCGTGACACGCCAC
AATTTCTGTACGAAAGCGTTTGCAGCCGATTATGGTTTGGGTCTTCCCGTTGCTGCAGTT
TATTTCAATGCTCAGAAGGAACCGGGGACTAAGAGACGC
>MFT_Angiopteris_evecta_NHCM_scaffold_2006646
ATGGCCAGGAGCACCGACCCTCTTGTGGTGGGAAGGGTGATTGACGATGTGGTCGATATG
TTTGTGCCGACTGTGGATATGGCCGTGTGTTATTCTGCGAGGCACGTGAGCAATGGATGC
GAGATGAAGCCGTCAAGCACTGCAAAATGTCCCAGCGTGCAAGTCGGAGGCCGAAACGAA
GATACACTCTACACACTCGTGATGACTGACCCGGATGCACCTAGTCCTAGCGAGCCGAGC
ATGAGGGAGTGGGTGCATTGGATTGTTACCGATATCCCTGGAGCAACCGATGCCAGCAAA
GGTAGAGAGATATTGCCATATATTGGACCAAAGCCTCCCATAGGAATTCACAGGTATATC
TTCGTTCTCTTTAGTCAGTGCGGACCTCTGACGATGATGAAGTCACCCATGCAACGCCAC
AATTTCTGCACCAGAGCTTTTGCAGCTGAGTATGGTCTTGGCCTTCCTGTGGCTGTTGTG
TACTTCAATGCTCAGAAAGAGCCTGGCACCCGCAGACGG
>MFT_Isoetes_tegetiformans_PKOX_scaffold_2008465
ATGGCCAAATCCACCGATCCCCTTGTTCTGGGGAGGGTGATTGGTGATGTTCTGGACATG
TTTATGCCTACTGTAAATATGGCTGTGCATTATGGTGCCAGACAAGTAAATAATGGATGT
GAGCTTAAGCCTTCTGCCACAGTTTCTACACCAAATCTTCAGATTGCTGGTGCAAATGAT
GGTAGCCTGTATACATTGATAATGACAGATCCAGACGCACCAAGTCCAAGCGAGCCAAGC
ATGAGAGAATGGGTTCATTGGATTGTAACAGACATTCCAGCAGGTGGAAATATAAGCCAA
GGAAGAGAAATTTTATCCTATGTTGGACCAAAGCCTCCAATAGGCATACACAGATATGTT
TTTGTGCTATTCCGTCAGATGGGGCCAATGATGATGATGCTACCTCCTTTATCTCGCCAA
AATTTCAACACAAGATGGTTTGCTCAAGAATACTGTCTTGGTTTGCCTGTGGCAGCAGTA
TATTTCAACGCTCAAAAAGAACCAGCAAGCAGAAGGCGC
>MFT_Isoetes_sp_PYHZ_scaffold_201277
ATGGCCAAATCCACCGATCCCCTTGTTCTGGGGAGGGTGATTGGTGATGTTCTAGACATG
TTTATGCCTACTGTAAATATGGCTGTGCATTATAGTTCCAGACAAGTAAATAATGGATGT
GAGCTTAAGCCTTCTGCCACAGTTTCTGCACCAAATCTTCAGGTTGCTGGTGCAAATGAT
GGTAGCATGTATACATTGATAATGACAGATCCAGACGCACCAAGTCCAAGCGAGCCAAGC
ATGAGAGAATGGGTTCATTGGATTGTAACAGACATTCCAGCAGGTGGAAATATAAGCCAA
GGAAGAGAAATTTTATCCTATGTTGGACCCAAGCCTCCAATAGGCATACACAGATACGTT
TTTGTGCTATTCCGTCAGATGGGGCCAATGATGATGATGCTACCACCTTTATCTCGCCAA
AATTTCAACACGAGATGGTTTGCTCAAGAATACTGTCTTGGTTTGCCAGTGGCAGCAGTA
TATTTCAACGCTCAAAAAGAACCAGCAAGCAGAAGGCGT
>MFT_Lycopodiella_apressa_ULKT_scaffold_2015411
ATACCTCGACCCACCGACTCGTTGGTGGTAGGAAGGGTGATCGGAGATGTTCTAGATATG
TTTGCCCCCACAATAGACATGACCGTTTGCTATGGAGGCAAACAGATAAGCAATGGATGC
GAGTTGAAACCATCTACAATTGACCAAATTCCTGCTGTGCGATTGAGTAGTCGTTATCGA
CGCTCCTATTTTACTCTGGTTATGACAGACCCTGATGCTCCGAGCCCAAGCGAACCAACA
CTAAAAGAATGGGTCCATTGGATGGTGACGGATATTCCAGGAGCCACAGACGCCTCAAGA
GGTAGGGAGATAGTTCCCTATGCAGCGCCAAAGCCACCGATCGGGATTCACAGATACGTT
TTTACTCTATTCAAGCAGAGAAACCCGAGTCAAACAACGGTGGTTCCGATCACGCGTCAC
AATTTCAGCACGCGAAGATTTGCTCAAGAGAATGGGCTGGGCTTTCCAGTTGCAGCGGTC
TACTTCAATGCTCAAAAGGAGACCGCCGGGAAACGCCGC
>MFT_Pseudolycopodiella_caroliniana_UPMJ_scaffold_2012064
ACACCTCGACCCATCGACTCGTTGGTGGTGGGAAGGGTGATCGGAGATGTTCTAGACATG
TTTGTTCCCACAGTGGATGTTGCCGTTTGCTACGGAAGCAAGCAGATAAGCAACGGATGC
GAGTTGAAACCATCTACGATTGATCAACCTCCCGCTGTGAGATTAAGCAGTCGTTATCGC
CGCTCCTATTTTACGCTGGTTATGACAGACCCTGATGCTCCGAGCCCGAGCGAACCAGCA
CTAAGAGAATGGATCCATTGGATGGTGACAGATATTCCAGGAGCCACAGACGCCTCAAGA
GGTAGGGAGCTAGTTCCCTATGCAGCGCCAAAGCCACCGATAGGGATTCACCGATACGTG
TTTACTCTATTCAAGCAAAGATGCCAGAGTCAAATCACGGTGGCCCCGCTCATGCGTCAC
AATTTCAACACGCGAAGGTTCGCTCAAGAGAATGGGCTGGGATTTCCAGTTGCAGCTGTC
TATTTCAATGCTCAAAAGGAGACAGCTGGGAAACGCCGT
>MFT_Dendrolycopodium_obscurum_XNXF_scaffold_2000433
ATGGCTAGATCCACAGATCCCTTGGTGGTAGGCAGGGTAATAGGTGATGTTCTTGATGCC
TTTGTTCCTTCGGTTGATATGGCTGTGTACTACGGAGCAAGGCAAGTCACCAACGGATGT
GAGATCAAACCGTCTGCAACGCTCTTACCTCCTGCCGTACAAATTGCCGGTCGGTACGAT
GGCTCTCTTTTCACACTGGTTATGACGGACCCGGATGCACCAAGTCCAAGTGAACCGACA
ATGAAAGAGTGGGTGCACTGGATTGTTACTGACATTCCAGGAGCCACTGATGTTACAAAA
GGCAGGGAAATCGTGCCTTACGCTCCGCCAAAGCCACCAATTGGTATTCATCGATATGTA
TTTGCTTTGTTCAAGCAAAGAGGGCCAATGTTGATGACGCCC---CCTCAAGTACGTCAA
AACTTCATCACAAGACTTTTTGCCCAAGAACTTGGGCTTGGGCTGCCTGTAGCAGCTGTT
TATTTTAATGCGCAGAAAGAGGTCGGCAGCAAACGTCGT
>MFT_Sphagnum_fallax_Sphfalx0058s0028
ATGGCCCGATCGATAGACCCTTTAGTTGTGGGGCGAGTGGTAGGAGACGTTATTGACATG
TTTGTGCCGAGCGTTGATTTGGCGGTGCAGTATACTTCGCGCCAGGTTAGCAATGGATGT
CAGATGAAGCCCTCTGCTACTGCTCTGGCGCCTAACATCGAAGTGGCGGATCACAATAAC
GTGAATCTTTTCACTCTTATTATGACGGACCCGGATGCCCCCAGTCCAAGCGAGCCTAGC
ATGAGGGAATGGGTTCACTGGATTGTGACAGACATTCCTGGAAATGTTGATACTTCTCAA
GGGAAAGAGATAGTGCCATATATGGGTCCTCGTCCACCTATAGGAATACACAGGTATATA
TTTGTGCTATTTAAGCAGCCATGTGGGCCTTTGATCGTATGCCCACCTTCAACACGCAAC
AACTTCAACACCCGCAATTTTGCAGCTGAACATGGTTTAGGATTACCAGTAGCTGCCACT
TACTTTAATGCACAGAAGGAGCCTGGGAATCGGAGACGG
>MFT_Sphagnum_fallax_Sphfalx0082s0003
ATGGCGCGTTCTATAGAGCCGTTAGTGGTGGGACGAGTTGTAGGAGACGTGATTGATATG
TTCGTGCCTAGTGTGGATTTGGCAGTACAGTATACGTCGCGCCAGGTGAGCAATGGATGT
CAGATGAAACCCTCTGCAACTGTGCAAGCACCAAACATCGAAGTAGCAGATCGTAACAAC
GTGAATCTTTTTACACTTATAATGACTGACCCGGATGCTCCCAGTCCTAGCGAGCCTTCT
ATGAGAGAATGGGTGCACTGGATTGTGACGGATATTCCTGGAATTGGCCAATCTAACCAA
GGGAAAGAGGTGGTGCCATATGTGGGTCCTCGTCCTCCTATAGGTATACACAGATACATA
TTCATGCTATTCAAGCAGCCATATGGACCTTTGATTGTATGTCCACCTACAGCCCGCAAC
AATTTCAACACCCGCAATTTTGCAGCTGAACATGGATTAGGGTTACCAGTAGCTGCCACT
TACTTTAATGCACAGAAAGAACCTGGGAACCGCAGACGA
>MFT_Takakia_lepidozioides_SKQD_scaffold_2009917
GCGCGTAATTCGACGGAACCTTTGGTTGTGGGAAGAGTGATAGGCGACGTGATTGACATG
TTTGTGCCAAGCGTGGATATGGCAGTTCACTATACTTCTCGACAGGTGAGCAATGGTTGT
GAGATGAAGCCTTCCGCAACAGCGAAGGCGCCCAATGTGCAAGTGGCCGATCGCGATGAT
GGCACTCTTTTCACCCTGGTAATGACAGATCCGGATGCTCCCAGCCCTAGCGAGCCCTCC
ATGAAAGAGTGGGTTCATTGGATTGTATCCGACATTCCTGGAGCTACTGATGCATACCAA
GGCAGAGAAATAGTGCCATACTTGGGTCCACGGCCTCCAATAGGCATACACAGATACATC
TTTGTGCTCTTTAAGCAGCCTGGCGGCTCATTACCTGTGACCCCCCCCCCAGCGCGGAAC
AACTTCAGTACGAGAAATTTCGCTGAAGAATACGGCTTGGGTCTTCCAGTGGCGGCCACA
TACTTCAATGCTCAGAAAGAAACTGGGCACCGTCCTCGA
>MFT_Andraea_rupestris_WOGB_scaffold_2093097
ATGGCGCGATCAGTGGATCCTCTCGTAGTCGGAAGAGTCATAGGGGACGTAATTGACATG
TTTGTGCCGAGCGTGGATTTGGCGGTGATCTACACCTCGCGCCAGGTGAGCAATGGATGT
CAGATGAAACCGTCCGCCACGACACAGGCGCCGGACATCCAGGTGTCTGATCAGAATACC
AGCAATCTCTTCACTCTGATAATGACTGACCCTGATGCGCCGAGCCCAAGCGAGCCATCA
ATGAGAGAATGGGTTCACTGGATTGTGACTGATATACCTGGAAGCACAGATCCAACTCAA
GGAAAAGAGATAATTCCTTACATGGGTCCACGACCTCCTATAGGCATACATAGATATATA
TTCTTACTTTATAAGCAGCCAAGTGGACCTTTGCTCGTGTCCCCCCCTGCTGTGCGCAAC
AACTTCAACACTCGCAATTTTGCTGCAGAATATGGACTGGGTCTTCCTGTAGCCGCTACA
TACTTCAACGCACAAAAAGAACCTGGTAATCGTCGCCGA
>MFT_Paraphymatoceros_hallii_FAJB_scaffold_2000875
GCTGTGCGGTCGACAGACCCGTTGGTGGTGGGGAGAGTCATAGGCGACGTGATTGACCTG
TTTGTGCCTACTGTGAGCATGTCTGTGTACTATAACGTTAGGCAGGTCAACAATGGCTGT
GAAATAAAGCCGTCAGCCACCACATCGCCTCCTAACGTTCAAATTGCAGGCCGCACCAGC
GATACCTACTTTACTCTGGTCATGACGGACCCCGATGCTCCAAGTCCATCAGAGCCATCA
ATGCGAGAGTGGGTGCACTGGATTGTGACAAATATCCCTGCCTCAACGGATGCAAGTCAA
GGTACTGAGATTGTACCTTACATGGGGCCAAAGCCTCCCATTGGGATACACAGGTACATA
TTCATACTGTTCGAGCAGCGCGGACCATTGATGGCAACATCT---GCACCAGTTCGCAAC
AATTTTAACACCAGAAGTTTTGCTGCTCAGTACGGTCTAGGGCTTCCAGTTGCAGCAGTT
TATTTCAACGCCCAGAAAGAAGCGGGCAGTAGAAGGCGA
>MFT_Megaceros_tosanus_UCRN_scaffold_2007114
GCTGTGCGGTCCACAGATCCCTTGGTTGTGGGAAGAGTCATAGGTGACGTCATTGACCTG
TTTGTGCCGACCGTCAGTATGTCTGTGTATTACAACGTGAGGCAGGTCAACAATGGCTGC
GAAATTAAGCCGTCAGCTACCACATCGCCCCCAAGCGTTCAGATTGCCGGCCGGACCAGC
GATACCTACTTCACTCTGGTGATGACGGACCCTGATGCCCCAAGTCCTAGCGAGCCATCT
ATGAGGGAGTGGGTTCACTGGATTGTAACAAATATACCTGCTTCTACGGATGCAAGTCAA
GGTACTGAAATTGTACCTTACATGGGGCCTAAACCTCCCATAGGGATTCACAGGTACATA
TTTATATTGTTCGAGCAGCGAGGACCATTGATGGTGACAACT---CCAGCTGGTCGCCAC
AATTTTAACACCAGAAGTTTTGCTGCTCAATATGGATTAGGGCTTCCAGTGGCAGCTGTT
TACTTCAATGCCCAGAAAGAGGCGGGAAGTAGAAGGCGG
>MFT_Marchantia_polymorpha_Mapoly0026s0106
ATGGCGCGTTCCAATGATCCTTTGGTGGTTGGACGAGTCATCGGAGATGTGTTGGAAGAG
TTCCAACCTTTCGCCGAACTGACAGTCAAATATGCTGCACGCCAGGTTAGCAATGGTTGC
GAGTTGAAACCTTCGGCAGTTGCGGAGTCGCCTCTAGTCCAAGTGATCGATCGGAATCCC
AATGCTCTCTTCACACTCGTTGTGACGGATCCGGACGCCCCTAGTCCTAGCGAACCTTCC
GCTAAAGAGTTTCTACACTGGCTCGTCACTGATATCCCATCAGGAGCAGATGCTAGCGCT
GGTCGACAAATTCTTCCATACGAGGAGCCCAAGCCGCCAATTGGCATCCACAGATACGTT
TTCGCGGTATTCAAACAGCAGCAGCCGCTGCCTCTCATAGCG---CCTTCCACTCGCAAG
AAGTTCAACACCAAGGGGTTTGCCCAGCAGTTCGGTCTCGGCAAGCCTGCGGCTGCAGTA
TATTTCAACTCCCAAAAGGAGACCGGAGCTCGACGGCGC
>MFT_Pallavicinia_lyellii_YFGP_scaffold_2006383
ATGGCTCGCTCTACAGATCCGTTGGTGGTGGGACGAATTATTGGCGATGTGCTTGAACCA
TTTGTTCCTTCGGTAGAGCTCAGTGTTTTGTACGAATCTCGCCAAGTTAGCAATGGGTGC
GAGCTTAAGCCTTCCGCCACTCTAGTGGTGCCCTACGTCCAAGTCGGTGGGCCAAACTCG
GATTCTCTCTTTACGCTCGTTATGACGGATCCAGACGCACCTAGTCCTAGTGAACCTTCT
ATGCGCGAGTGGCTTCACTGGCTTGTCACTGATATTCGTGGTGGTACCGATGCCAGCCAA
GGAAGAGAGATAGTTCCATACGCAGGGCCGAAGCCGCCTATAGGCATTCACAGATATATC
TTTGCTCTTTACAAGCAGCGAACTCCATTGCTGCTTGCGCCA---CCTACGGTACGTCAC
AATTTTAGTGTGAGTACTTTCGCTCGAGACTTGGGTTTGGGTGTACCGGTGGCTGCCGTT
TACTTCAATGCTCAAAAGGAGACGGGAGGTCGACGTCGT
>MFT_Coleochaete_irregularis_QPDY_scaffold_2026788
TCTTCGACTAGTGCTGCTGCTCTCGCCTCCGGTAATATCATCGGAGATGTTGTTGATACG
TTTGAACCCAGTTTGGAATTGAAGGTTTCTTACGGCCACAAGTTGGTTTCTGACGGGGTC
GAACTAACACCAGCCGAGTCTTCTTCTGTCCCCGCTGTGGAGATCGGTGGGAAGGCCAAC
GGTGACCTGTACACGCTGGTGATGACAGACCCAGACGCCCCAGATCCAAAGAATCCAACA
AAGCGCGAGTGGCTTCACTGGATTGTCAAGGACATCCCGGGTGGTACAGGGGCTGCAGCA
GGGAAGGAAGTTGTAGCATACATGGGGCCCAGTCCTCCAAGTGGTGTTCATAGATATGCT
TTCATTGTCTTCAAGCAAGCAGCACCTTTGGATATGGAGATG---CCCAGAAGCCGTGCA
AACTTCAACACAAGGAATTTTGCTAAAGATCACCTCCTTGGTTCCTCTGTTGCAGCTGTA
TATTTTACTGCACAACCTTAA------------------
>MFT Mesotaenium_kramstei_NBYP_scaffold_2053826
ATGTCGAAGCCAAATGAGGCTCTCGTATTGGGCCGAGTGATCGGTGATGTCATAGATAGT
GTCAGGCCACCAGCGGACTTGAAGGTGCAGTACGATAGCCGAAAGGTGACCAATGGCGCG
CAGTTAAAGCCTAGTGAGACAGCAGCAGCCCCCGTGGTCGAGATTGCAGGAATGGTCAAT
TCGGAGCTTTACACTCTGGTCATGGTCGATCCAGATGCACCGAGTCCCAGCGAGCCTCTC
TTTAGAGAATGGCTCCATTGGATTGTGGTCGACATCCCGGGAAGCTCCGTGCCGCCAGCA
GGTAAAGAGGTCGTGGAATACAATGGGCCCACCCCTCCAATCGGCATCCACCGTTACGTC
TTTGTGCTCTTCAAGCAGAAGGGCCCCATCACAGTCACGCCG---CCGAGCACTCGGAAG
AGCTTCAACACGCGCGCGTTTGCGCAGCAGTACGATCTCGGAGCTCCTGTGGCAGCCGTC
TACTTCAATGCGCAGAAAGAGGGCCCTGGCGGACGCCGC
>MFT_Mesotaenium_endlicherianum_WDCW_scaffold_2008515
CATCGCACAGCCATGGAGCAACTCAAGCAAGCGAAGATAATCGGAGACGTCATAGACCCG
TTCGTGCAGAGCGTGGACATGAAAGTTCTATACGGCTCCAGAGAAGTGGCCAATGAGGTT
GAGCTGACGCCCACTCAAGCCGCCAGTCACCCTGTTGTTGAGATACACGGGAAGAAG---
GGCATGCTTTACACTCTGCTTATGGTGGACCCAGACGCGCCCAGCCCAGATGCGCCTGCT
TTCAGAGAGTGGCTCCACTGGATGGTGGTGGACATTCCGGGAATTCCGGCAGAGAACACG
GTGAAGGAGGTGGTGCAGTACAACGGGCCCACCCCCCCCCTGGGGCTCCACCGCTACGTG
CTCGTGCTCTTTGCCCAGGAGGAGGCCATCTCGCGGACGGTG---CCTGCTGTCAGGAAG
AGCTTCCACACGCGGGAGTTTGCCAAGGAGATGAAGCTGGGCCTCCCTGTGGCTGCACTC
TTTTTCCTGGCGCAACCAGAGGGGAAGCGCTGA------
>MFT_Mesotaenium_caldariorum_HKZW_scaffold_2045800
ACTGATGATTCCAGTCCATCTTTACTGGAGACCACCATTATTGGTGATATCATTGATGCC
GTCCAAAAGCAGCTGAGCTTGCTAGTCAAGTACGGTGAAAACAAAGTAAAAAATGGGATT
CGAATGATGCCAGAGGACACAACTGAAGTCCCACAAGTAACTATTGGTTCTTCAGAAACA
GAGCCCCTATATACTCTGGTCATGGTTGACCCCGATGTGCCGAGTCCAAACGAGCCCTCT
GCTCGAGAATGGCTCCACTGGATTGTGGTGGATATTCCAGGGACTTCAGTGCCTGGAACA
GGCACTGAAGTTGTAGAATACAATAATCCACTACCCCCAGTTGGCATTCATCGATATGTG
TTTGTGTTATTCAAGCAACCTGGACCACTAAAGGTGGAACCA---CCAAAGAAACGAAAC
AACTTCAGCACCCGATTGTTTGCAAAGGAACATTGTCTAGGTACTCCTGTTGCCGTGACC
T--------------------------------------
>MFT_Zygnema_sp_WGMD_scaffold_3013600
ATGGCGAAGTATTCTGAAGCTCTTCAAGTCGGTAGAGTCATTGGAGATGTCTTGGACCCT
TTCACTCCCTCAGTGGACTTAAAAGTGGAGTATAATGGACGCAGAGTTAATAATGGTGTG
GAATTGAAGCCGAGCGAGACAGCTTCCACTCCAAAAGTGGAGATTGCTGGGAGAGCGTCG
GGGGAACTTTACACATTGGTGATGGTCGATCCTGATGCTCCTAGTCCAAGTGAGCCTTCG
GCGAGAGAATGGCTTCATTGGATTGTGACAGACATTCCTGGGGGCACAGTTCCTGAATCA
GGAACTGTTGTTGTAGATTACAATGGGCCCACGCCGCCCATAGGTATCCACCGTTACGTG
TTTGTAATTTTTAAACAAAAAGGACCTCTCAAGGTTACTCCT---CCGGAAAGTCGCAAA
AATTTCAATACTCGTTGGTTCGCTGTCACATATGATCTTGGACTGCCTGTTTCTGCCGTC
TATTTCAATGCTCAAAAGGAAGGAGGATCTGCTACAANA
