# Supplementary material for: Asymmetric expansions of FT and TFL1 lineages characterize differential evolution of the EuPEBP family in the major angiosperm lineages
Source: BMC Biol. 2021 Aug 31;19:181. doi: 10.1186/s12915-021-01128-8 (PMC8408984; doi:10.1186/s12915-021-01128-8)
Supplement: Supplementary file 5 — Additional file 5:. [file 12915_2021_1128_MOESM5_ESM.fas]

>MFT2_Gossypium_raimondii_Gorai009G174600
ATGGCCCGGTCCGTTGAACCACTGGTTGTCGGCAGAGTGATCGGAGATGTGCTCGACATG
TTCACTCCGGCATCGGAGTTCATTGTACGGTATGGCACCAAGCAGGTCACCAATGGCTGT
GACATCAAGCCATCTGCTGCTGCTGATAAACCTCATGTCCAAATTCTCGGCCATCCCTTA
TACACTCTCGTATTCGATATGGTTGATCCAGATGCCCCAAGTCCTAGTGAACCAAGATTG
AGGGAGTGGCTCCATTGGATCGTTGTAGATGTTCCAGAGGGACAAGATGCTACCAAAGGA
AGAGAGTTGGTAGCTTACATGGGACCCCAGCCTCCTACAGGGATTCACCGTTATATTTTG
GCACTCTTTAAGCAGGAAGGAGCAATGGAAGGAAGGATTGCGGATGCGCGTGCCAACTTC
AGTACTCGCCGATTCGCTGCTCAAAGCAGGCTGGGGCTTCCGGTTGCTGCAGTGTATTTC
AATTCTCAAAAGGAGCCAGCAGCTAAGAAACGT
>MFT2_Theobroma_cacao_Thecc1EG030010
ATGGCTCGGTCCGTGGAGCCGCTGGTTGTGGGCAGAGTGATCGGAGATGTGCTCGACATA
TTCACTCCTGCCGCGGAGCTTACTGTCCATTATAGCACCAAGCAGGTCCACAATGGCTGT
GATATCAAGCCATCTTCTGCTGCTGATAAACCTCATGTCCGAATCCTTAGCCCTGTCTCC
AGTTTATACACTCTCGTTATGGTTGATCCTGACGCCCCAACTCCAAGTGAACCCAGATTA
AGGGAGTGGCTGCACTGGATTGTTGTAGATATTCCTGAGGGACATGATGCTACCAAAGGA
AAAGAGATGGTGCCTTACATGGGACCCCAGCCACCCACAGGAATTCACAGGTATATTTTG
GTACTGTTTAAGCAGGAGAGAGCAACGGAGGGAGGGTGTCCAGATGCCCGAGCCAACTTC
AGTACTCGCCAATTCGCTGCTCAAAACAGCCTGGGGCTTCCAGTTGCTGCAGTGTATTTC
AACTCACAGAAGGAACCCGCAGTGAAGAAACGC
>MFT2_Citrus_clementina_Ciclev10016917m
ATGGCGCGGTCTATGGAGCCACTGGTTGTTGGGAGAGTGATTGGAGATGTAGTTGACATG
TTCACTCCAGCCACTGAAATGACGGTCCATTATGGGACTAAACAGGTTGCCAACGGCTGT
GAGATCAAGCCCTCTGCTTCTGCTGACAAGCCCAGCGTCCAAATTCATGCTCCAGCTTCC
AATCTCTACACACTTGTTATGGTGGATCCCGATGCTCCAAGTCCGAGCGAACCCAGATAC
AGAGAGTGGCTCCATTGGATTGTTGTAGATATTCCAGAAGGATCAGATGCCACCAAAGGA
AAAGAGTTGGTGGCATACATGGGACCCCAGCCACCCACCGGAATCCACCGCTATGTGTTC
GTGCTCTTCAATCAGAAGGGTAAAGTGATGGCCGGTTGTCCTCCCGACCGCAGCAATTTC
AGCACCCGCCGATTTGCTGCTGACAATGGCCTTCAGCCTCCAGTTGCTGCTGTCTATTTT
AATTCACAGAAAGAAGTTGCTGTCAGAAAGCGT
>MFT2a_Citrus_sinensis_orange11g030480m
ATGGCGCGGTCTATGGAGCCACTGGTTGTTGGGAGAGTGATTGGAGATGTAGTTGACATG
TTCACTCCAGCCACTGAAATGACGGTCCATTATGGGACTAAACAGGTTGCCAACGGCTGT
GAGATCAAGCCCTCTGCTTCTGCTGACAAGCCCAGCGTCCAAATTCATGCTCCTCCTTCC
AATCTCTACACACTTGTTATGGTGGATCCCGATGCTCCAAGTCCGAGCGAACCCAGATAC
AGAGAGTGGCTCCATTGGATTGTTGTAGATATTCCAGAAGGATCAGATGCCACCAAAGGA
AAAGAGTTGGTGGCATACATGGGACCCCAGCCACCCACCGGAATCCACCGCTATGTGTTT
GCGCTCTTCAATCAGAAGGGTAAAGTGATGGCCGGTTGTCCCGACGCTCGCAGCAATTTC
AGCACCCGCCGATTTGCTGCTGACAATGGCCTTCAGCCTCCAGTTGCTGCTGTCTATTTT
AATTCACAGAAAGAAGTTGCTGTCAGAAAGCGT
>MFT2b_Citrus_sinensis_orange11g030636m
ATGGCGCGGTCTATGGAGCCACTGGTTGTTGGGAGAGTGATTGGAGATGTAGTTGACATG
TTCACTCCAGCCACTGAAATGACGGTCCATTATGGGACTAAACAGGTTGCCAACGGCTGT
GAGATCAAGCCCTCTGCTTCTGCTGACAAGCCCAGCGTCCAAATTCATGCTCCTCCTTCC
AATCTCTACACACTTGTTATGGTGGATCCCGATGCTCCAAGTCCGAGCGAACCCAGATAC
AGAGAGTGGCTCCATTGGATTGTTGTAGATATTCCAGAAGGATCAGATGCCACC------
AAAGAGTTGGTGGCATACATGGGACCCCAGCCACCCACCGGAATCCACCGCTATGTGTTT
GCGCTCTTCAATCAGAAGGGTAAAGTGATGGCCGGTTGTCCCGACGCTCGCAGCAATTTC
AGCACCCGCCGATTTGCTGCTGACAATGGCCTTCAGCCTCCAGTTGCTGCTGTCTATTTT
AATTCACAGAAAGAAGTTGCTGTCAGAAAGCGT
>MFT2a_Linum_usitatissimum_Lus10002592
ATGGCTCGGTCGATCGAGCCGCTGATCGTCGGGAAAGTGATCGGGGATGTGATCGACTTG
TTCAATCCGATGGTGGAGCTGACGGTGCACTACGGGTCGAGGAAGATATCGAACGGCTGC
GAGATCAAGCCGTCAGCGGCGGTGCAGAGGCCGGTGGTGCAGGTTCTTCATAACGCGTCC
GTGCTCTACACGTTGGTTATGGTGGATCCGGATGCTCCGAGCCCGAGTGAGCCCCGGCTA
AGGGAGTGGCTACATTGGATCATGGTGGATATTCCTGAAGGGTCCGATGCTACGAAAGGG
GAGGAGGTGGTGCAGTACATGGGGCCGCAGCCGCCGACGGGCATACACAGGTACGTCCTG
GCGCTGTTCCGGCAGGAGAGGTCGCTGGCGGGAAGGATGCCCGAAATGCGCGGGAATTTC
TGCACCCGCCATTTCGCTGCGTGTAACGGACTCGGCCTGCCGGTAGCCGCCGTCTATTTT
AACTCCCGTAAGGAGCCCGCCGTTAAGAAACGG
>MFT2b_Linum_usitatissimum_Lus10018417
ATGGCTCGGTCGATCGAGACGTTGATCGTCGGGAAAGTGATCGGGGATGTGATTGATCTG
TTCAATCCGATGGTGGAGCTGACGGTGCACTACGGGTCGAGGAAGATATCGAACGGCTGC
GAGATCAAACCGTCGGCGGCGGTTCAGAGCCCGGTGGTGCAGGTTCTCCACGACGCGTCC
GTGCTCTACACGTTGGTTATGGTGGATCCGGATGCTCCGAGCCCGAGTGAGCCCCGGCTA
AGGGAGTGGCTACATTGGATCATGGTGGATATTCCTGAAGGGTCCGATGCTACAAAAGGG
GAAGAGGTTGTGCAGTACATGGGGCCGCAGCCTCCAACGGGAATCCACAGGTACGTCCTG
GCTCTGTTCCGGCAGGAGAGGTCGCTGGCGGGGAGGATGCCGGAAATGCGCGGGAATTTC
TGCACTCGCCACTTCGCTGCGTGTAACGGTCTAGGCCTGCCGGTGGCCGCCGTCTATTTT
AACTCTCGCAAGGAGCCCGCCGTTAAGAAACGG
>MFT2_Ricinus_communis_29933m001440
ATGGCTCGGTCTCTTGAGCCACTGGTAGTGGGGAAAGTGATCGGAGAAGTTCTTGATATG
TATAATCCGGTGGCTGAGTTTACTGTACATTATGGGTCTAAACAAATTGCCAATGGCTGT
GAGATTAAGCCCTCTGCTGCCGTACAAATGCCTCGTGCGCAGATTCTTGGTTCTCGACCG
AGTCTCTATACCCTGGTTATGGTTGATCCTGATGCTCCAAGTCCTAGTGATCCAAAATGG
CGAGAGTGGCTCCATTGGATTGCTGTAGATATTCCAGAAGGATCCGATGCTACCAAAGGC
------------------------------------------ATTCACCGGTATGTGTTC
GCTGTATTTAAGCAGGGAGAGGCATTGAATGGAAGGACTCCAGAAGGTCGTGGAAACTTT
AGCACCCGTCAATTTGCCGCACAGAACGGATTGGGGCTCCCAGTTGCTGCTGTGTATTTC
AACTCTCAGAAAGAGCCGGCAGTTAAAAAACGT
>MFT2_Manihot_esculentum_Manes16G019600
ATGGCTCGATCCCTTGAGCCACTGGTGGTTGGCAAAGTCATCGGAGAAGTTCTTGACATG
TACAATCCTGTTGCTGAGTTCACTGTACATTATGGATCTAAACAGATCGCCAATGGCTGT
GAAATCAAACCTTCTGCTGCTGCACAAAAGCCCCATGTACATATTCTGGGTTCTCGTTCT
GATCTCTATACCCTGGTTATGGTTGATCCTGATGCGCCAAGTCCCAGTGAACCAAAATGG
AGAGAATGGCTCCACTGGATTGTTGTAGATATCCCAGAAGGATCTGATGCCACGAAAGGA
CATGAGTTGGTGCCATACATGGGACCTCAGCCGCCGACCGGAATTCACCGCTACGTGTTT
GCGCTGTTCAAGCAGAAAGGTGCATTGAAAGGAAGGAGTCCAGATGGGCGTGGCAACTTC
AGCACTCGCCAATTTGCTGCACAACATGGATTTGGAGTTCCGGTTGCTGCTGTGTATTTT
AACTCGCAGAAGGAACCGGCTGTCAAAAAACGT
>MFT2_Cucumis_sativum_Cucsa.126210
ATGGTACGGTCTGTGGATTCACTGGTGGTTGGGAGAGTGATCGGAGATGTGTTGGACATG
TTTACTCCGGCAGCTGATGTGTCGGTCAGTTATGGGTCTAAACACGTAGCTAATGGGGGC
GAAATCAAGCCGTTTGTCGCTGCTGATCGGCCCACTGTTCTTATTCAAGCCCCCGTCAAC
CAACTTTATACTCTGGTTATGGTGGATCCTGATGCTCCTAGTCCAAGTGAGCCAACCTTC
AGAGAGTGGCTTCACTGGATTGTTGTTGACATTCCAGAAGGGGCTGATGCTAATAAAGGG
AAAGAGGTGGTGCAGTACATGGGTCCGCAGCCTCCAACAGGAATTCACCGATATGTATTT
GCCGTTTTCAAACAAAACACCCCTCTCGGCGGAAGGCTCCCCACCACCCGGAGCAATTTC
AAAACTCGACAATTCGCCTCACAGAATGCCCTCGGACTTCCTGTTGCCGCCGTCTACTTC
AATTCCCAGAAGCAACCTGCATCCAAGAAACGC
>MFT2_Vitis_vinifera_GSVIVT01003663001
ATGGCGGGGTCTTTGGAGTCACTGGTGGTGGGAAAAGTGATAGGAGATGTTGTGAACATG
TTCACTCCGGCGGCGGAGTTCACCGTCCATTTTGGGTCTAGACAGGTGGCTAATGGGCGC
ATGATTCCGCCCTCCGCTGCCGTGGATAAGCCCAAAGTCCAAATTCATGGACATCGTTCC
AATCTCTACACTCTTGTTATGGTGGACCCTGATGCTCCAAGTCCAAGTGAACCGACATTC
AGAGAGTGGCTCCATTGGATTGTTGTGGATATCCCAGAGGGATGCGATGCAACCCAAGGA
AGAGAGGTGGTGCCCTACATGGGACCACAGCCACCGACTGGTATTCACCGCTACATTTTT
ACGCTCTTTAAGCAGAAAGCTGCAGCAATGTCCGGGACTCCGCCAGATCGTAGCAATTTT
AGCACACGCCAGTTCGCCGCCGGTAACGGACTTGGACCACCAGTGGCGCTTGTGTATTTT
AACTCGCAGAAGGAGCGAACGAACAGAAAACAT
>MFT2_Amaranthus_hypochondriacus_AHYPO_004208
ATAGTAAGATCAATAGATCCTTTGGTAGTTGGAAGGGTAATTGGAGAAGTAGTTGATATG
TTTGTACCCATGGCTGAACTTCGTGTTCAATATGGAACTAAACATATTTTCAATGGTTGT
GAAATCAAGCCTTCTCTTGCTATTGAAAGACCTATTGTTCATATTCCTTCTCTTCCTGAT
AACTTATACTCCCTAATAATGGTTGATCCGGATGCTCCAAGTCCAAGTGAGCCGCAAATG
AGAGAATGGCTTCATTGGATCGTCGCTGATATTCCACAAGGAATGGATGCTTCCAAAGGG
AAAGAGTTGGTAGAGTACATGGGACCGAAACCGCCAACCGGAATACACCGGTACGTGTTC
GTGTTGTTTAGACAGAAAGGGCCGAGTACGAAACAGTGGCCGCTGGCTCGTAATAACTTC
AGTACTCGAAATTTCGCCGCACAAAACGGCCTCGGTTTACCGGTTGCTGCCGTTTACTTC
AACTCTCAGAAAGAGGCTGCAAACAAAAAACGT
>MFT2_Hakea_prostrata_OBOJ_scaffold_2087324 
ACTTCTCGTTCCGTAGAACCACTCGCCGTCGGAAGAGTAATCGGAGACGTTCTTGACATG
TTCTCCCCTTCCATTGAATTCACCGTTCATTACGGATCCAAACAAGTCTCTAACGGCTGT
GAAATCAAACCTTCTGCTGCAGCTAACAAACCCAGAATTCAGCTTTCTGGTTCTCGTAAC
AATTTATATACTCTTGTTATGACAGATCCTGATGCTCCAAGCCCTAGTGAGCCAAGCATG
AGAGAATGGCTTCACTGGATCGTGGTGGATATTCCGGAAGGACTCGATGCTTCGAAAGGG
AAAGAGGTAGTGCCGTACATGGGACCAAAGCCACCGACCGGCATCCACCGGTATGTGTTC
GCCTTGTTTAAGCAAAGAGGGACTATGGCGAAGGAGGTTCCAGATGCCCGTTGTAATTTC
AGTACCCGCAATTTCGCCGCCCAGTGCGGGCTGGGCCTCCCTGTCGCCGCCGTGTATTTC
AACGCCCAGAAGGAACCCGCCGCCAGGAGACGC
>MFT2_Hakea_prostrata_REOF_scaffold_2100601 
ACTTCTCGTTCCGTAGAACCACTCGCCGTCGGAAGAGTAATCGGAGACGTTCTTGACATG
TTCTCCCCTTCCATTGAATTCACCGTTCATTACGGATCCAAACAAGTCTCTAACGGCTGT
GAAATCAAACCTTCTGCTGCAGCTAACAAACCCAGAATTCAGCTTTCTGGTTCTCGTAAC
AATTTATATACTCTTGTTATGACAGATCCTGATGCTCCAAGCCCTAGTGAGCCAAGCATG
AGAGAATGGCTTCACTGGATCGTGGTGGATATTCCGGAAGGACTCGATGCTTCGAAAGGG
AAAGAGGTAGTGCCGTACATGGGACCAAAGCCACCGACCGGCATCCACCGGTATGTGTTC
GCCTTGTTTAAGCAAAGAGGGACTATGGCGAAGGAGGTTCCAGATGCCCGTTGTAATTTC
AGTACCCGCAATTTCGCCGCCCAGAGCGGGCTGGGCCTCCCTGTCGCCGCCGTGTATTTC
AACGCCCAGAAGGAACCCGCCGCCAGGAGACGC
>MFT2_Platanus_occidentalis_VQFW_scaffold_2019345
GCTGCTCGTTACGTGGAGCCGCTCGCCGTCGGAAAAGTGATCGGAGACGTTCTCGACATG
TTCACTCCGACCGTCCAGTTCAGCGTTCATTACGGATCGAGACAGGTCGCTAATGGCTGC
GACGTCAAGCCTTCGGCGGCGGCCAATAAGCCCAGAGTTCAAATCTCCGGGTCTCGTAAC
AATCTCTACACTCTTGTCATGACAGATCCTGATGCTCCAAGCCCAAGTGAACCAACTATG
AGGGAATGGCTCCATTGGATCGTTGTGGATATTCCGGAAGGCTCAGATGNN-NT---GGG
AAAGAGATTTTGCCGTACATGGGACCTCGGCCGCCGACGGGCATTCACCGGTATGTATTC
ACACTGTTTCTACAGAAAGAGGCGATGGGGGAGGGGAGTCCAGATGCCCGTAGCAATTTC
AGCACCCGGGATTTCGCTGCTCAGAACGGACTGGGGCTCCCGGTCGCCGCCGTGTATTTT
AACGCGCAGAAGGAACCGGCTACCAAAAGACGA
>MFT2_Papaver_rhoeas_GMAM_scaffold_2019959
ATGGCTCGGTCTGTTGAACCCCTAGCCGTCGGGAAAGTGATCGGAGATGTGATCGACATG
TTTTCGCCGACAATCGATCTTTCTGTTCATTACGGAACAAAACAGGTCACCAACGGCTGC
GAGATCAAGCCTTCTGCTACCGTCGAGAAGCCCAGAGTTCAAATTTCCAGCCCTCGTGAT
AATCTCTACACTTTGATTATGACGGATCCAGATGCTCCAAGCCCTAGTGAGCCGAGCATG
CGTGAATGGCTTCACTGGATCATAACAGATATCCCGGGTGGTTCGGAAGCCGAACAAGGT
AAAGAATGCGTTCCGTACATGGGACCCCGGCCTCCAACCGGCATTCACAGGTACGTATTT
GCGCTCTTTAAGCAGAAAGGTCCCATGGGATCCACTCAACCAGAGGCACGCCAGAACTTC
AGCACACGTAAGTTCGCAGAAAATCACCGGCTGGGACTTCCTGTTGCGGCCGTATATTTC
---------------------------------
>MFT2_Amborella_trichopoda_scaffold00003.462
ATGGCTCGGTCCGTTGAGCCCTTGGCAGTGGGTAAGGTCATAGGTGATGTGATAGACATG
TTTGTGCCAACTGTTGATGTCTCTGTTTCATATGTCTCAAAGCAAGTCGCTAATGGGTGT
GAGCTCAAGCCTTCAGGCACAGCCGAGAGGCCCAGGTTCCAGCTATCGGCCCGCTCCGAC
AATCTCTATACACTGGTGATGACAGACCCGGATGCGCCAAGTCCAAGTGAGCCCACTATG
AGAGAGTGGCTCCACTGGATCGTGGTAGATATACCTGGAGGTTCGGATGCCATGAGAGGT
CGAGAGATAGTGTCGTACATGGGGCCGAAGCCACCTACCGGAATTCATCGCTATGTTTTC
TCTCTTTTCAAGCAACAAGGCCCACTGGGCTCGGTCGCTCCAGAGGCTCGCAACAACTTC
AGCACCCGTGCCTTTGCTGCACGCCTAGGGCTAGGTCTACCCGTTGCGGCGGTCTACTTC
AACGCCCAAAAGGAGCCGGCATCTAGGAAGCGT
>MFT_Arabidopsis_thaliana_AT1G18100
ATGGCGGCTTCTGTTGATCCTTTGGTGGTCGGAAGAGTGATCGGAGATGTGTTGGACATG
TTCATCCCAACCGCCAATATGTCTGTCTACTTTGGCCCCAAACACATCACTAACGGCTGC
GAGATCAAACCCTCCACCGCAGTCAATCCTCCAAAAGTCAACATCTCGGGCCATTCCGAT
GAGCTTTACACTCTCGTGATGACTGACCCGGACGCACCTAGCCCAAGCGAGCCGAACATG
AGAGAATGGGTCCACTGGATTGTCGTGGATATTCCCGGAGGCACAAATCCCTCAAGAGGA
AAAGAGATACTTCCATACATGGAACCAAGGCCACCAGTGGGGATTCACCGTTACATATTG
GTACTTTTCCGGCAAAACTCACCGGTGGGTCTGATGGTGCCTCCATCACGAGCCAATTTC
AGCACACGAATGTTCGCTGGACATTTCGATCTTGGTCTACCTGTGGCCACTGTCTATTTC
AACGCCCAAAAGGAACCTGCTTCACGCAGACGC
>MFT_Capsella_grandiflora_Cagra.2175s0038
ATGGCAGCTTCTGTTGATCCTTTGGTGGTCGGAAGAGTGATCGGAGATGTCTTGGACATG
TTCATCCCAACCGCCAATATGTCTGTCTACTTTGGCCCCAAACACATCACTAACGGCTGC
GAGATCAAACCCTCCACCGCACTTAACCCTCCAAAAGTCAACATCTCTGGCCATTCCGAT
GAGCTTTACACCCTCGTGATGACTGACCCGGACGCACCTAGCCCAAGCGAGCCGAACATG
AGAGAATGGGTCCATTGGATTGTCGTGGATATTCCCGGAGGCACCAACCCCTCAAAAGGA
CAGGAGATACTTCCATACATGGAACCAAGGCCACCAGTGGGAATTCACCGCTACATATTG
GTGCTTTTCCGGCAAAACTCGCCGGTGGGTCTGATGGTGCCACCATCACGAGCCAATTTC
AGCACCCGGATGTTCGCCGGACATCTCGATCTTGGTCTACCTGTGGCCACCGTCTACTTC
AACGCCCAAAAGGAGCCTGCTTCACGTAGGCGC
>MFT_Boechera_stricta_Bostr.7128s0415
ATGGCAGCTTCTGTTGATCCTTTGGTGGTCGGAAGAGTGATCGGAGATGTGTTGGACATG
TTCATCCCAACCGCCAATATGTCTGTCTACTTCGGCCCCAAACACATCACTAACGGCTGC
GAGATCAAACCCTCCACCGCAGTCAACCCTCCAAAAGTCAACATCTCCGGCCATTCCGAT
GAGCTTTACACTCTCGTGATGACTGACCCGGACGCACCTAGCCCAAGCGAGCCGAACATG
AGAGAATGGGTCCATTGGATTGTCGTGGATATTCCCGGAGGCACCAACCCCTCAAGAGGA
AAGGAGATACTTCCATACATGGAACCAAGACCACCAGTGGGGATTCACCGTTACATATTG
GTACTTTTCCGGCAAAACTCACCAGTGGGTCTGGTGGTGCCGCCATCACGAGCCAATTTC
AGCACCCGAATGTTCGCCGGACATCTCGATCTTGGTCTACCTGTGGCCACTGTCTACTTC
AACGCCCAAAAGGAGCCTGCTTCACGTAGACGC
>MFT_Eutrema_salsugineum_Thhalv10009636m
ATGGCAGCTTCGGTTGATCCTTTGGTGGTAGGAAGAGTGATCGGAGATGTATTGGACATG
TTTATCCCCACCGCAAATATGTCTGTCTACTTTGGCCCCAAACACATCACTAACGGCTGC
GAGATCAAACCCTCCGCTGCAGTCAACCCTCCTAAAGTCAACATCTCCGGCCACGCCGAT
GAGCTTTACACTCTCGTGATGACTGACCCGGACGCACCTAGCCCGAGCGAGCCGAATATG
AGAGAATGGGTCCATTGGATTGTCGTGGATATCCCCGGAGGCACCATCCCCTCAAGAGGA
AAGGAGATACTGCCATATATGGAACCGAGACCACCGGTGGGAATTCACCGTTACATATTG
GTACTCTTCCGGCAAAACTCACCGGTGGGTCTGATGGTGCCTCCCTCGCGAGCCAATTTC
AGCACCCGAATGTTCGCTGGTCATCTCAATCTTGGTTTACCTGTGGCAACAGTTTACTTC
AACGCCCAAAAAGAGCCAGCTTCACGCAGACGT
>MFT_Brassica_rapa_Brara.I04798
ATGGCAGCTTCGGTTGATCCTTTGGTGGTTGGAAGAGTGATCGGAGATGTGTTGGACATG
TTCATCCCCACCGCCAACATGTCTGTCTACTTTGGCCCCAAACACATAACTAACGGCTGC
GAGATCAAACCCTCTGCCGCAGTCAACCCTCCAAAAGTCAACATCTCCGGCAACTCCAAT
GAGCTTTACACTCTCGTGATGACTGACCCGGACGCACCTAGCCCGAGTGAGCCGAACATG
AGAGAATGGGTCCATTGGATTGTCGTGGATATCCCGGGAGGCACCAACCCCTCAAAAGGA
AAGGAGATACTGCCATATATGGAGCCGAGACCACCGGTGGGGATTCACCGTTACATATTT
GTACTTTTCAGGCAGAACTCACCGGTGGGTATGATGGTGCCGCCTTCGCGAGCCAACTTC
AGCACCCGAATGTTCGCTGGACATCTCGATCTTGGTTTACCTGTGGCCACAGTTTACTTC
AACGCCCAAAAAGAGCCAGCTTCACGCAGACGC
>MFT_Gossypium_raimondii_Gorai.006G192300
ATGGCTGCCTCCGTTGATCCTCTCGTTGTTGGTCGTGTCATTGGCGATGTTGTCGACATG
TTCGTTCCCACCGTCACCATGTCCGTCTACTATGGTTCCAAGCACGTCTCTAACGGATGT
GACATTAAGCCTTCTATGGCTATCAACCCTCCCAAAGTTGCCATCGATGGCCTTCCTGAC
CAGTTTTATACTTTGGTGATGACTGACCCTGATGCGCCAAGTCCCAGCGAGCCAACCATG
CGTGAATGGGTTCACTGGATCGTGTCTGACATTCCTGGAGGAACCAACCCCACTCGAGGG
AAGGAAATCCTGGCATACATGGGTCCACGGCCTCCAGTAGGCATACATCGCTACATACTG
GTGCTGTTCCAACAAAAGGGCCCGTTGGGTGCGGTGCAGCCGGCGACAAGAGCTAACTTC
AGCACTCGATTTTTCGCTGACCACCTCAACTTGGGACTGCCTGTGGCTACTGTCTATTTC
AACGCCCAAAAAGAGCCCGTCAGCCGAAGGCGT
>MFT_Theobroma_cacao_Thecc1EG012687
ATGGCTGTCTCCGTTGATCCTCTCGTTGTTGGTCGAGTTATTGGCGATGTCGTCGACATG
TTTGTTCCTACTGTCACCATGTCCGTCTACTACGGTTCCAGGCATGTCACTAACGGCTGT
GACATAAAGCCATCTACGACAATCAACCCTCCCAAAGTTAGCATCAATGGCCATTCTGAC
GAGCTTTATACTTTGGTGATGACTGACCCCGATGCGCCAAGCCCCAGCGAGCCAAGCATG
CGTGAATGGGTTCATTGGATCGTTTCTGACATTCCTGGAGGAACCAACCCCACCCGAGGA
AAGGAGATCCTGGTTTACATGGGGCCACGCCCTCCTGTAGGCATTCACCGCTATATTCTG
GTGCTCTTCCAACAAAAGGGTCCGTTGGGGCAAGTGCAGCCAGCATCACGGGCTAACTTC
AGCACTAGGCTCTTCGCTCAGCACCTCAACTTGGGCCAGCCTGTGGCCACGGTCTATTTC
AACGCTCAAAAAGAGCCCGTCAGCCGAAGGCGT
>MFT_Citrus_clementina_Ciclev10009697m
ATGGCTGCTTCAGTTGATCCTCTAGTCGTCGGCAGGGTCATCGGCGACGTCGTCGATATG
TTTGTCCCAAGCGTTGGCATGTCTGTTTACTATGGCTCAAAGCATGTCACCAACGGATGT
GACGTCAAGCCTTCAATGGCTACCAGTCCACCAAAACTCAACATAACCGGCCACTCTGAT
GAGCTTTATACTTTGGTGATGACTGATCCTGATGCTCCGAGTCCAAGCGAGCCACGCATG
AGGGAGTGGGTTCACTGGATCGTCGTGGACATTCCTGGTGGCACTAACCCCGCTCAAGGG
ATGGAGATTCTGCCGTACATGGGGCCACGGCCACCGGTGGGGATTCATCGATACATAATG
GTGCTGTTTCAGCAGAAGGCTCCATTGGGGCTGGTCGAGCCACCAACGAGGGCTAACTTC
AACACTCGGCTCTTTGCTGGGAATCTGGATCTTGGCCTCCCTGTGGCCACTATTTACTTC
AACTGTCAGAAGGAACCGGCAAGCCGCAGGCGT
>MFT_Citrus_sinensis_orange1.1g037140m
ATGGCTGCTTCAGTTGATCCTCTAGTCGTCGGCAGGGTCATCGGCGACGTCGTCGATATG
TTTGTCCCAAGCGTTGGCATGTCTGTTTACTATGGCTCAAAGCATGTCACCAACGGATGT
GACGTCAAGCCTTCAATGGCTACCAGTCCACCAAAACTCAACATAACCGGCCACTCTGAT
GAGCTTTATACTTTGGTGATGACTGATCCTGATGCTCCGAGTCCAAGCGAGCCACGCATG
AGGGAGTGGGTTCACTGGATCGTCGTGGACATTCCTGGTGGCACTAACCCCGCTCAAGGG
ATGGAGATTCTGCCGTACATGGGGCCACGGCCACCGGTGGGGATTCATCGATACATAATG
GTGCTGTTTCAGCAGAAGGCTCCATTGGGGCTGGTCGAGCCACCAACGAGGGCTAACTTC
AACACTCGGCTCTTTGCTGGGAATCTGGATCTTGGCCTCCCTGTGGCCACTATTTACTTC
AACTGTCAGAAGGAACCGGCAAGCCGCAGGCGT
>MFT_Populus_trichocarpa_Potri.015G041000
ATGGCTGCCTCTGTTGATCCTCTTGTTGTTGGTCGTGTTATTGGTGATGTGGTTGATATG
TTTGTCCCTGCTGTAAAAATGTCTGTTTATTATGGATCAAAGCATGTTAGCAATGGGTGT
GATATTAAGCCTTCTTTGTCCGTGGACCCTCCCAAAGTGACCATTTCTGGCCACTCTGAC
GAGCTGTACACTCTGGTGATGACTGATCCTGATGCACCCAGCCCTAGTGAACCCAGAATG
CGAGAGTGGGTTCATTGGATCGTTGCGGACATTCCTGGGGGCACAAACCCTACTCGAGGG
AAAGAGATCCTTTCCTATGTTGGGCCTCGTCCGCCGGTGGGAATTCATCGCTACATACTG
GTGCTTTTCCAGCAGAAGATGCCGCTGGGGAGCATGGTGCCACCGCAGCGTTCTCATTTC
AACACTCGACTCTATGCTGCTCATTTGGACCTGGGCCTGCCTGTTGCCACCGTCTACTTC
AATGCTCAGAAGGAGCCAGCAAATAAGAGGCGC
>MFT_Manihot_esculentum_Manes.06G008200
ATGGCTGCATCAGTAGATCCTCTGGTGGTGGGACGGGTGATAGGAGATGTGATAGATATG
TTCATTCCAAGTGTGAATATGAGTGTGTATTATGGAGCTAAGCGTGTCACTAATGGCTGT
GATGTCAAGCCTTCTCTTGCTGTTCTTCCTCCTCAACTCACCATTTCTGGCCTCCCTCAT
GACCTCTATACTCTGGTGATGACAGACCCTGATGCACCAAGTCCCAGTGAACCCACCATG
CGAGAGTGGGTACATTGGATAGTGGCAGATATACCAGGCGGTACAAATCCTACTAAAGGG
AAAGAGATATTGGCGTACGTGAGTCCTCGACCGCCGGTGGGAATACACCGCTACATCCTG
GTGCTATTCCGGCAACGGAAGGCGCTGGGAATGATGGAGCCTCAATCTAGGGCTAATTTC
AACACGAGGATGTTCGCTGCACATTTGGAGTTGGGGCTGCCGGTTGCTACTGTGTATTTC
AACGCCCAGAAGGAGCCGGCGGCACGTAGGCGC
>MFTa_Salix_purpurea_SapurV1A.1510s0030
ATGGCTGCCTCTGTTGATCCTCTTGTTGTGGGCCGTGTTATTGGTGATGTGATTGATATG
TTCGTCCCTGCTATAAACATGTCTGTTTATTATGGATCGAAGCATGTTAGCAACGGGTGT
GAGATTAAGCCTTCTTTGGCTGTTAACCCTCCCAAAGTGACCATTTCTGGCCACTCTGAC
GAGCTGTACACTATGGTGATGATTGATCCTGATGCACCCAGCCCAAGCGAGCCCAGCATG
CGAGAGTGGGTTCATTGGGTCGTTGCGGACATTCCTGGGGGCACAAACCCTACTCGAGGG
AAAGAGATCCTTTCCTATGTCAGTCCTCGTCCGCCGGTGGGCATCCATCGCTACATACTG
GTGCTTTTCCGGCAGAAGATGCTGCTGGGGAACATGATGCCACAGAATCGTACTCATTTC
AACACTCGACTATTTGCTGCTCATCTGGACCTGGGCCTGCCGGTAGCCACCGTCTACTTC
AATGCTCAGAAGGAACCGGCCAATAAGAGACGC
>MFTb_Salix_purpurea_SapurV1A.2504s0030
ATGGCTGCCTCTGTTGATCCTCTTGTTGTGGGCCGTGTTATTGGTGATGTGATTGATATG
TTCGTCCCTGCTATAAACATGTCTGTTTATTATGGATCGAAGCATGTTAGCAACGGGTGT
GAGATTAAGCCTTCTTTGGCTGTTAACCCTCCCAAAGTGACCATTTCTGGCCACTCTGAC
GAGCTGTACACTATGGTGATGATTGATCCTGATGCACCCAGCCCAAGCGAGCCCAGCATG
CGAGAGTGGGTTCATTGGGTCGTTGCGGACATTCCTGGGGGCACAAACCCTACTCGAGGG
AAAGAGATCCTTTCCTATGTCAGTCCTCGTCCGCCGGTGGGAATCCATCGCTACATACTG
GTGCTTTTCCGGCAGAAGATGCTGCTGGGGAACATGATGCCACAGAATCGTACTCATTTC
AACACTCGACTATTTGCTGCTCATCTGGACCTGGGCCTGCCGGTAGCCACCGTCTACTTC
AATGCTCAGAAGGAGCCGGCCAATAAGAGACGC
>MFT_Cucumis_sativum_Cucsa.242690
ATGGCTGCCTCTGTTGATCCTTTGGTGGTGGGGCGGGTGATCGGCGACGTTGTCGACATG
TTCGTCCCGACTGCTACCATGTCGGTCTACTTCAACTCCAAGCATGTCACTAATGGCTGT
GACATTAAGCCTTCTCTTGCAGTTAACCCTCCTAGACTTGTTATTTCTGGACATCCTTGC
GATCTTTACACTCTGGTGATGACGGACCCGGATGCACCGAGTCCCAGTGAACCCCATATG
AGAGAATGGGTGCATTGGATAATTGTAGATATTCCTGGAGGTGCAAATTTGACCCAAGGA
AAGGAGATTGTGCCGTACTCAGGACCTCGACCACCTATTGGAATTCATCGCTACATCCTA
TTATTGTTCAAGCAAAAGGGACCTATTGGTATGATTGATCCAGCAAGCCGTGCCAATTTC
AACACTCGCCTCTTTGCAAGGCATTTCAATCTAGACTTGCCAGTTGCTGCTACCTATTTC
AACTCTCAAAAGGAGCCTGCTACCAAAAAATAC
>MFT_Glycine_max_Glyma.05G244100
ATGGCAGCCTCCGTGGATCCCCTAGTGGTTGGTCGCGTGATCGGCGATGTGGTAGACATG
TTCATTCCTTCAGTCAACATGTCCGTTTACTTTGGGTCGAAGCACGTCACAAATGGCTGT
GACATCAAGCCATCCATTGCCATCAGCCCTCCTAAGCTCACCCTCACCGGCAACATGGAT
AACCTCTACACACTGGTTATGACTGATCCTGACGCACCTAGCCCCAGTGAACCAAGCATG
CGCGAGTGGATACATTGGATCTTAGTTGACATACCTGGAGGAACAAACCCATTTCGCGGA
AAAGAGATTGTTTCATATGTGGGACCAAGACCACCTATTGGAATACATCGCTATATCTTT
GTGTTGTTTCAACAGAAAGGACCTTTAGGTCTTGTGGAGCCACCAACTCGAGCAAGCTTC
AACACTCGTTATTTTGCCAGGCAATTGGACTTGGGACTTCCAGTGGCCACTGTCTACTTC
AACTCTCAAAAAGAACCTGCTGTTAAGAGGCGC
>MFT_Medicago_truncatula_Medtr8g106840
ATGGCTGCCTCGGTTGATCCTTTGGTGGTTGGTCGTGTGATTGGTGATGTTGTTGACATG
TTCATTCCATCTGTTGGCATGTCTGTTTACTTTGGTCCTAAACATGTCACAAATGGTTGT
GACATAAAGCCATCCATGGCTATCAACCCACCCAAGGTCACTCTCACTGGAAACATGGAT
AACCTCTACACTCTGGTTATGACTGATCCAGATGCACCAAGCCCCAGTGAGCCAAGCATG
CGTGAACTGATACACTGGATTGTGGTTGACATTCCTGGAGGAACAAATCCAAAGCGAGGA
AAGGAGATTCTTCCATATATAGGACCAAAACCACCGGTTGGTATCCACCGATACATATTG
GTTTTGTTTGAGCAGAAGGGACCAATTGGAATGGTTGAGCCAACCAGTAGAGTCAGTTTC
AACACTCGTTATTTTGCAAGTCAAATGAACCTTGGTCTTCCTGTAGCTACAGTCTACTTT
AACTCTCAGAAGGAGCCTCAGGCTAAGAGGCGT
>MFT_Fragaria_vesca_mrna09405
ATGGCCGTCTCCGTTGATCCTTTGGTCGTCGGCCGCGTGATCGGCGATGTGGTCGACATG
TTTGTCCCGACTGTGAACATGTCTGTTTACTTTGGTTCAAAGCATGTCACCAATGGCTGT
GACATCAAACCCTCCATCGCCGTCAGCCCTCCCAAGGTGACCTTCTCCGGTCACCCCGGC
GAGCTTTACACCCTGGTCATGACTGATCCCGATGCCCCGAGCCCAAGCGAGCCTAGCATG
CGAGAATGGGTTCACTGGATCCTGGCTGATATCCCTGGAGGAACAAATCCTATTAGAGGA
AAAGAGATACTTCCCTATGTCGGACCAAGGCCGCCGGTGGGGATTCACCGTTACATTTTG
GTGTTGTTTCAGCAGAAGGCGCCAATGGGTCTCGTCGAGCCGCCGACGAGAGCCCATTTC
AACACTCGCTATTTCGCAGCGCAGCTTGACCTAGGCCTGCCCGTGTCCACCGTGTATTTT
AATGCACAGAAGGAGCCGGCCAACCGGAGGCGT
>MFT_Prunus_persica_Prupe.5G230900
ATGGCTGCCTCCGTTGATCCTCTCGTTGTTGGGCGAGTGATCGGAGATGTGGTGGACATG
TTTGTCCCAACTGTGAACATGTCCGTCTACTTTGGGTCCAAGCATGTCACCAATGGCTGC
GATATCAAACCTTCCATGGCCATCAACCCCCCCAAGATCACAGTCTCTGGTCAGCCCGGC
GAGCTCTACACTCTGGTGATGACTGACCCCGATGCTCCGAGCCCGAGTGAGCCGAGCATG
AGGGAGTGGGTCCATTGGATCGTGGCTGACATCCCTGGAGGAACAAGCCCTGTTAGAGGG
AAAGAGATACTGGCTTACGTGGGTCCGAGGCCACCAGTGGGAATTCACCGCTACATTCTG
GTGCTGTTTCAGCAGAAGGGTCCGATGGGGCTGGTGGAGCCATCCTCTCGTGCGCACTTC
AACACTCGGTTTTTCGCTGCGCAGCTCGATCTTGGATTGCCTGTTTCCACCGTCTACTTC
AACTCCCAGAAGGAACCAGCAAACAGGAGGCGC
>MFT_Trifolium_pratense_mRNA13338
CTGGCTACCTCAGTTGATCCTTTGGTTGTTGGTCGTGTGATCGGAGATGTTGTTGACATG
TTCATCCCATCTGTTGGCATGTCTGTTTACTTTGGTCCTAAACATGTCACTAATGGTTGT
GACATTAAGCCATCCATGGCTATCAACCCTCCTAAGATCACTCTCACCGGAAAGATGGAT
AATCTCTACACTCTTGTTATGACTGATCCAGACGCGCCTAGTCCCAGTGAGCCCAGCATG
CGGGAGCTGTTACACTGGATTGTGGTTGATATCCCAGGGGGGACAAACCCGAAGAGAGCT
AAGGAGATTTTGCCATACATAGGACCAAAGCCACCAGGGATTCACAGATACATAATGGTA
CTGTTTGAGCAGAAGGGACCGATCGGTATGATGGAGCAACCAACAACTCGAGTTAGCTTC
AACACTCGTTATTTTGCAAGTCAGTTAGACCTTGGTCTCCCAGTAGCCACTGTGTATTTC
AATTCACAGAAAGAGCCTCGGTCTAAGAGGCGT
>MFT_Vitis_vinifera_GSVIVT01008404001
ATGGCTGCTTCGGTAGACCCTCTGGTTGTTGGTCGCGTGATTGGCGATGTGGTTGACATG
TTCGTCCCTACCATCAACATGTCTGTATACTACGGAGCTAAGCATGTCACTAATGGCTGT
GATGTTAAGCCATCCCTAACTGTGAATCCTCCCAAAGTGACCCTTTCAGGCCATCCCGAT
GAATTTTACACCCTGGTGATGACCGACCCTGATGCACCCAGCCCCAGTGAGCCCTCCATG
AGGGAGTGGGTACACTGGATAGTTGCAGATATTCCGGGAGGAACCAATGCCACCCGCGGG
AAAGAGGCTCTCCCTTATGTAGGGCCACGCCCACCAGTGGGCATTCACCGCTACATACTG
GTGCTGTTTCAGCAGAAGGCTCCTTTAGGCTTGGTGGAGCCTGGGTCAAGGGCCCACTTC
AGCACCCGTGCCTTTGCCAACCAGCTGGATCTGGGGCTGCCTGTGGCTACCGTCTACTTC
AACGCCCAGAAGGAGCCAGCAAACAGGAGGCGC
>MFT_Eucalyptus_grandis_Eucgr.B00867
ATGGCTTCGTCCGTCGATCCTCTGGTGGTGGGTCGCGTGATCGGCGACGTGGTCGACATG
TTCGTGCCGTGTGTGAACATGTCCGTGAGCTACGGCTCGAAGCACGTCACCAACGGCTGC
GACATCAAGCCCTCCCTTGCGGTCAACGCCCCCAAGATCAGCATCTCTGGCCACCCGGAC
GAGCTCTACACCTTGGTGATGGTGGATCCTGATGCACCGAGCCCTAGTGAGCCAAGCATG
CGAGAGTGGATCCACTGGATCGTGGTCGATATCCCTGGAGGCACAAACCCTAACCGAGGG
AAAGAGATACTACCCTATGTAGGTCCACGCCCTCCGGTGGGGATCCACCGCTACATCCTG
GTGCTGTTCCAGCAGAAGACTCCCATCGGCCACATCGACCCCAACTCGCGCGCCAACTTC
AACACCCGCCTCTTCGCCGCGCACCTCGACCTCGGCCTCCCCGTGGCGACCGTCTACTTC
AACTCCCAGAAGGAGCCCGCCAACCGCCGCCGC
>MFT_Solanum_tuberosum_PGSC0003DMT400014409
ATGGGTGGAAAAGTTGATCCTCTTGTGGTTGGAAGAGTGATTGGTGATGTAGTTGACATG
TTTGTGCCTAGTGTAACTATGTCTGTCCATTATGCTAACAAACATGTCACTAATGGTTGT
GATATCAAACCATCTATTGCTATTGAACCTCCTAAAATCACCATCGGTGGACACCCTGAT
GAATTTTACACTCTGGTTATGACGGACCCTGATGCTCCAAGTCCAAGTGAACCAACTATG
AGAGAGTGGGTGCATTGGATTGTGACAGACATACCTGGATGCAGCAACGTTGCTCGAGGT
AAGGAGGTACTGGGGTATGTTGGGCCACGTCCACCAGTTGGGATACACAGGTACATACTG
GTACTGTTCCGGCAGAATGCGCCAATGCAGGGAATTTTGCCACCAGTAAGGGCTCATTTC
TGTACTCGGGTGTTCGCACACCAACTTGATCTTGGCACACCAGTTGCAACTGTTTATTTC
AATGCTCACAAGGAACCAGCAAATCGAAAGCGC
>MFT_Mimulus_guttatus_Migut.I00451
ATGGGGGCAAATGTAGATCCATTGGTAGTTGGAAGAGTAATAGGGGATGTGGTAGACATG
TTTGTACCGACAGTGAATATGTCTGTATACTATGGATCAAAGCATGTCAACAATGGCTGT
GATATCAAGCCTTCTTTGGCTGCCTCTCCACCCAGGCTTACCATCACTGGATACCCCAAT
CAACTCTACACTCTGGTGATGACGGATCCTGATGCTCCGAGTCCAAGTGAGCCAAGCATG
CGAGAGTGGGTTCATTGGATCGTGACGGATATTCCAGGCTGCTCCAATGTTACTCGAGGT
AAGGAGGTGCTGGAATACGTAGGGCCGAGGCCGCCGGTGGGAATCCACCGATACATAATA
GTGCTTTTTAGGCAGAAAAGAGGTTTGGATGGGGTGGAGCCTCCGTCGCGGTCACATTTC
AACACCAGGGCATTCGCACAGGACCTTGATCTCGGGATTCCCGTCGCGACCGTTTACTTC
AATGCTCACAAGGAGCCCGCAAACCGAAAGCGC
>MFT_Amaranthus_hypochondriacus_AHYPO_001521
ATGGCAGCTTCAGTGGATCCATTAGTAGTAGGAAGAGTGATCGGAGATGTGGTTGACTTG
TTCGTCCCCAGTGTTAGCATGTCTGTTTACTTTGATGCTAAACATGTTACCAATGGCTGC
ACTATTAAGCCTTCTCTAGCTGTTCTTCCTCCTCGCCTTTCCATTGGTGGTCATCCTGAT
GTCTTCTATACTTTGGTGATGACAGATCCTGATGCTCCCAGCCCCAGCGAACCCTCCATG
CGAGAGTGGGTCCATTGGATTGTTGCTGATATTCCCGGTGGTTCAAGTCCGTCTTGTGGC
---------------------------------------CGGGCCAGATACATACTGGTG
TTGTTCGAGCAAAAGCAAGAATTGGGAACATCCGTAGAGCCAACGAGTCGAGCTCATTTT
AATACTCGGTTCTTTGCTGCTAGACATGGTCTCGGCCTCCCTGTCGCCATCGTCTACTTC
AATGCTCAGAAAGAGCCGGCTAATAAGAAACGA
>MFT_Aquilegia_coerulea_Aqcoe3G016200
AAAGATCAAGGAGTCTGTGGCTGTCGCTGTGGAAAGGTGATTGGTGATGTTGTTGATATG
TTCATACCAACGATCAACATGTCAGTCTATTATGGGAGCAAGCATGTAACCAATGGTTGC
GACATCAAGCCTTCCTTGGCAACTGCTCCGCCAACTGTTCATATCTCCGGATTTTCGGAT
GAACTCTACACTCTGGTTATGTCGGATCCTGATGCACCTAGCCCAAGTGAGCCTACCAAA
AGAGAATGGTTGCATTGGATTGTAGTAAATATTCCAGGTGCGGGATACGTAACTCGAGGG
AAAGAGGTTCTTCCCTATATGGGACCAGCACCCCCTGTGGGCATACACAGGTATGCGCTG
TTGCTATTCCGCCAAAAGAATCCACTAAGCATTGACAACCCAGAAGTACGTGCAAACTTC
AAGACCAGGAACTTCGCACATCAATTTGACCTTGGTCTTCCGGTCGCTTGCGCCTACTTT
AATGCTCAGAAGGAGCCTATGAATAAGAGGCGC
>MFT_Eschscholzia_californica_ERXG_scaffold_2003887
GATCCAAGGCAGGTTGATCCTTTGATAGTGGGTAGAGTAATTGGAGATGTAGTTGACATG
TTTGTTCCAACTGTAACCATCTCTGTTTCTTATGGTTCCAAACATCTTACCAATGGCTGT
GATGTCAAGCCTTCTATTGCTTCTCATCCTCCTCTTGTTCTTCTCTCTCCTGGAAATGAT
TCTTTCTATACCCTTGTAATGACTGACCCTGATGCACCCAGTCCAAGTGAACCCACCATG
AGAGAATGGCTCCATTGGATAGTGGTGGATATTCCAGGTGGTACAAATGCATCTAAAGGG
AAA------GNAGAGTATGTCGGACCAAGGCCACCAGTTGGAATACACCGGTACGTGATG
GTTGTGTTCGAGCAGAAGGGGGAATTGAAGATCGAGAAGCCTAGATCTCGTGCTCATTTC
AATACTCGTAGCTTCGCTCAACAATTTGATCTTGGCATTCCTGTTGCCACCTTCTACTTC
AACTCTCAGAAAGAACCTAATAGTAGTAAGCGC
>MFT_Hydrastis_canadensis_VGHH_scaffold_2040499
GAACCAAGATGTGTTGATCCTCTTGTTGTTGGAAGGGTGATTGGTGATGTGATGGACATG
TTTATTCCCACTATCAACATGTCTGTGTATTATGGGACTAAGCATGTAAGCAATGGCTGT
GACATCAAGCCTTCCTTGGCAACTTCCCCCCCAACTGTGCATTTATCGGGGTTTTCTGAC
CAGCTCTACACTCTGGTTATGACTGACCCTGATGCACCTAGCCCAAGTGAGCCTACCAAA
AAGGAGTGGATTCATTGGATGGTAGTAAATATTCCAGGTGCGGGACAGGTTACACGAGGC
AAAACTGTTCTTGCCTATATGGGTCCAACCCCCCCTGTGGGCATACACAGGTTCGTGCTA
GTGCTATTCCGGCAGAAGAATCCTATAAGTGTTGACAATCCAGAAATACGTGCCAACTTC
AATACACGCAGCTTTTCCAATCAATTTGACCTCGGTCTGCCAGTTGCTTGTGTGTACTTC
AATGCTCAGAAGGAGCCCATGAACAAGAGGCGC
>MFT_Thalictrum_thalictroides_GBVZ_scaffold_2075166
--------------------------------GAAAGTGATAGGAGATGTAATTGACATG
TTTGTACCGAGATTAAACATATCTGTTTGTTACGGTTCTAAGCATTTCACTAATGGTTGC
GAAATTAAGCCTTCCGTTGCTGTTGATCCTCCTAAAGTTCAGATCTCTGGTTCTCCTCAA
CATCTCTATGCGCTGGTGATGGTAGATCCTGATGCCCCTAGCCCAAGCGAACCCACCATG
CGAGAGTATATTCACTGGATCGTAGTGGATGTTCCAGGTGGTTCAAGCCCATCCGAAGGA
AAAGAGGTAGTGAGATACATGGGGCCAAAACCACCTGTGGGGATGCATAGGTATGTGATG
GTGGCCTTCAAGCAAAAGGGCCAGCTTAAAATGGTCGTGCCTGCGTCCCGTCCGCACTTT
AACACT------------------------------------------------------
---------------------------------
>MFTAA_Triticum_aestivium_TraesCS3A02G006600
ATGTCCCGGTTCGTTGATCCGCTGGTGGTGGGGCGGGTGATCGGCGAGGTGGTGGACATG
TTCGTGCCGTCGGTGGCCATGGCCGTGGCCTACGGCGCCAGGGACCTCAGCAACGGCTGC
CACGTCAAGCCCTCCCTGGCCGCCGACCAGCCGCTCGTCCGCATCTCCGGCCGCCGCAAC
GACCTCTACACCCTCGTGATGACGGATCCTGACGCGCCTAGCCCTAGCGAGCCCACCATG
AAGGAGTACCTCCACTGGATAGTGGTTAACATACCGGGTGGAACAGATGCAACTAAAGGT
GAGGTGGTGGTGCCGTACATGGGGCCGCGGCCGCCGGTGGGCATCCACCGCTACGTGCTG
GTGCTGTTCGAGCAGAAGACGCGCTTCCCCTACGTCCCGGCGTCGCCGCGCGCCTACTTC
AACACCCGCGCCTTCGCCGCCAACCACGAGCTCGGCCTCCCCGTCGCCGTCGTCTACTTC
AACTCCCAGAAGGAGCCGTCCGGACACCGCCGG
>MFTAB1_Triticum_aestivium_TraesCS3B02G007400
ATGTCCCGTTGCGTGGATCCGCTGGTGGTGGGGCGGGTGATCGGCGAGGTGGTGGACTTG
TTCGTGCCGTCGGTGGCCATGGCTGTGGCCTACGGCGCCAGGGACCTCAGCAACGGCTGC
CACGTCAAGCCCTCCCTGGCCGCCGACCAGCCGCTCGTCGGCATCTCCGGCCGCCGCAAC
GACCTCTACACCCTCGTGATGACGGACCCTGACGCGCCTAGCCCTAGCGAGCCCACCATG
AGGGAGTACCTCCACTGGATAGTGGTTAACATACCGGGTGGAACAGATGCAACTAAAGGT
GAGGTGGTGGTGCCATACATGGGGCCGCGGCCGCCGGTGGGCATCCACCGCTACGTGCTG
GTGCTGTTCGAGCAGAAGACGCGCTTCCCCTACGTCGCGGCGCCGCCG------------
------CGCGCCTTCGCCGGCAACCACGAGCTCGGCCTCCCCGTCGCCGTCGTCTACTTC
AACTCCCAGAAGGAGCCGTCCGGGCACCGCCGG
>MFTAB2_Triticum_aestivium_TraesCS3B02G010100
ATGTCCCGTTGCGTGGATCCGCTGGTGGTGGGGCGGGTGATCGGCGAGGTGGTGGACATG
TTCGTGCCGTCGGTGGCCATGGCCGTGGCCTACGGCGCCAGGGACCTCAGCAACGGCTGC
CACGTCAAGCCCTCCCTGGCCGCCGACCAGCCGCTCGTCCGCATCTCCGGCCGCCGCAAC
GACCTCTACACCCTCGTGATGACGGATCCTGACGCGCCTAGCCCTAGCGAGCCCACCATG
AGGGAGTACCTCCACTGGATAGTGGTTAACATACCGGGTGGAACAGATGCAACTAAAGGT
GAGGTGGTGGTGCCATACATGGGGCCGCGGCCGCCGGTGGGCATCCACCGCTACGTGCTG
GTGCTGTTCGAGCAGAAGACGCGCTTCCCCTACGTCGCGGCGCCGCCGCGCGCCTACTTC
AACACCCGCGCCTTCGCCGGCAACCACGAGCTCGGCCTCCCCGTCGCCGTCGTCTACTTC
AACTCTCAGAAGGAGCCGTCCGGGCACCGCCGG
>MFTA_Hordeum_vulgarum_HORVU3Hr1G001000
ATGTCCCGTTGCGTGGATCCGCTGGTGGTGGGGCGGGTGATCGGCGAGGTGGTGGACATG
TTCGTGCCGTCGGTGGCCATGGCGGTGGCCTACGGCGCCAGGGACCTCAGCAACGGCTGC
CACGTCAAGCCCTCCCTGGCCGCCGACCAGCCGCTCGTCCGCATCTCCGGCCGCCGCAAC
GACCTCTACACCCTCGTGATGACGGATCCCGACGCGCCTAGCCCCAGCGAGCCCACCATG
AGGGAGTACCTCCACTGGATAGTGGTTAACATACCGGGTGGAACAGATGCAACTAAA---
GGTGAGGTGGTGGTGCCGTACATGGGGCCGCGGCCGGTGGGGATCCACCGGTACGTGCTG
GTGCTGTTCGAGCAGAAGACGCGCTTCCCCTACGTGGACCCGGAGGACCGCGCCTACTTC
AACACCCGCGCCTTCGCCGGCAACCACGAGCTCGGCCTCCCCGTCGCCGTCGTCTACTTC
AACTCCCAGAAGGAGCCCTCCGGACACCGCCGC
>MFTA_Oropetium_thomameum_06915A
ATGTCCCGGTTCGTGGATCCTCTGGTGGTGGGGCGCGTGATCGGCGAGGTTGTGGACCTG
TTCGTGCCGTCCGTCTCCATGACAGTCGCCTACGGCCCCAAGGACATCAGCAACGGCTGC
CTGCTCAAGCCCTCCGCCACCGCAGCGCCGCCGCTTGTCCGCATCTCCGGCCGCCGCAAC
GACCTGTACACTCTGATCATGACGGACCCAGATGCGCCTAGCCCGAGCGACCCGACCATG
AGGGAGTACCTCCACTGGATAGTGACTAACATACCAGGAGGAACGGATGCAACTAGAGGC
GAGGAGGTGGTGGCGTACATGGGCCCGCGCCCGCCGGTGGGCATCCACCGGTACGTGCTG
GTGCTGTTCCTGCAGAAGACGCGCGTGCGCGCCGAGGCGCCCGAGGAGCGCGCCAACTTC
AACACCCGCGGGTTCGCGGCGCGCCACGAGCTCGGCCTCCCCACCGCCGCCGTCTACTTC
AACGCGCAGAAGGAGCCCGCCACCACTCGCCGC
>MFTAa_Zea_mays_GRMZM2G059358
ATGGCGCGGTTCGTGGACCCGCTGGTGGTGGGGCGGGTGATCGGCGAGGTGGTGGACCTG
TTCGTGCCCTCCGTCTCCATGACCGTCGCCTATGGCCCCAAAGACATCAGCAACGGCTGC
CTCCTCAAGCCGTCCGCCACCGCCGCGCCGCCGCTCGTCCGCATCTCCGGCCGCCGCGAC
GACCTCTACACGCTGATCATGACGGACCCAGATGCGCCTAGCCCCAGCGACCCGACCATG
AGGGAGTACCTCCACTGGATAGTGACTAACATACCAGGAGGAACGGATGCAAACAAAGGT
GAGGAGGTGGTGGAGTACATGGGCCCGCGGCCGCCGGTCGGAATCCACCGCTACGTGCTG
GTGCTGTTCGAGCAGAAGACGCGTGTGCACGCGGAGGGTCCCGGTGAGCGCGCCAACTTC
AACACACGCGCGTTCGCGGCGGCGCACGAGCTCGGCCTCCCCACCGCCGTCGTGTACTTC
AACGCGCAGAAAGAGCCGGCCAACCACCGCCGC
>MFTAb_Zea_mays_GRMZM2G152689
ATGGCGCGGTTCGTGGACCCGCTGGTGGTGGGGCGGGTGATCGGCGAGGTGGTGGACCTG
TTCGTGCCCTCCGTCTCCATGACCGTCGCCTATGGCCCCAAAGACATCAGCAACGGCTGC
CTCCTCAAGCCGTCCGCCACCGCCGCGCCGCCGCTCGTCCGCATCTCCGGCCGCCGCGAC
GACCTCTACACGCTGATCATGACGGACCCAGATGCGCCTAGCCCCAGCGACCCGACCATG
AGGGAGTACCTCCACTGGATAGTGACTAACATACCAGGAGGAACGGATGCAAACAAAGGT
GAGGAGGTGGTGGAGTACATGGGCCCGCGGCCGCCGGTCGGAATCCACCGCTACGTGCTG
GTGCTGTTCGAGCAGAAGACGCGTGTGCACGCGGAGGGTCCCGGTGAGCGCGCCAACTTC
AACACACGCGCGTTCGCGGCGGCGCACGAGCTCGGCCTCCCCACCGCCGTCGTGTACTTC
AACGCGCAGAAAGAGCCGGCCAACCACCGCCGC
>MFTAc_Zea_mays_GRMZM2G021614
ATGGCGCGCTTCGTGGATCCGCTGGTGGTGGGGCGGGTGATCGGCGAGGTGGTGGACCTG
TTCGTGCCTTCCATCTCCATGACCGTCGCCTATGGCCCCAAGGACATCAGCAACGGCTGC
CTCCTCAAGCCGTCCGCCACCGCCGCGCCGCCGCTCGTCCGCATCTCCGGCCGCCGCAAC
GACCTCTACACGCTGATCATGACGGACCCCGATGCGCCTAGCCCCAGCAACCCGACCATG
AGGGAGTACCTCCACTGGATAGTGATTAACATACCAGGAGGAACAGATGCTACTAAAGGT
GAGGAGGTGGTGGAGTACATGGGCCCGCGGCCGCCGGTGGGTATCCACCGCTACGTGCTG
GTGCTGTTCGAGCAGAAGACGCGCGTGCACGCGGAGGCCCCCGGCGACCGCGCCAACTTC
AAGACGCGCGCGTTCGCGGCGGCGCACGAGCTCGGCCTCCCCACTGCCGTCGTCTACTTC
AACGCGCAGAAGGAGCCCGCCAGCCGCCGCCGC
>MFTA_Sorghum_bicolor_003G098800
ATGGCGCGGTTCGTGGATCCGCTGGTGGTGGGGCGGGTGATCGGCGAGGTGGTGGACCTG
TTCGTGCCCTCCATCTCCATGACCGTCGCCTATGGCCCCAAGGACATCAGCAACGGCTGC
CTCCTCAAGCCGTCCGCCACCGCCGCGCCGCCGCTCGTCCGCATCTCCGGCCGCCGCAAC
GACCTCTACACGCTGATCATGACGGACCCTGATGCGCCTAGCCCCAGCGACCCGACCATG
AGGGAGTACCTCCACTGGATAGTGACCAACATACCAGGAGGAACGGATGCAAGCAAAGGT
GAGGAGGTGGTGGAGTACATGGGCCCGCGGCCGCCGGTGGGCATCCACCGCTACGTGCTG
GTGCTGTTCGAGCAGAAGACGCGCGTGCACGCGGAGGCGCCCCGCGAGCGCGCCAACTTC
AACACGCGCGCGTTCGCGGCGGCGCACGAGCTCGGCCTCCCCACCGCCGTCGTCTACTTC
AACGCGCAGAAGGAGCCCGCCAACCGCCGCCGC
>MFTA_Panicum_hallii_E03680
ATGGCCCGGTTCGTGGATCCGCTGGTGGTGGGGCGGGTGATCGGCGAGGTGGTGGACCTG
TTCGTGCCCTCCATCAACATGACCGTCGCGTACGGGCCCAAGGACATCAGCAACGGCTGC
CTCCTCAAGCCCTCCGCCACCGCCGCGCCGCCGCTCGTCCGCATCTCCGGCCGCCGCAAC
GACCTCTACACGCTGATCATGACGGACCCGGATGCGCCGAGCCCCAGCGACCCCACCATG
AGGGAGTACCTCCACTGGATAGTGGCTAACATACCAGGGGGAACAGATGCATCAAAAGGT
GAGGAGGTGGTGGAGTACATGGGCCCGCGGCCGCCGGTGGGGATCCACCGCTACGTGCTG
GTGCTGTTCGAGCAGAAGACGCGCGTGCGCGCCGAGGCGCCGGCGGAGCGCGCCAACTTC
AACACGCGCGCCTTCGCGGCGGCGCACGAGCTCGGCCTCCCCACCGCCGTCGTCTACTTC
AACGCCCAGAAGGAGCCCGCCAACCGCCGCCGC
>MFTA_Brachypodium_distachyon_Bradi2g01020
ATGTCTCGTTTCGTTGATCCGCTGGTGGTGGGGCGGGTGATCGGGGAAGTGGTGGACTTG
TTCGTGCCGTCGGTGGCCATGGCTGTGGCCTACGGGCCAAAGGACATCAGCAACGGCTGC
CACATCAAGCCCTCCATGGCCGCCGCCCAGCCGCTCGTGCGCATCTCCGGCCGCCGCAAC
GACCTCTACACCCTCGTGATGACGGATCCGGACGCGCCTAGCCCTAGCGACCCGACCATG
AGGGAGTATCTCCACTGGATAGTGGTTAACATACCCGGCGGAACCGACGCGACTAAAGGT
GATACGGTGGTGCCATACATGGGCCCAGCGCCGCCGGTGGGGATCCACCGGTACGTGCTG
GTGCTGTTCGAGCAGAAGACGCGCGCCGTCGACGGCATGCCCGCCGACCGGGCCTACTTC
AGCACCCGGGCCTTCGCCGCGGCCCACGACCTCGGCCTCCCCGTCGCCGTCGTCTACTTC
AACTCCCAGAAGGAGCCCGCGCACAACCGCCGC
>MFTA_Setaria_italica_5G075300
ATGGCCAGGTTCGTGGAACCGCTGGTGGTGGGGCGGGTGATCGGCGAGGTGGTGGACCTG
TTCGTGCCCTCCATCTCCATGACCGTCGCGTACGGCCCCAAGGACATCAGCAACGGCCGC
CTCCTCAAGCCCTCCGCCACCGCCGCGCCGCCGCTCGTCCGCATCTCCGGCCGCCGCAAC
GACCTCTACACGCTGATCATGACGGACCCGGATGCGCCTAGCCCCAGCGACCCCACCATG
AGGGAGTACCTCCACTGGATAGTGACCAACATACCAGGGGGAACAGATGCAACAAAAGGG
GAGGAGGTGGTGGAGTACATGGGCCCGCGGCCGCCGGTGGGGATCCACCGCTACGTGCTG
GTGCTGTTCGAGCAGAAGACGCGCGTGAACGCCGAGGCGCCCGGGGAGCGCGCCAACTTC
AACACCCGCGCGTTCGCGGCGGCGCACGAGCTCGGCCTCCCCACCGCCGTCGTCTACTTC
AACGCCCAGAAGGAGCCCGCCAACCGCCGCCGC
>MFTA_Setaria_viridis_5G074100
ATGGCCAGGTTCGTGGAACCGCTGGTGGTGGGGCGGGTGATCGGCGAGGTGGTGGACCTG
TTCGTGCCCTCCATCTCCATGACCGTCGCGTACGGCCCCAAGGACATCAGCAACGGCCGC
CTCCTCAAGCCCTCTGCCACCGCCGCGCCGCCGCTCGTCCGCATCTCCGGCCGCCGCAAC
GACCTCTACACGCTGATCATGACGGACCCGGATGCGCCGAGCCCCAGCGACCCCACCATG
AGGGAGTACCTCCACTGGATAGTGACCAACATACCAGGGGGAACAGATGCAACAAAAGGG
GAGGAGGTGGTGGAGTACATGGGCCCGCGGCCGCCGGTGGGGATCCACCGCTACGTGCTG
GTGCTGTTCGAGCAGAAGACGCGCGTGAACGCCGAGGCGCCCGGGGAGCGCGCCAACTTC
AACACCCGCGCGTTCGCGGCGGCGCACGAGCTCGGCCTCCCCACCGCCGTCGTCTACTTC
AACGCCCAGAAGGAGCCCGCCAACCGCCGCCGC
>MFTA_Oryza_sativa_Os01g02120
ATGGCCCGTTTCGTGGATCCGCTGGTGGTGGGACGGGTGATCGGGGAGGTGGTGGATTTG
TTCGTTCCATCCATCTCCATGACCGCCGCCTACGGCGACAGGGACATCAGCAACGGCTGC
CTCGTCCGCCCATCCGCCGCCGACTACCCTCCCCTCGTCCGCATCTCCGGCCGCCGCAAC
GACCTCTACACCCTGATCATGACGGACCCGGACGCACCTAGCCCTAGCGACCCATCCATG
AGGGAGTTTCTCCACTGGATCGTGGTTAACATACCGGGGGGAACAGATGCATCTAAAGGT
GAGGAGATGGTGGAGTACATGGGGCCACGGCCGACGGTGGGGATACACAGGTACGTGCTG
GTGCTGTACGAGCAGAAGGCGCGCTTCGTGGACGGCGCGATGCCGCCGAGGCCCAACTTC
AACACAAGAGCATTCGCGGCGTACCATCAGCTCGGCCTCCCCACCGCCGTCGTCCACTTC
AACTCCCAGAGGGAGCCCGCCAACCGCCGCCGC
>MFTBa_Brachypodium_distachyon_Bradi2g27860
ATGGCAGCCCGTGTGGATCCCCTTGTGCTAGGTAGGGTGATAGGTGAAGTGGTGGACAGG
TTCGTGCCAACCATGGTACTGTCCGTGCGCTTCGGGACCAGGGACCTCACAAACGGCTGC
GAGATCAAACCGTCCGTCGCCGCCGCTGCTCCCGTTGTCCAGATCGCGGGCCGGGTCGGC
GACCTCTTCACCCTGGTTATGATTGATCCAGATGCTCCGAGCCCGAGCGAGCCGAGCATG
AGGGAGTGGCTTCACTGGCTTGTTGTTAACATACCAGGTGGAGCAGATCCTTCTCAAGGT
CAGGAGGTGGTGTCCTACATGAGCCCGCGTCCAGCGTTGGGCATCCACCGCTACGTGCTG
GTGGTGTTTCAGCAGAGGGCGCCTGTGGAGGCGCCGCCGCCCGGCGAGCGCATGGGGTTC
AGCACACGCGACTTCGCGAAGCGGCACAACTTGGGACTCCCCGTCACCGCCATGTACTTC
AATGCACAGAAGGAGCGGGCCAGCCACCGCCGT
>MFTBb_Brachypodium_distachyon_Bradi1g42510
ATGGCAGTCCGTCTGGATCCCCTTGAGCTAGGTAAGGTGATAGGTGAAGTGGTGGACAGG
TTCGTGCCAACCATGGTACTGTCTGTGCGCTTCGGGACAAAGGTCCTCACAAACGGCTGC
GAGATCAAGCCGTCCGTTGCCGTCGCTGCTCCCGCCGTGCAGATCGGCGGCGGGGTCGGC
GATCTCTTCACCCTGGTTATGATTGATCCGGACGCTCCGAGCCCGAGCGAGCCGAGCATG
AGGGAGTGGCTTCACTGGCTTGTTGTTAACATACCAGGTGGAGCAGATCCTTCTCAAGGT
AAGGAGGTGGTGCCCTACATGAGCCCGCGCCCAGCGTTGGGCATCCACCGCTACGTGCTG
GTGGTGTTTCAGCAGAGGGCGCCG---------GCGCCGCCCGGCGAGCGCGCGGGGTTC
CGCACGCGGGAGTTCGCGAAGGAGCATGGATTGGGACTCCCCGTCGCCGCCATGTACTTC
AATGCTCAGAAGGAGCCGGCCAGCCGCCGCCGC
>MFTB_Hordeum_vulgarum_HORVU7Hr1G046660
ATGGCAGCCCATGTGGATCCCCTTGTGGTTGGGAGGGTGATCGGTGACGTTGTGGACATG
TTCGTGCCTAGCATGCCGGTGATCGTGCGCTTCGGGACCAAGGACCTGACGAACGGCTGC
GAGATCAAGCCGTCCATCGCCGTCGCGGCGCCCTCGATCCAGATGGCCGGCCGGGCCAGC
GATCTCTTCACCTTGGTTATGACTGATCCGGATGCACCGAGCCCCAGCGAGCCAACCATG
AAGGAGTGGCTTCACTGGCTGGTGGTTAACATACCTGGTGGAGCAGATCCTTCTCAAGGT
------------------------------------------------------------
------------------------------------------------------------
------------------------------------------------------------
---------------------------------
>MFTB_Sorghum_bicolor_010G136300_
ATGGCTGCCCATGTGGACCCGCTGGTGGTGGGGAGGGTGATCGGCGATGTGGTGGACCTG
TTCGTGCCGACGGTGGCCATGTCGGTGCGCTTCGGCACCAAGGACGTAACCAACGGCTGC
GAGATCAAGCCATCCCTCACCGCCGCTGCTCCGGTCGTCCAGATTGCCGGCAGGGCCAAC
GACCTCTTCACCCTGGTTATGACTGACCCAGATGCTCCGAGCCCCAGCGAGCCAACGATG
AGGGAGTTGATCCACTGGCTGGTGGTTAACATACCAGGTGGAGCCGATCCTTCTCAAGGT
GAGACGGTGATGCCGTACCTGGGCCCGTGCCCGCCGGTGGGCATCCACCGCTACGTTCTG
GTGGTGTACCAGCAGAAGGCCCGCTTCAGGGCTCCGCCGCCGGGGGCGCGCGCACGGTTC
AGGAACCGCGCCTTTGCCGACCGCCATGACCTAGGCCTCCCAGTCGCCGCCATGTACTTC
AACGCGCAGAAGGAGCCAGCCAACCGCCACCGT
>MFTB_Oryza_sativa_Os06g30370
ATGGCATCGCATGTGGACCCGCTGGTGGTGGGGAGGGTGATCGGCGACGTGGTGGACCTG
TTCGTGCCGACGACGGCCATGTCGGTGCGGTTCGGGACCAAGGACCTCACCAACGGCTGC
GAGATCAAGCCGTCCGTCGCCGCCGCGCCGCCCGCCGTGCAGATCGCCGGCAGGGTCAAC
GAGCTCTTCGCTCTGGTCATGACTGATCCAGATGCTCCTAGCCCCAGCGAGCCGACTATG
AGAGAGTGGCTTCACTGGCTGGTGGTTAACATACCAGGTGGAACAGATCCTTCTCAAGGG
GATGTGGTGGTGCCGTACATGGGGCCACGGCCGCCGGTGGGGATCCACCGCTACGTGATG
GTGCTGTTCCAGCAGAAGGCGCGCGTGGCGGCGCCGCCGGACGAGGACCGCGCCAGGTTC
AGCACGCGCGCCTTCGCCGACCGCCACGACCTCGGCCTCCCCGTCGCCGCCCTCTACTTC
AACGCCCAGAAGGAGCCCGCCAACCGCCGCCGC
>MFTB_Panicum_hallii_D01915
ATGGCTGCCCATGTGGACCCGCTGGTGGTAGGGAGGGTGATCGGTGACGTGGTGGACCTG
TTCGTGCCGACGGTGGCCATGTCGGTGCGCTTCGGCACCAAGGACCTCACCAACGGCTGC
GAGATCAAGCCTTCCATCGCCGCCGACGCGCCCGCCGTCCAGATCGCCGGCAGGGCCAAC
GACCTCTTCACCCTGATCATGACTGACCCAGATGCTCCGAGCCCCAGCGAGCCAAGCATG
AGGGAGTGGCTCCACTGGCTGGTGGTTAACATACCAGGTGGAACAGACCCTTCTCAAGGT
GAGCTGGTGGTGCCGTACATGGGCCCGCGGCCGCCGGTGGGCATCCACCGCTACGTGATG
GTGGCGTTCCAGCAGAAGGCCCGCATGACGGCGCCGCCGCCGGGGGCGCGCGTGGGCTTC
ACCACCCGCGCCTTCGCCGACCGCCACGACCTGGGGCTCCCGGTCGCCGCCATGTACTTC
AACGCGCAGAAGGAGCCCGCCAACCGCCGCCGC
>MFTa_Musa_acuminata_GSMUA3T20880
ATGGCTCGCTATGTGGATCCACTTGTGGTGGGGAGAGTGATAGGAGATGTGGTGGACCTC
TTCGTGCCCACCGTAAGTATGACAGTGAGGTTTGGATCGAAGCATGTGAGCAACGGCTGT
GACATCAAGCCATCCATGGCCGCTAACCCGCCGACGGTCCAAATCGCAGGCCAGCAGTCT
GATCTCTACACTTTGGTGATGACTGACCCTGATGCGCCGAGCCCTAGTGATCCCACGATG
AGGGAGTGGCTCCACTGGATGATGGTTAATATGCCGGGTGGAACATTTCCTTCTCAAGGG
GAGGAGGTGGTGCCGTACATGGGACCCCGGCTGCCGTTAGGGATCCACAGGTACGTGATG
GTGCTGTTCCGGCAGAAGTCTCGGTTTCCGGGGGTGACGCCTGCGACGCGCCTCAACTTC
AACACGCGGTCATTTGCTGCGCATCACGACCTCGGCCTCCCCGTCGCCACCGTCTACTTC
AACTCGCAGAAGGAGCCGGCGACCCGGCGCCGC
>MFTb_Musa_acuminata_GSMUA6T09410_
ATGGCTGGCTATGTGGATCCCCTGGTGGTGGGGAGGGTGATAGGAGATGTGGTAGACCTT
TTTGTGCCCACCATAAGCATGATGGTGAGGTTTGGATTGAAGCACGTCAACAACGGTTGC
GACATCAAACCTTCCATGGCTGCCAACCCGCCGTCGGTGCAGATCGCAGGCAGGCAGGCC
GACCTCTATACTCTGGTAATGACTGACCCTGATGCACCCAGCCCAAGTGATCCCACAATG
AGGGAGTGGCTCCACTGGATGGTGATTAATATGCCGGGTGGAACGGATCCTTCTCGAGGC
CAGGAGGCAGTCCCGTACATGGGTCCCAGGCCACCGGTGGGGATCCACAGGTACGTCCTG
GTGCTGTTCCAGCAGAAGTCTCGCCTGCCGGGGGTGGCGCCGGCGACGCGCGCCAACTTC
AACACCCGGTCGTTGGCGGCCCAGTACGACCTCGGCCTCCCCGTCGCCACCGTCTACTTC
AACTCGCAGAAGGAGCCAGCCGCCCGGCGCCGC
>MFTc_Musa_acuminata_GSMUArandomT20510
ATGGCTGGCTATGTGGATCCTCTTGTGGTAGGGAGAGTGATAGGAGATGTGGTGGACCTC
TTCGTGCCCACCATAAACATGACGGTGAGTTTTGGATCGAAGCATGTGAACAACGGCTGC
GACATCAAGCCATCCATGGCTGCCAACCCACCGTCTGTCTATATCTCAGGCCAGCAGTCT
GATCTCTACACTTTGGTGATGACTGACCCTGATGCACCTAGTCCTAGTGATCCCACGATG
AGGGAGTGGCTCCACTGGATGGTGATTAATATGCCTGGTGGAACAGATCCTTCTCGAGGG
GAGGAGGCGGTGCCGTACATGGGACCTGCGCCGCGTGTGGGAATCCACAGGTACGTGCTG
GTTCTGTTCCGGCAGAAGTCGCGGCTGCCGGGGGTGGCGCCGGCCACGCGCGCCAACTTC
AACACGCGATGGTTCGCTGCCCAGCACGACCTCAGCTTCCCCGTCGCCACCGTCTTCTTC
AACTCGCAGAAGGAGCCAGCGAACCGACGCCGC
>MFT_Heliconia_sp_TNWF_scaffold_2023434
ATGGCTGGCTATGTGGATCCCCTTGTAGTGGGGAGGGTGATAGGAGATGTAGTAGATCTC
TTTGTGCCCACCATAAGCATGACAGTGAAGTTTGGATCGAAGCATGTGAACAACGGCTGC
GACATCAAGCCCTCCATGGCTGCCAACCCGCCGTCGGTTCAGATCGCATGCCGG---TCC
GACCTCTACACTCTGGTGATGACGGATCCTGATGCTCCCAGCCCTAGTGACCCCACAATG
AGGGAGTGGCTCCACTGGATGGTGGTTAACATGCCGGGTGGAACAGATCCTTCTCGAGGC
GAGGAGGCGGTGCCGTACATGGGTCCCAGGCCGCCGGTGGGGATCCACAGGTACGTTCTG
GTGCTGTTCCAGCAGAAGACTCGGCTGACGGCGGTCGCACCGGCGACGCGCGCCAACTTC
AACACACGAACCTTCGCGGCGGAGCACGAACTCGGCCTCCCCATGGCCACCGTCTACTTC
AACTCGCAGAAGGAGCCGGCGAACCGACGCCGC
>MFTa_Curcuma_olena_JQCX_scaffold_2074474
---GCGGGCTACGTGGACCCCCTCGTGGTGGGTAGAGTCATCGGCGACGTGGTGGACCTC
TTCGTCCCCGCCGTGAACATGACGATCCGGTTCGGGTCCAAGCACGTCAACAACGGCTGC
GACGTCAAGCCCTCCCTCGCCGTCGATCCGCCCTCTGTCCAGATCGCCGGCCGT---TAC
GACCTCTTCGCTTTGGTGATGACTGACCCCGACGCCCCCAGCCCAAGCGACCCCACGATG
AGGGAATGGCTTCATTGGCTGGTGGTGAACACCCCCGGTGGAACTGATCCTTCGCGAGGG
GAGGAGGTGGTGGGGTACATGGGGCCCCGCCCGCCGGTGGGGATCCACAGGTACGTGCTG
GTGCTTTTCCGGCAGAAGAGCAGGCTGCAGGAGGTGGCG---------------------
------------------------------------------------------------
---------------------------------
>MFTb_Curcuma_olena_OYLU_scaffold_2089981
---------------------------GTGGGTAGAGTCATCGGCGACGTGGTGGACCTC
TTCGTCCCCGCCGTGAACATGACGATCCGGTTCGGGTCCAAGCACGTCAACAACGGCTGC
GACGTCAAGCCCTCCCTCGCCGTCGATCCGCCCTCTGTCCAGATCGCCGGCCGT---TAC
GACCTCTTCGCTTTGGTGATGACTGACCCCGACGCCCCCAGCCCAAGCGACCCCACGATG
AGGGAATGGCTTCATTGGCTGGTGGTGAACACCCCCGGTGGAACTGATCCTTCGCGAGGG
GAGGAGGTGGTGGGGTACATGGGGCCCCGCCCGCCGGTGGGGATCCACAGGTACGTGCTG
GTGCTTTTCCGGCAGAAGAGCAGGCTGCAGGAGGTGGCGCCGGCGGCGAGGGGCAACTTC
TGCACGCGGGCGTTCGCGGCGCAGTACGACCTCGGCCTCCCGGTCGCCACCGTCTACTTC
AACGCCCAGAAGGAGCCGGCCAACCGGCGCCGC
>MFT_Zingiber_officinale_BDJQ_scaffold_2076310
ATGGCGGGTTACGTGGACCCCCTCGTGGTGGGCAGAGTGATCGGCGACGTGGTCGACCTC
TTCGTCCCTGCCTTGACCATGACCGTCCGTTTCGGGTCCAAGCACGTCAACAACGGCTGC
GACGTCAAGCCCTCCCTCGCCGTCGACCCGCCCTCAGTCCAGATCGCCGGCCGC---TAC
GACCTCTTCACTCTGGTGATGACTGATCCCGACGCACCCAGTCCAAGCGACCCCACGATG
AGAGAATGGCTCCATTGG------------------------------------------
------------------------------------------------------------
------------------------------------------------------------
------------------------------------------------------------
---------------------------------
>MFT_Xerophyta_villosa_QOXT_scaffold_2159263
ATGGCGAGTTATGTAGACCCACTTGTGGTCGGGAGGGTGATAGGAGACGTGGTTGACCTT
TTCGTTCCGACCACGAGCATGTCGGTATATTACGGCGCCAAGCACGTCAGTAACGGCTGC
GACGTCAAGCCGTCAGTCGCCGTCGACCCACCTGCAGTTAACATCGGCGGCCGGACGAGC
GATCTCTTCACTCTGGTGATGACAGACCCAGATGCTCCAAGCCCTAGTGATCCCACCATG
AGAGAATGGGTCCACTGGGTGGTTGTGAATATTCCAGGAGGAACAGATCCTTCTCAAGGG
GAAGAGTTGATGCCGTACCTGGGCCCCAAGCCGCCGGTGGGAATCCATCGCTACGTTCTG
GTGCTCTTCCAGCAGAAATCA---------------------------------------
------------------------------------------------------------
---------------------------------
>MFT_Talbotia_elegans_SILJ_scaffold_2010854
ATGGCAAGTTATGTGGATCCGCTGGTGGTCGGAAGGGTGATAGGAGACGTGGTTGACCTT
TTCGTTCCGACAACGAGCATGTCGGTGAGTTACGGCGCCAAGCATGTCAACAACGGCTGC
GACGTCAAGCCGTCGATCGCCGTCGACCCACCGGAAGTTAACATCGGCGGCCGGAGGAGC
GATCTCTACGCTCTGGTGATGACAGATCCAGATGCTCCAAGCCCTAGTGATCCAACNNNN
NNNNCCATGAGAGAATGGGTGGTTGTGAACATTCCAGGAGGAACAGATCCTTCTCAAGGG
GAAGAGTTGATGCCGTACATGGGCCCCAAGCCGCCGGTGGGAATCCACCGCTTCGTTCTG
GTGCTCTTCCAGCAGAAATCACGTNCGGCTGCGCCGCCGCCACAGCTGCGCGCCAACTTC
AGCACCCGTGCGTTCGCCGCCGCCCACGACCTCGGCCTTCCCGTCGCCACAGTGTACTTC
AATTCCCAGAAGGAACCCGCCAGCCGCCGCCGC
>MFT Spirodela_polyrhiza_Spipo8G0058900
ATGTCGACCTTCGTAGACCCGTTGGTGGTAGGGAGGGTGATCGGAGAGGTGGTGGACATG
TTCGTGCCGTCCGTCAGCGTCTCCGTCCGCTACGGGGCGAAGCATGTGAACAACGGCTGT
GATGTGAAGCCTTCCATGGCCGTCGACCCCCCCACTATCGCCATCTCCGGAAAC---AAC
CAGCTGTTCACCCTGGTGATGACCGACCCGGATGCTCCAAGCCCAAGCGACCCTACCATG
AGAGAGTGGGTTCACTGGATCGTAGTGGACATCCCCGGTGGAACAGACCCCTCTCGTGGG
AGGGAGATGCTGCCCTACATGGCGCCTCGCCCCCCGGTGGGGATCCACCGCTACGTCTTC
GTTCTCTTCAAGCAGCTGGGCGTCTTTCCGCCGGTGCCGCCCGCGCCGCGCTCCAATTTC
AGCACCCGCGGCTTCGCCGCCCAGTTTGCTCTCGGCCTGCCGGTGGCGACCGTCTACTTC
AACGCCCAGAAGGAGCCGGCCAGCCGCAAGCGC
>MFT_Zostera_marinara_Zosma246g00290
ATGGCGAGCTGCGTAGATCCTTTGGTTGTCGGAAGGGTGATCGGAGAAGTAGTCGATCCA
TTCGTTCCGAGCGTGAGCATGTCTGTTCGGTATGGAACCAAACATGTGAACAATGGATGC
AATCTGAAGCCGTCCATGTCCGCCGATCCTCCCTCTGTCCAGATTTCGGGAAGATCCAAT
GATCTTTACTCTTTGGTCATGACAGATCCTGATGCTCCAAGCCCTAGCGACCCAACCATG
CGAGAATGGATCCACTGGATTGTTGTTGACATTCCAGGAGGTTCCGATCCCTCACACGGA
AAGGAAGTGGTTCCTTACATGGGTCCACGCCCACCTGTGGGAATCCACCGTTATGTCTAC
GTTTTATTCCGACAGCCTTGTCCATGTCCGGCAATAGCTCCGGCATCTCGGGCAAACTTC
AGCACTCGCGCTTTTGCTACTCAGTTCAATCTCAACCTCCCTGTTGCTACCGTTTACTTC
AACTCTCAGAAGGAACCCATGAACCGGAAACGT
>MFT_Amborella_trichopoda_scaffold00024.325
ATGGCTCGGACGGTTGATCCGTTGGTCGTTGGCAAGGTGATTGGAGATGTGATGGACATG
TTCATGCCTAGTGTTAGGTTTGTTGTTCACTATGGTCCTAAACAAGTCACTAATGGTTGT
GACATCAAGCCTTCTATCACCGTTCACCCTCCAAATGTCCAAATTGCTGGTCATCCTGAC
AATCTCTTTACCATTGTGATGACAGACCCTGATGCACCTAGCCCAAGTGAGCCAAGCATG
AGAGAATGGGTCCACTGGATTGTCACCAATATTCCTGGTGGCTCTGATCCCTCTCAAGGA
AGGGAGATTCTCCCATACATTGCCCCTCGGCCCCCAATTGGCATCCACAGGTTCATCTTC
GTGCTCTTCAAGCAGCAAACTCCTCTCTCTCTCGTCGCCCCCTCCACACGTGCCAACTTC
AGCACGCGTGCCTTCGCCGCTCATAACGGCCTCGGCCTCCCTGTTGCCGCCGTCTATTTT
AACGCCCAAAAGGAGCCCGCCAACAAGAAGCGC
>MFT_Megaceros_tosanus_UCRN_scaffold_2007114 
GCTGTGCGGTCCACAGATCCCTTGGTTGTGGGAAGAGTCATAGGTGACGTCATTGACCTG
TTTGTGCCGACCGTCAGTATGTCTGTGTATTACAACGTGAGGCAGGTCAACAATGGCTGC
GAAATTAAGCCGTCAGCTACCACATCGCCCCCAAGCGTTCAGATTGCCGGCCGGACCGAT
ACCTACTTCACTCTGGTGATGACGGACCCTGATGCCCCAAGTCCTAGCGAGCCATCTATG
AGGGAGTGGGTTCACTGGATTGTAACAAATATACCTGCTTCTACGGATGCAAGTCAAGGT
ACTGAAATTGTACCTTACATGGGGCCTAAACCTCCCATAGGGATTCACAGGTACATATTT
ATATTGTTCGAGCAGCGAGGACCATTGATGGTGACAACTCCAGCTGGTCGCCACAATTTT
AACACCAGAAGTTTTGCTGCTCAATATGGATTAGGGCTTCCAGTGGCAGCTGTTTACTTC
AATGCCCAGAAAGAGGCGGGAAGTAGAAGGCGG
>MFT_Sphagnum_fallax_Sphfalx0058s0028.1 
ATGGCCCGATCGATAGACCCTTTAGTTGTGGGGCGAGTGGTAGGAGACGTTATTGACATG
TTTGTGCCGAGCGTTGATTTGGCGGTGCAGTATACTTCGCGCCAGGTTAGCAATGGATGT
CAGATGAAGCCCTCTGCTACTGCTCTGGCGCCTAACATCGAAGTGGCGGATCACAATGTG
AATCTTTTCACTCTTATTATGACGGACCCGGATGCCCCCAGTCCAAGCGAGCCTAGCATG
AGGGAATGGGTTCACTGGATTGTGACAGACATTCCTGGAAATGTTGATACTTCTCAAGGG
AAAGAGATAGTGCCATATATGGGTCCTCGTCCACCTATAGGAATACACAGGTATATATTT
GTGCTATTTAAGCAGCCATGTGGGCCTTTGATCGTATGCCCTTCAACACGCAACAACTTC
AACACCCGCAATTTTGCAGCTGAACATGGTTTAGGATTACCAGTAGCTGCCACTTACTTT
AATGCACAGAAGGAGCCTGGGAATCGGAGACGG
>MFT_Sphagnum_fallax_Sphfalx0082s0003.1 
ATGGCGCGTTCTATAGAGCCGTTAGTGGTGGGACGAGTTGTAGGAGACGTGATTGATATG
TTCGTGCCTAGTGTGGATTTGGCAGTACAGTATACGTCGCGCCAGGTGAGCAATGGATGT
CAGATGAAACCCTCTGCAACTGTGCAAGCACCAAACATCGAAGTAGCAGATCGTAACGTG
AATCTTTTTACACTTATAATGACTGACCCGGATGCTCCCAGTCCTAGCGAGCCTTCTATG
AGAGAATGGGTGCACTGGATTGTGACGGATATTCCTGGAATTGGCCAATCTAACCAAGGG
AAAGAGGTGGTGCCATATGTGGGTCCTCGTCCTCCTATAGGTATACACAGATACATATTC
ATGCTATTCAAGCAGCCATATGGACCTTTGATTGTATGTCCTACAGCCCGCAACAATTTC
AACACCCGCAATTTTGCAGCTGAACATGGATTAGGGTTACCAGTAGCTGCCACTTACTTT
AATGCACAGAAAGAACCTGGGAACCGCAGACGA
>MFT_Takakia_lepidozioides_SKQD_scaffold_2009917 
GCGCGTAATTCGACGGAACCTTTGGTTGTGGGAAGAGTGATAGGCGACGTGATTGACATG
TTTGTGCCAAGCGTGGATATGGCAGTTCACTATACTTCTCGACAGGTGAGCAATGGTTGT
GAGATGAAGCCTTCCGCAACAGCGAAGGCGCCCAATGTGCAAGTGGCCGATCGCGATGGC
ACTCTTTTCACCCTGGTAATGACAGATCCGGATGCTCCCAGCCCTAGCGAGCCCTCCATG
AAAGAGTGGGTTCATTGGATTGTATCCGACATTCCTGGAGCTACTGATGCATACCAAGGC
AGAGAAATAGTGCCATACTTGGGTCCACGGCCTCCAATAGGCATACACAGATACATCTTT
GTGCTCTTTAAGCAGCCTGGCGGCTCATTACCTGTGACCCCCCCAGCGCGGAACAACTTC
AGTACGAGAAATTTCGCTGAAGAATACGGCTTGGGTCTTCCAGTGGCGGCCACATACTTC
AATGCTCAGAAAGAAACTGGGCACCGTCCTCGA
>MFT_Andraea_rupestris_WOGB_scaffold_2093097 
ATGGCGCGATCAGTGGATCCTCTCGTAGTCGGAAGAGTCATAGGGGACGTAATTGACATG
TTTGTGCCGAGCGTGGATTTGGCGGTGATCTACACCTCGCGCCAGGTGAGCAATGGATGT
CAGATGAAACCGTCCGCCACGACACAGGCGCCGGACATCCAGGTGTCTGATCAGAATAGC
AATCTCTTCACTCTGATAATGACTGACCCTGATGCGCCGAGCCCAAGCGAGCCATCAATG
AGAGAATGGGTTCACTGGATTGTGACTGATATACCTGGAAGCACAGATCCAACTCAAGGA
AAAGAGATAATTCCTTACATGGGTCCACGACCTCCTATAGGCATACATAGATATATATTC
TTACTTTATAAGCAGCCAAGTGGACCTTTGCTCGTGTCCCCTGCTGTGCGCAACAACTTC
AACACTCGCAATTTTGCTGCAGAATATGGACTGGGTCTTCCTGTAGCCGCTACATACTTC
AACGCACAAAAAGAACCTGGTAATCGTCGCCGA
>MFT_Marchantia_polymorpha_Mapoly0026s0106.1 
ATGGCGCGTTCCAATGATCCTTTGGTGGTTGGACGAGTCATCGGAGATGTGTTGGAAGAG
TTCCAACCTTTCGCCGAACTGACAGTCAAATATGCTGCACGCCAGGTTAGCAATGGTTGC
GAGTTGAAACCTTCGGCAGTTGCGGAGTCGCCTCTAGTCCAAGTGATCGATCGGAATAAT
GCTCTCTTCACACTCGTTGTGACGGATCCGGACGCCCCTAGTCCTAGCGAACCTTCCGCT
AAAGAGTTTCTACACTGGCTCGTCACTGATATCCCATCAGGAGCAGATGCTAGCGCTGGT
CGACAAATTCTTCCATACGAGGAGCCCAAGCCGCCAATTGGCATCCACAGATACGTTTTC
GCGGTATTCAAACAGCAGCAGCCGCTGCCTCTCATAGCGCCTTCCACTCGCAAGAAGTTC
AACACCAAGGGGTTTGCCCAGCAGTTCGGTCTCGGCAAGCCTGCGGCTGCAGTATATTTC
AACTCCCAAAAGGAGACCGGAGCTCGACGGCGC
>MFT_Paraphymatoceros_hallii_FAJB_scaffold_2000875 
GCTGTGCGGTCGACAGACCCGTTGGTGGTGGGGAGAGTCATAGGCGACGTGATTGACCTG
TTTGTGCCTACTGTGAGCATGTCTGTGTACTATAACGTTAGGCAGGTCAACAATGGCTGT
GAAATAAAGCCGTCAGCCACCACATCGCCTCCTAACGTTCAAATTGCAGGCCGCACCGAT
ACCTACTTTACTCTGGTCATGACGGACCCCGATGCTCCAAGTCCATCAGAGCCATCAATG
CGAGAGTGGGTGCACTGGATTGTGACAAATATCCCTGCCTCAACGGATGCAAGTCAAGGT
ACTGAGATTGTACCTTACATGGGGCCAAAGCCTCCCATTGGGATACACAGGTACATATTC
ATACTGTTCGAGCAGCGCGGACCATTGATGGCAACATCTGCACCAGTTCGCAACAATTTT
AACACCAGAAGTTTTGCTGCTCAGTACGGTCTAGGGCTTCCAGTTGCAGCAGTTTATTTC
AACGCCCAGAAAGAAGCGGGCAGTAGAAGGCGA
