# Supplementary material for: Asymmetric expansions of FT and TFL1 lineages characterize differential evolution of the EuPEBP family in the major angiosperm lineages
Source: BMC Biol. 2021 Aug 31;19:181. doi: 10.1186/s12915-021-01128-8 (PMC8408984; doi:10.1186/s12915-021-01128-8)
Supplement: Supplementary file 6 — Additional file 6:. [file 12915_2021_1128_MOESM6_ESM.fas]

>BFT_Arabidopsis_thaliana_AT5G62040
GAAATAGAGCCACTAATAGTGGGAAGAGTGATAGGAGATGTACTCGAAATGTTTAATCCA
AGTGTGACAATGAGAGTCACTTTCTCCAACACAATCGTATCCAATGGTCACGAGCTCGCG
CCTTCTCTTCTCCTCTCTAAGCCTCGCGTTGAGATCGGTGGCCAAGATCTTCGTTCCTTC
TTCACCTTAATCATGATGGACCCCGATGCCCCGAGTCCTAGTAATCCTTATATGCGTGAA
TATCTGCATTGGATGGTGACAGATATTCCCGGGACAACCGATGCTTCTTTTGGGAGAGAG
ATAGTGAGATATGAGACGCCTAAACCGGTGGCGGGAATACACAGATACGTCTTTGCGCTA
TTCAAACAGAGAGGGAGGCAAGCTGTGAAGGCACCGGAAACTAGAGAGTGTTTCAACACA
AACGCTTTCTCTTCTTACTTTGGTCTTTCTCAACCTGTTGCTGCTGTTTACTTCAACGCC
CAACGTGAAACTGCTCCTCGACGACGT
>BFT_Capsella_grandiflora_Cagra.4553s0006
GAAATAGAACCACTGATTGTGGGAAGAGTGATAGGAGATGTACTAGACCTATTCAATCCA
AGCGTGACAATGAGAGTCACTTTCTCCAACACAATCGTCTCTAATGGTCATGAACTCGCA
CCTTCTCTTCTCCTCTCCAAACCTCGCGTTGAGATCGGTGGCCAAGATCTTCGTTCATTC
TTCACCTTAATCATGATGGACCCTGATGCCCCTAGTCCTAGTAATCCATATATGCGTGAA
TATCTTCATTGGATGGTGACAGACATTCCCGGGACAACTGATGCTTCGTTTGGGAGAGAG
ATAGTGAGATACGAAACGCCTAGACCGGTGGCGGGAATACACAGATACGTCTTCGTGCTG
TTCAAACAGAGCAGGAGGCAAACGGTGAAGGCACCGGAAACAAGAGAGTGTTTCAACACA
AAAGCGTTCTCTTCTTACTTTGGTCTTTCTCTACCTGTTGCTGCTGTTTACTTCAACGCC
CAACGTGAAACTGCTCCTCGACGACGT
>BFT_Brassica_rapa_Brara.F02030
GAAATAGAACCACTAATAGTGGGAAGAGTGATAGGAGATGTCATAGAAATGTTCAATCCA
AGTGTGACTATGAGAGTCACTTACTCCAACACAGTCGTCTCCAATGGTTATGAGCTAGCA
CCTTCTCTTCTCCTCTCAAGGCCTCGCGTTGAAATTGGCGGCCATGATCTCCGTTCATTC
TTCACCTTAATCATGATGGACCCTGATGCCCCGAGTCCTAGTAATCCTTACATGCGTGAA
TATCTGCATTGGATGGTGACAGATATCCCCGGGACAACCGATGCTTCTTTTGGGAGAGAG
ATGGTGAGATACGAAACGCCTAAACCTGTGATTGGGATACACAGATACGCGTTTGTGCTG
TTCAGACAGAGAGGGAGGCAAACGGTGAAGGCGCCGGCAACAAGGGAATGTTTCAACACA
AGAGACTTCTCTGCTTTCTTTGGTCTTTCTCTACCTGTTGCTGCTGTTTACTTCAACGCC
CAACGTGAAACTGCTCCTCGACGACGT
>BFT_Eutrema_salsugineum_Thhalv10005589m
GAAATAGAACCACTAATAGTGGGAAGAGTGATCGGAGATGTTATAGAAATCTTCAATCCA
AGTGTGAATATGAGAGTCACTTTCACCAATACAGTCGTCTCCAACGGTCACGAGCTTGTG
CCTTCTCTTCTCCTCTCTAAGCCTCGCGTTGAAATCGGTGGCCACGATCTGCGTTCATTC
TTCACCTTAATCATGATGGACCCTGATGCCCCGAGTCCTAGTAATCCTTATATGCGTGAA
TATCTGCATTGGATGGTGACAGACATCCCCGGGACAACCGATGCTTCTTTTGGGAGAGAG
ATGGTGAGATACGAAACGCCTAAACCGGTGATTGGGATACACAGATACGTGTTCGTGCTG
TTCAGACAGAGAGGGAGGCAAACGGTGAAGGAGCCAGCAACAAGGGAATGTTTCAACACA
AGAGACTTCTCTTCTTTCTTTGGTCTTTCTCTACCTGTTGCTGCTGTTTACTTCAACGCT
CAACGTGAAACTGCTCCTCGACGACGT
>BFTa_Gossypium_raimondii_Gorai.004G120400
GTCCCCGACCCACTTATCATCGGGAGAGTTATAGGGGAGGTGGTGGATAATTTCTTCCCA
AGTGTCAAAATAACAGTAACTTACTCCAACAAACAAGTTGCCAATGGCCATGAGCTCATG
CCTGCCCTCATCACTGGTAGACCTCGGGTTGAGATTGGCGGCGACGACATGAGACCTTCT
TACACTTTAATCATGACAGATCCTGATGCTCCAAGCCCTAGTGATCCCTACTTGATAGAA
CATTTGCACTGGATGGTTACCGATATTCCGGGTACTACTGATGCTTCCTTTGGGAGGGAA
GTTGTTAGCTACGAGACTCCAAAGCCAACAGTGGGCATCCATAGATACGTGTTCGTACTG
TTCAAACAGAGAGGAAGACAAACAGTGAGGCCACCATCTTCCAGGGATTGTTTCAACACA
CGGAGGTTCTCAGCCGACAACGGTTTGGGCCTCCCAGTGGCTGCAGTTTACTTCAATGCC
CAGAGAGAAACTGCCGCAAGATCAAGA
>BFTb_Gossypium_raimondii_Gorai.007G010800
GTCCCTGAGCCACTTACCGTTGGGAGAGTTATAGGAGAAGTGGTGGACAATTTCACCCCA
AGTGTTCAAATGACGGTAACGTACCCCAACAAACAAGTCGCCAATGGCCATGAGCTCATG
CCTGCTGCCATCTCTGCTAGGCCTCGTGTTGAAATCGGCGGCAACGACATGAGAGACGCT
TACACTTTAATCATGACAGACCCCGACGCTCCAAGCCCTAGTGACCCCTTCTTGAGAGAA
CATTTGCACTGGATGGTTACCGACGTTCCTGGTACTACCGATGTTTCGTTTGGGAGGGAA
GTTGTTAGCTACGAGACTCCAAATCCGGCGGTCGGCATCCACAGATACGTGTTCATACTT
TTCAAACAGAGAGGAAGAAGAACGGTGAAGTCACCGTCTTCGAGGGATTACTTCAACACC
AGGAGGTTCTCGGCGGAGAACGGTTTGGGTCTTCCGGTAGCGGCGGTGTACTTCAATGCC
CAGAGAGAAACTGCTGCAAGAAGAAGA
>BFT_Theobroma_cacao_Thecc1EG015117t1
GTCCCCGAGCCACTTACTGTTGGGAGAGTTATAGGAGAGGTGGTGGACAATTTCACCCCA
AGTGTCAAAATGACAGTAACTTACTCCAACAAACAAGTTGCCAACGGCCATGAGCTCATG
CCTGCTGTCATTGTTGCTAGACCTCGAGTTGAGATTGGCGGTGAGGACATGAGAGCTGCT
TACACATTAATCCTGACAGATCCTGATGCTCCAAGCCCTAGTGATCCGTACTTGAGGGAA
CATTTGCACTGTATGGTTACCGACATTCCCGGTACTACTGATGCTTCTTTTGGGAGGGAA
GTTGTTAGCTACGAGACTCCAAAGCCAACAGTGGGCATCCACAGGTACGTGTTCATACTG
TTCAAACAGAGAGGAAGGCAAACAGTGAGGCCACCAACTTCGAGGGATTACTTCAATACC
AGGAGGTTTTCACAAGAGAACGGCTTGGGGCTCCCAGTGGCTGCCGTGTACTTCAATGCC
CAGAGAGAAACTGCTGCAAGAAGAAGA
>BFT_Citrus_clementina_Ciclev10006042m
ACGACTGATCCACTAGCTGTTGGACGCGTGGTGGGAGATGTGGTGGATACTTTTATTCCT
AGTGTGAAGATGAACGTGATTTATTCTAATAAGCAAGTTGCTAATGGCCACGAGCTTATG
CCTGCTGTCATTATTGCTAAGCCTAGAGTCGATATTGGCGGCGAGGACATGAGATCAGCT
TATACCTTGATTATGACAGACCCTGATGCTCCAAGCCCTAGTGATCCATGCTTAAGAGAA
CATCTCCACTGGATGGTGACAGACATTCCTGGAACCACTGACGCTTCTTTTGGAAAAGAA
ATCGTGAGCTATGAGACACCAAAACCGGTGGTGGGCATCCACAGATACGTGTTCATATTG
TTTAAGCAGAGAGGCAGGCAAACAGTGAGGCCACCTGCTTCAAGGGACCACTTCAACACA
AGGCAATTCTCAGCAGAGAATGGCTTAGGCCTCCCTGTTGCTGCCGTTTACTTCAATGCC
CAAAGAGAAACAGCTGCCAGAAGACGA
>BFT_Citrus_sinensis_orange1.1g030703m
ACGACTGATCCACTAGCTGTTGGACGCGTGGTGGGAGATGTGGTGGATACTTTTATTCCT
AGTGTGAAGATGAACGTGATTTATTCTAATAAGCAAGTTGCTAATGGCCACGAGCTTATG
CCTGCTGTCATTATTGCTAAGCCTAGAGTCGATATTGGCGGCGAGGACATGAGATCAGCT
TATACCTTGATTATGACAGACCCTGATGCTCCAAGCCCTAGTGATCCATGCTTAAGAGAA
CATCTCCACTGGATGGTGACAGACATTCCTGGAACCACTGACGCTTCTTTTGGAAAAGAA
ATCGTGAGCTATGAGACACCAAAACCGGTGGTGGGCATCCACAGATACGTGTTCATATTG
TTTAAGCAGAGAGGCAGGCAAACAGTGAGGCCACCTGCTTCAAGGGACCACTTCAACACA
AGGCAATTCTCAGCAGAGAATGGCTTAGGCCTCCCTGTTGCTGCCGTTTACTTCAATGCC
CAAAGAGAAACAGCTGCCAGAAGACGA
>BFT_Populus_trichocarpa_Potri.015G141300
GCCATGGAACCACTGACTGTCGGGAGAGTTGTGGGAGATGTGGTGGATATATTCACTCCT
AGTGTGAGAATGACTGTTACTTATTCCAACAAACAAGTTGCTAATGGCTATGAATTCATG
CCTTCTGTCATTGCTTATAAACCTAGAGTTGAGATTGGTGGTGAGGACATGAGGACTGCA
TATACACTAATCATGACAGACCCTGATGCTCCAAGCCCCAGTGATCCTTACCTAAGAGAA
CATCTCCACTGGATGGTCACTGACATTCCTGGCACAACTGATGTTTCCTTTGGAAGGGAA
ATTGTGAGCTATGAGACTCCAAAGCCCGTGGTTGGTATCCATAGATATGTGTTCATCTTA
TTTAAACAGAGAGGAAGGCAAACTGTGAGGCCACCAGCTTCAAGAGACTGTTTCAACACT
AGAATGTTCGCAGGAGAAAATGGATTGGGCCTGCCAGTGGCTGCAGTGTACTTTAATGCA
CAGAGAGAAACTGCTGCGAGGAGAAGG
>BFT_Ricinius_communis_30147.m014284
---ATGGAGGCACTCGCTGTAGGGAGAGTCGTAGGAGAAGTTGTTGACATATTCACCCCA
AGTGTGAAACTGATTGTTACCTATGCCAACAAACAAGTAGCTAATGGCCATGAACTCATG
CCTTCTGTCCTTACTTCTAAACCTAGAGTTGAGATTGGTGGTGAAGACATGAGGACTGCT
TATACCCTTATCATGACAGACCCTGATGCTCCGAGCCCTAGTGATCCGAACTTAAGAGAG
CATCTCCACTGGATGGTCACTGACATTCCTGGTACAACTAATGTTTCTTTTGGTAAAGAA
ATTGTGAGCTATGAAACTCCAAAACCAGTGGTAGGCATCCATCGATATGTGTTCATCCTA
TTTAAGCAGAAAGGAAGGCAAACGGTGAAAGCACCGGCTTCAAGAGACTATTTCAACACC
AGGGGGTTCTCAGAAGAGAATAAATTAGGCCTTCCTGTGGCTGTTGTCTACTTCAATGCA
CAGAGAGAAACTGCTGCAAGAAGAAGA
>BFT_Manihot_esculentum_Manes.14G027800
CCCATGGAGCCACTTGCTGTAGGTAGAGTTGTGGGAGAAGTGGTGGACTCATTCACCCCA
AGTGTGAGAATGGTTATCACTTACTCCAACAAGCAAGTTGCCAATGGCTATGAGTTCATG
CCTTCTTTCGTTGCCACTAGACCTAGAGTCGAGATTGGTGGTGAGGACTTGAGGACTGCT
TATACTCTCATCATGACAGACCCTGATGCTCCAAGCCCCAGTGATCCGCACTTAAGAGAA
CATCTCCATTGGATGGTCACCGACATTCCTGGCACAACTGATGCTTCCTTTGGAAGAGAA
GTTGTGAGCTATGAAACTCCAAAACCGGTGGTTGGTATCCATCGATACGTGTTCATCCTG
TTTAAGCAGAGAGGAAGACAGACGGTGAGTCCACCAGCTTCAAGAGACCATTTCAATACC
AGGAGGTTCTCAGAAGAGAATGGATTGGGCCTACCGGTGGCTGCTGTGTACTTCAATGCA
CAGAGAGAAACTGCTGCAAGAAGAAGA
>BFTa_Salix_purpurea_SapurV1A.0068s0180
---ATGGAACCACTGGCTGTTGGGAGAGTTGTGGGAGAAGTAGTGGATGTATTCTCTCCT
AGTGTGAGAATGATTGTTACTTATTCCAACAAACAAGTTGGCAATGGCTATGAACTCATG
CCTGCTGTAATTGCTTCTAAACCTAGAGTCGAGATTGGTGGCGAGGACATGAGGGCTGCA
TATACACTAATCATGACAGACCCTGATGCTCCAAGCCCTAGTGATCCATACCTGAGAGAA
CATCTCCACTGGATGGTCACTGACATTCCTGGCACAACTGATGTTTCCTTCGGAAAGGAA
ATTGTGAGCTATGAGACTCCGAAGCCTGTGGTTGGTATCCATAGATACGTGTTCATCTTG
TTCAAACAGAGAGGAAGGCAAACTGTGAGGCCACCAGCTTCAAGAGACTGTTTCAACACT
AGAATGTTCGCAGGAGAAAATGGATTGGGCCTGCCAGTGGCTGCCGTGTACTTCAATGCG
CAGAGAGAAACTGCTGCAAGAAGAAGG
>BFTb_Salix_purpurea_SapurV1A.1070s0160
GTCATGGAACCACTCGCTATAGTGGGAGTTGTCGGAGAAGTGGTGGACATGTTCACTCCT
ACTGTGAAAATGATCGTAACTTATTCCGACAAGCAAGTTGTAAATGGCTATGAATTCATG
CCTTCTGTAATTGCTTCTAGACCTAGAGTTGAGATTGGTGGTGAGGACATGAGAGATGTA
TATACACTAATCATGACAGACCCTGATGCTCCAAGCCCTAGTGATCCATACTTGAGAGAG
CATCTCCACTGGATGGTCATAGACATTCCTGGCACAACTGATGTTTCCTTTGGAAAGGAA
ATAGTGAGCTATGAGACTCCGAAACCTGTGGCTGGTATCCATAGATTTGTGTTCATCTTG
TTTAAGCAGAGGGGAAGGCAAACTGTGAGGCAACCAGCTTCAAGAGACTGTTTCAACACT
AAAAGATTTTCAGGAGAAAATGGATTGGGCCTTCCAGTAGCAGCAGTGCACTTTAATGCA
CAGAGAGAAACTGCTGCAAGAAAAAGG
>BFT_Linum_usitatissimum_Lus10027442
GGGATGGATCCATTGGCAGTAGGAAGAGTGGTGGGGGAAGTAGTGGATGTGTTCATTCCA
AGCGTGAGAATGAACGTCACTTACTCCAACAAGCTTGTTTGCAATGGCCATGAGTTGATG
CCGGCTCTCATCTCTTCCAAACCTCGTGTCGACATCTCCGGCGACGATTTGCGCTCTGCT
TACACACTCATCATGACTGATCCGGACTATCCAAGCCCTAGTGATCCTTACCTAAGAGAG
CATCTTCATTGGATGGTCACCGACATTCCAGGGACGACAGATGCTTCATTCGGTAAAGAG
GTGGTGAGCTACGAGATTCCTCGGCCGGTGGTGGGGATCCACCGCTACGTGTTTGTACTG
TTCAAGCAAGCAAGAGGGCGACAGACGGTGAGGTCGTCCAGCAGGGACTGCTTCAACACA
CGGAGGTTCTCCGAGGAGAATGGGTTGGGTCTCCCCGTCGCCGCCGTCTATTTCAATGCC
CAACGTGAAACCGCCGCCAGAAAACGC
>BFT_Linum_usitatissimum_Lus10005753
GGGATGGATCCATTGGCAGTAGGAAGAGTGGTGGGGGAAGTAGTGGATGTGTTCATTCCA
AGCGTGAGAATGAATGTCACTTACTCCAACAAGCTTGTCTGCAATGGCCATGAGTTGATG
CCGGCTCTCATCTCTTCCAAACCGCGTGTCGACATCTCCGGCGACGATTTGCGCTCTGCT
TACACACTCGATATGACCGATCCAGACTATCCAAGCCCTAGTGATCCTTACCTAAGAGAG
CATCTTCACTGGATGGTCACCGACATTCCGGGGACAACAGATGCTTCATTCGGGAAAGAG
GTGGTGAGCTACGAGATTCCTCGGCCGGTGGTGGGGATCCACCGGTATGTGTTTGTACTG
TTCAAGCAAGCGAGAGGGCGGCAGACGGTGAGGTCATCAAGCAGGGACTGCTTCAACACA
CGGAGGTTCTCCGAGGAGAATGGGTTGGGTCTCCCCGTCGCCGCCGTCTATTTCAATGCC
CAACGTGAAACCGCCGCCAGAAAACGC
>BFT_Prunus_persica_Prupe.2G291900
ATGGTGGAGCCATTGACTCTTGGTAGAGTGATAGGAGAGGTTGTGGACAGCTTCACCCCA
AGTGTGAGAATGAAAGTAGTTTACCCCAACAGACAAGTTGCCAATGGACATGAGCTCATG
CCTTCTGTCATTTCTGCTAAACCTCGCGTTGAGATCGGTGGTGACGACATGAGGGCTGCT
TATACCTTAATAATGACGGACCCAGATTTTCCAAGCCCCAGTGATCCTTACTTGAGAGAA
CATCTCCATTGGATGGTCACAGACATTCCTGGTACCACTGATGCATCCTTTGGAAAGGAA
AATATGGAGTATGAAAGTCCAAGGCCGGTTGTGGGTATCCACAGATACGTGTTCCTGTTG
TTCAAACAGATGAGGGGAAGAGAAACAGTGAGACCAGCTTGCAGGGACAATTTCAACACA
AGGACATTTTCACAAGAGAATGGTCTTGGCCTTCCTGTGGCCGCTGTCTACTTCAACGCA
CAAAGAGAAACTGCAGCTAGAAGAAGA
>BFT_Glycine_max_Glyma.16G196300
CTCATGGAACCACTTGTTGTGGGAAGAGTGATAGGAGAAGTGGTCGACATTTTCAGCCCA
AGTGTAAAAATGAATGTGACATATTCCACCAAGCAAGTTGCCAATGGTCATGAGTTAATG
CCTTCTACTATTATGGCCAAGCCACGCGTTGAGATTGGTGGTGATGACATGAGGACTGCT
TATACCTTGATCATGACTGACCCAGATGCTCCAAGTCCTAGTGACCCATGTCTAAGGGAA
CATCTCCACTGGATGGTTACAGATATCCCTGGCACCACAGATGTCTCTTTTGGAAAAGAG
ATTGTAGGCTATGAGAGTCCAAAGCCAGTAATAGGAATCCACAGGTATGTGTTCATCTTG
TTCAAGCAGAGAGGAAGACAAACAGTGAGGCCTCCATCTTCAAGAGACCACTTCAACACA
AGGAGGTTCTCAGAAGAGAATGGCCTTGGCCTACCAGTTGCTGCAGTTTACTTCAATGCT
CAAAGAGAGACTGCTGCAAGAAGGAGG
>BFT_Medicago_truncatula_Medtr0020s0120
CCATTGGAACCACTTTCTGTGGGAAGAGTGATAGGAGAAGTTGTTGACATTTTCAATCCA
AGTGTAAGAATGAATGTGACATATTCCACCAAGCAAGTTGCAAATGGACATGAGTTAATG
CCTTCTATTGTTATGAACAAACCAAGGGTTGATATTGGAGGTGAAGACATGAGATCTGCT
TATACTTTGATCATGACAGACCCAGATGCTCCTAGTCCTAGTGATCCACATTTAAGGGAA
CATCTCCACTGGATGGTTACAGATATTCCAGGTACCACAGATGTCTCTTTTGGAAATGAG
ATTGTGGAGTATGAGAATCCAAAGCCAGTGATAGGAATCCATAGATATGTGTTCATCTTG
TTCAAGCAGAGAGGGAGACAAACAGTGAGATCCCCATCTTCTAGAGACAATTTCAACACA
AGGAGATTCTCACAGGAGAATAACCTTGGTTTACCTGTTGCTGCAGTTTACTTCAATGCT
CAAAGAGAAACTGCAGCAAGAAGAAGG
>BFT_Cucumis_sativum_Cucsa.250860
ATAATAGAGCCGTTAATAGTGGGAAGAGTAGTAGGAGATGTGGTTGATAATTTCGTTCCA
AATGTGAAAATGAATGTTATTTACTCCTCTAAACAAGTCGCCAATGGCCACGAGCTTCTC
CCTTCTCTTATTTCCTTTAAACCTCGCGTTGAAGTTGCCGGCGACGACATGAGATCAGCT
TTCACTTTGATTATGGTCGACCCAGATGCTCCAAGCCCAAGTGATCCTTATCTTAGGGAA
TACCTTCACTGGATGGTCACGGACATCCCTGGTACCACTGATGCTTCTTTTGGGAAGGAG
ATAATGAGTTACGAGAGTCCAAAGCCACATATTGGGATTCATCGCTATGTGTTTGTGTTG
TTCAAGCAACGAGGAAGACAGACTGTGAGATTATCGTCTTCAAGAGCCAATTTTAATACT
AGACACTTCTCTGAAGCCAATGGCCTGGGCCTCCCCGTTGCCGCTGTTTATTTCAATGCT
CAAAGAGAAACCGCCGCTAGAAGAAAA
>BFT_Fragaria_vesca_mrna13304
---ATGGAGACCCTGACCCTTGGAAGAGTGGTAGGAGAGGTTGTGGACATGTTCACCCCA
TCTGTGAAAATGAATGTAGTTTACTGCAACAAACAAGTATCTAATGGCCACGAGATCATG
CCTTCTGTCATTGCTGCTAAGCCTCGCGTCGACATCGGTGGTGAAGATATGAGGGCTGCT
TATACATTGATTATGACAGACCCTGATTACCCAAGCCCCAGTGATCCATGCTTGAGAGAA
CATCTCCACTGGATGGTGACAGACATTCCTGGTACCACTGATGTCTCCTTTGGAAGAGAA
GTTGTGGAGTATGAAACTCCAAAGCCGGTGGTGGGGATTCACCGGTACGTGTTTCTGTTG
TTCCAGCAGACTAGAGGAAGGCAGACGGTGAGACCGGCTTCGCGGGACAACTTCAACACA
AGAAAGTTTTCACAAGAGAATAGTCTTGGCCTGCCTGTGGCTGCTGTCTACTTCAATGCA
CAAAGAGAAACTGCAGCCAGAAGAAGA
>BFT_Trifolium_pratense_Tp57577_mRNA11092
GGATTGGAACCACTTTCTGTGGGAAGGGTGATAGGAGAAGTTGTTGATATTTTCAATCCA
AGTGTTAGAATGAATGTGACATATTCCACTAAACAAGTTGCAAATGGTCATGAGTTAATG
CCCTCTATTGTTATGAACAAGCCAAGGGTTGATATTGGGGGTGATGACATGAGGTCTGCT
TATACTTTGATCATGACAGACCCAGATGCTCCTAGTCCTAGTGATCCATATTTAAGGGAA
CATCTCCACTGGATGGTCACAGATATTCCAGGCACCACAGATGTCTCTTTTGGAAATGAG
ATTGTGGAGTATGAGAGTCCAAAGCCAGTAATAGGAATCCATAGATATGTCTTCATCTTG
TTCAAACAGAGAGGGAGACAAACAGTGAGAGCCCCAAATTCTAGAGACAATTTCAACACA
AGAAGGTTCTCAAATGAGAATAACCTTGGCTTACCTGTTGCTGCAGTTTACTTCAATGCT
CAAAGAGAAACTGCGGCAAGAAGAAGG
>BFT_Eucalyptus_grandis_Eucgr.K00237
CTAATGGAACCGCTGACTGTGGGAAGAGTGGTGGGGGATGTGGTGGACATTTTCACACCC
ACAGTGAGGTTGAATGTGATTTATTCTAACAAGAGAGTCTCCAATGGCCATGAGCTCATG
CCAGCCGTTGTTGTTTCCAAGCCTCGCGTGGAAGTTGGCGGGGATGACATGAGGGAGGCT
TATACTTTGATAATGACTGACCCAGATGCTCCAAGCCCTAGTGATCCTCGTTTAAGGGAA
CATCTCCACTGGATGGTTACAGACATTCCCGGTACTACTAATGCTTCTTTTGGGAGAGAG
ATCGTGAGCTATGAGACACCGAGGCCGGTGGTAGGGATCCACCGGTATGTGTTCGTGCTG
TTCAAGCAGAGAGGGAGGCAAACTGTGGTTGGGCCGGCTTCGAGAGACCATTTCAACACC
CGAGCCTTCTCTCTCAACCACGGCTTGGGCTCACCTGTTGCCGCCGTCTACTTCAATGCC
CAGCGAGAGACTGCCGCTAGAAGAAGA
>BFT_Vitis_vinifera_GSVIVT01010598001
AACATGGAGCCTCTCAGTGTAGGGAGAGTGGTGGGAGATGTAGTGGATGGTTTCACCCCA
AGTGTGAAAATGAGTGTCACTTACTCCAATAAGCAAGTTGCTAATGGCCATGAGCTGATG
CCCTCTGTTGTTACTGCTAAACCTAGAGTGGAGGTTGGTGGTGAAGACTTAAGGGCTGCT
TATACCCTAATCATGACAGACCCGGATGCTCCAAGCCCTAGTGATCCATACCTTAAAGAA
CATCTTCACTGGATTGTGGCTGACATTCCCGGTACCACTGATGCTTCCTTTGGAAAAGAA
ATTGTGAGCTACGAGCCCCCAAAGCCGGTAATTGGCATCCACAGATATGCGTTCATCTTG
TTTAAGCAGAGAGGAAGAGAAACCGTGATGCCACCAGCTTCAAGAGACCATTTCAACACA
AGGAAGTTTGCAGAAGACAACGGTTTAGGATCGCCAGTGGCAGCAGTATACTTCAATGCA
CAGAGACCAACTGCAGCAAGAAGAAGA
>BFT_Kalanchoe_laxiflora_Kalax.0635s0001
CACATGGAGACCCTATGCGTCGGTAGGATCGTCGGCGAGGTGGTGGACATGTTCGTCCCG
ACTGTGAAAATGAGCATAACTTACTCCAACAAGCAGGTCGCTAACGGCCACGAGCTCATG
CCAGCTGTCATCACCTCCAGGCCTCGAGTGGAAATCGGCGGCGACGAGTTCAGAACTGCC
TACACTTTGATCATGATCGACCCCGACGCCCCCAGTCCCAGTGATCCATACCTGAGGGAG
CATCTGCACTGGATCGTCACAGACATCCCGGCAACGACCGATGTTTCCTTCGGGAGGGAG
ATAGTGAGCTATGAGACACCGAAGCCGGTGATAGGAATCCACCGGTACGCGTTCATACTG
TTCAAGCAGAGGGGGAGGCAGACGGTGAGAGCGCCGGGCACAAGAGACCAGTTCAACACG
AGAAAGTTCGCGGAGGACAACGGCCTCGGTCTTCCTGTGGCCGCACTCTACTTCAACTCA
CAGAGAGAAACCGCAGCCAGAAGAAGA
>BFT_Kalanchoe_fedtschenkoi_Kaladp0096s0031
CACATGGAGACCCTATGCGTCGGGAGGATCGTCGGCGAGGTTGTGGACATGTTCGTCCCG
AGTGTGAAAATGAGCATAACTTACTCCAACAAGCAGGTCGCTAACGGCCACGAGCTCATG
CCCTCTGTCATCACCTCCAGGCCTCGAGTCGAAATCGGCGGCGACGAGTTCAGAACTGCC
TACACTTTGATCATGATCGACCCGGACGCCCCCAGTCCCAGTGATCCATACCTGAGGGAG
CATCTCCACTGGATCGTCACAGACATCCCTGCAACGACCGATGTTTCCTTCGGGAGGGAG
ATAGTGAGCTATGAGACACCGAAGCCGGTGATAGGAATCCACCGGTACGCGTTCATACTG
TTCAAGCAGCTGAGGGGGAGGCAGACGGTGAGACCGGGCACAAGAGACCAGTTCAACACG
AGAAAGTTCGCGGAGGACAACGGCCTCGGTCTTCCTGTGGCCGCACTCTACTTCAACTCA
CAGAGAGAAACCGCAGCCAGAAGAAGA
>BFTa_Mimulus_guttatus_Migut.F00359
TTGGTCGAGCCACTGTCTGTAGGGAGAGTAATAGGAGAAGTTGTAGACAGTTTCACACCT
TGTGTTAAGTTGAACATAACCTACGGCAACAAGCAAGTCTCTAATGGCCACGAGCTCATG
CCAGCTGTCCTTACCTCCAAACCCCGTGTCGAGATTGGCGGCGAAGACTTACGTGCTGCT
TATACTCTTGTTATGACTGATCCAGATGTTCCAGGCCCTAGTGATCCATACTTAAGGGAG
CATCTACACTGGATAGTTACAGATATTCCAGGTACCACTGATGCATCTTTCGGGAGAGAG
ATTGTGAGCTACGAAACACCGAAACCGGTGATCGGAATCCACCGCTACGTGTTCGTTTTA
TTCAAGCAGAGAGGAAGGCATACCGTGAATCCACCTTCCTCAAGAAACCATTTCAATACT
CGCACTTTTGCTGAAGACAACGGGTTAGGGCCACCCGTCGCCGCGGTCTACTTCAACGCA
CAACGTGAAACCGCCTGTCGAAGAAGA
>BFTa_Solanum_tuberosum_PGSC0003DMT400037143
ACTTGTGAACCACTTGCAGTAGGGAGAGTAATAGGTGAAGTAGTAGACAGTTTTAGTCCA
AGTGTGAAAATGAAAGTTATATACGGGAGCAAACAAGTTTCTAATGGCCATGAGATCATG
CCTGCTGTTGTTGCAACTCAACCTCGTGTCGAAATTGGTGGTGAAGACATGAGATCTGCT
TATACACTCATCATGACGGACCCTGATGCTCCAAGTCCTAGTGATCCATACTTGAGGGAA
CATCTCCATTGGATTGTGACAGACATTCCCGGTACAACTGACATTTCTTTTGGAAGGGAG
ATAGTGTGCTACGAGACACCAAAGCCGGTAATTGGGATACATCGTTATGTATTTTTGTTG
TATAAACAAAGAGGAAGGCAAACAGTGAAAGCACCATCAACAAGGGATCAATTCAACACA
AGGAGTTTTTCGGCGGAAAATGGATTGGGATCCCCTGTTGCTGCTGTTTATTTCAATGCC
CAGAGAGAAACTGCAGCTAGAAGAAGA
>BFTb_Solanum_tuberosum_PGSC0003DMT400030575
GATATTGAACCACTTGTTGTTGCAAGAGTGATAGGAGAAGTTGTAGATAGTTTCAACCCA
AGTGTGAAAATGAATGTGATATATGGAAGCAAACAAGTGTTTAATGGTCATGAACTCATG
CCTCTTGTCATTGCTTCTAAGCCTCGTGTGGAGATAGGTGGTGAAGACATGAGATCTGCT
TACACACTCATCATGACTGACCCAGATGTTCCAGGTCCTAGTGATCCTTACTTAAGGGAA
CACCTCCACTGGATTGTGACAGATATTCCTGGTTCAACTGATGCTTCTTTTGGAAGAGAG
ATAGTGAGCTACGATAGTCCAAAACCAGTGATCGGAATTCATCGATACGTGTTCGTATTA
TATAAGCAAAGAGGAAGACAAACAGTGAAACCACCAGTAACAAGAGATCATTTCAACACT
CGAAAATTTGCAGCAGAAAATGGATTGGGTTCCCCTGTTGCTGCTGTTTACTTTAATGCC
CAAAGAGAAACTGCTGCTAGAAGAAGA
>BFT_Amaranthus_hypochondriacus_AHYPO_018911
GGTGTAGAACCTTTGATAATAGGGAGGGTTATAGGAGAAGTAGTGGATATTTTTAACCCA
AGTGTGAAGATGATTGTTACTTACTCAAGTAAGCAAGTTTGCAATGGCCATGAGCTTATG
CCGGCCGTCCTCATCTCGAAACCTCGTGTTGAGATCGGCGGTGAAGACATGAGAAGTGCT
TATACTTTGATAATGGTTGATCCAGATGCTCCAAGCCCTAGTGATCCATACCTAAGGGAA
CATCTCCATTGGATGGTGACCGACATCCCTGGAACGACTGATATATCATTTGGGAAAGAA
ATAGTGTGCTATGAAACACCAAAGCCAGTGATTGGAATACACAGATATGTGTTTATTTTA
TTCAAGCAAATAAGAGGAAGACAAACAGTTAGGCCATCATCAAGGGACTGCTTCAACACA
AGAAGGTTTGCTGCTGAAAATGGGCTTGGCCTCCCTGTAGCAGTCGTCTACTTCAATGCA
CAAAGAGAGACTGCTGCTAGAAGAAGA
>BFT Eschscholzia_californica_NJKC_scaffold_2056521
TCAATAGAACCACTGAGTGTTGGAGGAGTAGTAGGAGAGATAGTGGATGAGTTCAATCCT
AGTGTGAGAATGAATGTTATTTATTCCAAAAAACTAGTTTCTAATGGTCATGAGTTCATG
CCATCTTCCCTAACTTTCAAACCTAGAGTTGAGATTGGTGGAGATGATCTCAGATCAGCC
TACACATTAATCATGACAGATCCTGATGCTCCAAGCCCAAGTGAATCATACTTAAAAGAA
CATCTTCACTGGATTGTAACTGATATTCCTGGGACAACTGATATTTCATTTGGAAAAGAG
ATAGTAAGTTATGAAATTCCAAAGCCAGTAATTGGAATACATAGGTATGCATTCATTTTA
TTCAAGCAGCTGAAAGGAAGAGAAACAGTAACTCCACCAACTTCAAGAGACCATTTTAAC
ACTAGAAACTTCTCTCAAGATAATGGTTTAGGTCTTCCTGTTGCTGCTGTTTACTTCATT
GCAAGAGAAACTGCTGCAAGAAAAAGA
>BFT Papaver_bracteatum_ZSNV_scaffold_2107820
---ATGGCAACACTGAGAGTAGGTGGAGTTGTAGGGGAGGTAGTAGATGAGTTTAACCCT
AGCGTAGAAATGAAAGTTATTTACAACACAAAGCAAGTTTCTAATGGTCATGAATTTATG
CCAGCTTCCTTCTCCATGAAACCTCGAGTCGAGATCGGTGGCCTTGATATGAGGGCTGCT
TACACACTTATCATGACAGATCCTGATGCTCCAGGGCCAAGTGATCCATACCTAAAAGAA
CATCTTCACTGGATTGTTACTGATATTCCTGGCACTACTGATGCCTCATTTGGAAAAGAA
ATAGTGAGCTATGAAATACCAAAGCCAGTAATTGGAATCCATAGGTATGTGTTCATTTTA
TTCAAACAAAAAGGAAGACAAACAGTGATCACTTCACCACCAAGAGATGGTTTCAACACC
AGAAGTTTCTCTCAAGAAAATAGTTTAGGTCTCCCTGTTGCTGCTGTTTACTTCGTTGGT
CAGAGGGAAACAGCAGCTAGAAGAAGA
>CEN_Arabidopsis_thaliana_AT2G27550
TCCTCAGACCCGCTTATGGTTGGGAGAGTGATCGGAGACGTTGTGGACAATTGTTTGCAG
GCAGTGAAAATGACGGTGACCTATTCTGACAAGCAAGTCTACAATGGCCATGAACTTTTC
CCTTCTGTAGTTACATACAAACCTAAGGTTGAAGTTCATGGGGGTGACATGAGATCATTC
TTCACTTTGGTTATGACTGATCCTGATGTTCCTGGACCTAGTGATCCTTATCTGAGAGAG
CACTTGCACTGGATTGTTACCGATATCCCGGGGACGACTGATGTATCATTTGGTAAAGAG
ATAATCGGGTACGAGATGCCTCGGCCAAACATAGGGATCCACCGCTTTGTGTATTTGTTG
TTCAAGCAGACCCGTAGAGGAAGTGTGGTGTCTCCATCTTACAGAGACCAATTCAACACT
CGAGAGTTTGCTCATGAGAACGATCTTGGCCTCCCCGTCGCGGCTGTTTTCTTCAACTGC
CAGCGTGAGACCGCCGCTAGACGCCGT
>CEN_Capsella_grandiflora_Cagra.2864s0001
TCGTCTGACCCGCTTATGGTCGGGAGAGTGATCGGAGATGTCGTAGACAATTGTTTGCAG
GCAGTGAAAATGACAGTGACTTATTCTGACAAGCAAGTCTACAATGGCCATGAACTTTTC
CCTTCTGTTGTTACAAACAAACCTAAGGTTGAAGTTCATGGTGGTGACATGAGATCATTC
TTCACTTTGGTCATGACTGATCCTGATGTTCCTGGACCTAGTGATCCTTATCTGAGAGAG
CACTTGCACTGGATTGTTACTGATATCCCTGGGACGACTGATGTATCATTTGGAAAAGAG
AGGATCGGGTACGAGATGCCTAGGCCAAACATAGGGATACATCGCTTTGTGTATCTATTG
TTCAAGCAGAACCGTAGAGGAAGTGTTGTGTCTCCATCGTACAGAGACCAGTTCAGCACT
CGAGAGTTCGCGCATGCGAACGATCTTGGCCTCCCCGTCGCGGCTGTTTTCTTTAACTGT
CAGCGTGAGACCGCCGCTAGACGCCGT
>CEN_Boechera_stricta_Bostr.27991s0011
TCGTCAGACCCGCTCATAGTTGGGAGAGTGATCGGAGACGTTGTGGACAATTGTTTGCAG
GCAGTGAAAATGACAGTGACCTATTCCGACAAGCAAGTCTATAATGGCCATGAACTTTTC
CCTTCTGCTGTTACAAACAAACCTAAGGTTGAAGTGCATGGGGGTGACATGAGATCATTC
TTCACTTTGGTCATGACTGATCCTGATGTTCCTGGACCTAGTGATCCTTATCTGAGAGAG
CACTTGCACTGGATTGTTACCGATATCCCGGGGACGACTGATGTATCATTTGGAAAAGAG
ATCATCGGGTACGAGATGCCTCGGCCAAACATAGGGATCCACCGCTTCGTGTATTTGTTG
TTCAAGCAGAACCGTAGAGGAAGTGTGGTGTCTCCATCGTACAGAGACCAGTTCAACACC
AGAGAGTTTGCACATGTGAACGATCTCGGCCTCCCGGTCGCGGCTGTTTTCTTCAATTGC
CAGCGTGAGACCGCTGCTAGACGCCGT
>CEN_Brassica_rapa_Brara.G01320
TCAGCAGACCCACTTATGGTTGGAAGAGTGATCGGAGACGTTGTGGACAGTTGTTTGCAG
GCAGTGAAAATGACTGTGACTTATTGCGACAAGCAAGTCTACAATGGCCATGAACTTTTC
CCTTCTGCAGTTACAAACAAACCAAAGGTTGAAGTTCATGGGGGTGACATGAGGTCATTC
TTCACTTTGGTCATGACTGATCCTGATGTCCCAGGACCTAGCGATCCTTATCTCAGGGAG
CATTTGCACTGGATTGTTACCGATATCCCAGGGACAACCGACGTGACATTTGGAAATGAA
ATAGTAGGGTACGAGATGCCTCGGCCAAACATAGGGATCCACCGATTTGTGTACTTGCTT
TTCAAGCAGAACCGTAGGGGAAGTGTTGTTTCTCCGTCTTACAGAGACCAGTTCAACACT
CGTATGTTTGCACATGATAATGATCTCGGTCTACCCGTTGCAGCAGTTTTCTTCAACTGT
CAGCGTGAGACCGCCGCTAGACGCCGT
>CEN_Eutrema_salsugineum_Thhalv10017312m
TCGTCAGACCCGCTTATAGTTGGTAGAGTGATCGGAGACGTTGTGGACAACTGTTTGCAG
GCGGTGAAAATGACAGTGACTTATTCCGACAAGCAAGTCTACAATGGCCATGAAATTTTC
CCTTCCACAGTCACAAACAAACCTAAGGTTGATGTTCATGGGGGTGACATGAGATCATTC
TTCACTTTGGTCATGACTGATCCTGATGTTCCTGGACCTAGTGATCCTTATCTGAGGGAG
CACTTGCACTGGATTGTTACCGATATCCCGGGGACAACCGACGTGACATTTGGAAAGGAA
ATAGTAGGGTACGAGATGCCTCGACCAAACATAGGGATCCACCGATTTGTGTATTTGCTT
TTCAAGCAAAACCGGAGAGGAAGTGTGGTTGCTCCATCTTACAGAGACCAATTCAACACT
CGAATGTTTGCTCATGAGAACGATCTCGGCCTCCCCGTCGCAGCTGTTTTCTTCAACTGC
CAACGTGAGACCGCTGCTAGACGCCGT
>CEN_Gossypium_raimondii_Gorai.001G121800
CTGTCAGATCCTCTTGTGTTGGGGAGAGTGATTGGGGATGTTATTGATGCCCTCTCCCCA
TCTGTGAAAATGTCAGTCACTTTCACCAACAAGCAGGTATATAATGGCCATGAATTTTTT
CCATCTGCAGTTACTAACAAGCCTAAGGTTGAGGTTCATGGAGGTGATATGAGATCCTTT
TTCACCCTGGTGATGACAGACCCAGATGTTCCTGGTCCTAGTGACCCTTACCTGAGGGAG
CACTTACACTGGATAGTGACAGATATCCCCGGCACAACAGATGCCACATTTGGAAGGGAA
ATGGTGAACTACGAAATGCCAAGGCCAAACATAGGGATCCACAGGTTTGTGTTCCTCCTC
TTCAAGCAGAAAGGCAGGCAAACAGTGAGAAGCCCGTCATCAAGGGATCGTTTCTATACC
AGGAAGTTTGCAGAAGAAAACGAACTAGGGGTTCCTGTTGCAGCTGTCTATTTCAATGCT
CAAAGGGAAACAGCTGCTAGAAGACGC
>CEN_Theobroma_cacao_Thecc1EG041439t1
CTGTCAGATCCTCTTGTAGTGGGGAGAGTGATTGGAGATGTTATCGATGCTATCACCCCA
TCTGTGAAAATGACTGTCACTTTCGCCAACAAGCAGGTATATAATGGCCATGAGTTATTT
CCATCCTCAGTAACTAACAAGCCTAAGGTTGATGTCCATGGAGGCGATATGAGATCCTTT
TTCACCCTGGTCATGACAGACCCAGACGTTCCTGGTCCTAGTGACCCTTACCTGAGGGAG
CACTTACACTGGATAGTGACAGATATACCCGGCACAACTGATGCCACATTTGGAAGGGAA
GTGGTGAACTATGAAATGCCAAGGCCAAACATAGGGATCCACAGGTTTGTGTTCCTCCTC
TTCAAGCAGAAACGCAGGCAAGCAGTGATAAGTCCCTCATCAAGGGATCATTTCAATACC
AGAAAGTTTGCAGAAGAAAACGAACTGGGCCTCCCTGTTGCAGCTGTCTATTTCAATGCT
CAAAGGGAAACAGCTGCAAGAAGACGC
>CEN_Citrus_clementina_Ciclev10029782m
ATGTCAGATGCCCTTGTGCTTGGGAGAGTGGTAGGTGAGGTCATTGATTATTTCACTCCA
TCTGTGAAAATGACTATAACTTACATCAAGCAGCAAGTATATAATGGCCATGAAATGTTT
CCCTCTCAAGTAACTCAAAAACCTAAGGTTGAGGTTCTTGGAGGGGATATGAGATCTTTC
TTCACTCTGATCATGACTGACCCAGATGTTCCTGGCCCAAGTGACCCTTACTTGAGGGAG
CACTTGCACTGGATTGTCACCGACATCCCAGGTACCACTGATGCCTCATTTGGAAAAGAA
GTTGTGAATTATGAAATCCCGAGGCCGAATATTGGGATCCACCGGTTTGTGTTCCTGCTC
TTCAAGCAGAAACGAAGACAAACAGAGATGAGTCCAGCTTCAAGGGATCGGTTTAACACT
AGAAAGTTTGCTGAAGAAAATGACCTTGGCCTGCCTGTGGCTGCTGTCTTTTTCAATGCA
CAAAGGGAGACTGCTGCTCGAAGACGC
>CEN_Citrus_sinensis_orange1.1g030564m
ATGTCAGATGCCCTTGTGCTTGGGAGAGTGGTAGGTGAGGTCATTGATTATTTCACTCCA
TCTGTGAAAATGACTATAACTTACATCAAGCAGCAAGTATATAATGGCCATGAAATGTTT
CCCTCTCAAGTAACTCAAAAACCTAAGGTTGAGGTTCTTGGAGGGGATATGAGATCTTTC
TTCACTCTGATCATGACTGACCCAGATGTTCCTGGCCCAAGTGACCCTTACTTGAGGGAG
CACTTGCACTGGATTGTCACCGACATCCCAGGTACCACTGATGCCTCATTTGGAAAAGAA
GTTGTGAATTATGAAATCCCGAGGCCGAATATTGGGATCCACCGGTTTGTGTTCCTGCTC
TTCAAGCAGAAACGAAGACAAACAGAGATGAGTCCAGCTTCAAGGGATCGGTTTAACACT
AGAAAGTTTGCTGAAGAAAATGACCTTGGCCTGCCTGTGGCTGCTGTCTTTTTCAATGCA
CAAAGGGAGACTGCTGCTCGAAGACGC
>CEN_Populus_trichocarpa_Potri.004G203900
ATGTCAGAGCCTCTTGTGGTTGGGAGAGTGATTGGAGATGTTATCGATCATTTCACTGCA
AATGTGAAAATGACAGTGACTTATAACAGGAAGCAGGTTTTTAATGGCCATGAGCTATTC
CCATCTGCGGTAACTCATAAACCTAAAGTTGAGGTTCATGGAGGTGATATGAGATCCTTT
TTCACCCTGGTCATGACAGACCCTGATGTTCCTGGTCCTAGTGATCCATACCTCAGGGAG
CACCTACACTGGATAGTAACTGACATCCCAGGCACCACAGATGCCACATTTGGAAGGGAA
GTGATGAACTATGAGATGCCAAGGCCTAACATAGGGATCCACAGGTTTGTTTTCCTACTT
TTCAAGCAGAAGGGAAGGCAAACA---GTGACCCCAGCTTCAAGGGACAAATTTAACACC
AGGAAATTCGCTGAAGAAAATGAGCTTGGCCTGCCTGTAGCCGCTGTCTTCTTCAATGCC
CAAAGGGAAACAGCGGCGAGGAAACGT
>CEN_Populus_trichocarpa_Potri.009G165100
CTGTCGGATCCTCTTGTGGTTGGGAGAGTGATTGGAGATGTAATTGATTATTTCACTCCA
AATGTGAAAATGACTGTCACTTATTCCAACAAGCAGGTTTATAATGGCCATGAGCTTTTC
CCATCTGCTGTCACTCATAAACCTAAAGTTGAGGTCCATGGTGGTGATATGAGATCTTTT
TTCACCCTGATCATGACAGACCCAGATGTTCCAGGACCTAGTGATCCATACCTGAGGGAG
CACCTACACTGGATAGTAACTGATATCCCAGGCACCACAGATGCCACATTCGGAAGGGAA
GTGGTGAACTATGAGATGCCAAGGCCTAACATCGGGATCCACAGGTTTGTTTACCTTCTT
TTCAGGCAGAAAGGAAGACAAACA---GTGAGCCCATCCTCAAGGGACAAATTTAACACG
AGGAAATTTGCTGAAGAAAATGAGCTTGACCTGCCGGTAGCAGCTGTCTTCTTCAATGCT
CAAAGGGAAACAGCTGCAAGGAGACGT
>CEN_Manihot_esculentum_Manes.04G004700
TCAACAGATCCTCTTGTTGTTGGGAGGGTAATTGGAGATGTGATTGATTATTTCACCCCA
GTTGTGAAAATGACAGTCTCTTATTCCAACAAGCAGGTTTATAATGGCCATGAACTTTTC
CCTTCCGCTGTAACTCACAAACCTAAGGTTGAGGTCCAGGGTGGTGATATGAGATCCTTT
TTCACTCTGGTCATGACAGACCCAGATGTGCCAGGTCCCAGTGACCCATACCTGAGGGAG
CACTTGCACTGGTTAGTTACAGACATTCCAGGCACCACAGATGCCACATTTGGAAGGGAA
TTGGTGAGCTACGAGATGCCTAGGCCAAACATAGGGATTCATAGGTTTGTGTTCCTTCTG
TTCAAGCAACAAAGAAGACAGACAGTGGCCACACCAAGCTCAAGGGATAAATTTAACACA
AGAAAATTTGCAGAGGAAAATGGACTAGGCCTGCCTGTAGCAGCTGTGTTCTTTAATGCT
CAGAGGGAAACTGCTGCAAGGAGACGT
>CEN_Manihot_esculentum_Manes.11G161100
ACTTCAGATCCTCTGGTGGTTGGGAGAGTAATTGGAGATGTAATTGATTATTTCAGCCCA
AGTGTGAAAATGACAGTCTCTTATTCAAACAAGCAGGTATATAATGGCCATGAACTTTTC
CCTTCTGCTGTAAAACTGAAACCTAAGGTTGAGGTCCAGGGAGGTGATATGAGATCCTTC
TTCACTCTGATCATGACAGACCCAGATGTGCCTGGTCCAAGTGATCCGTATCTGAGGGAG
CACTTGCATTGGGTAGTGACAGACATCCCAGGAACAACAGATGCCACATTTGGAAGAGAA
GTGGTGAGCTACGAGATGCCGAGGCCAAACATAGGGATTCATAGGTTTGTGTTTCTGCTG
TTCAAGCAACAAAGAAGGCAAGCAATAGTGAGCCCAAGCTCAAGAGAAAAGTTTAACACA
AGAAAATTTGCAGAAGAAAATGGGCTAGGCCTGCCTGTGGCAGCTGTGTTCTTTAATGCT
CAGAGGGAAACAGCTGCAAGGAGACGC
>CENa_Salix_purpurea_SapurV1A.0374s0110
CTATCAGATCCTCTTGTGGTCGGGAGAGTGATTGGAGATGTAATCGATCATTTCACTCCA
AAAGTGAAAATGACCGTCACTTATTCCAACAAGCAGGTTTATAATGGCCACGAGCTTTTC
CCGTCTGCTGTCACTCATAAACCTAAAGTCGAGGTCCATGGTGGTGACATGAGATCTTTC
TTCACCCTGGTGATGACAGACCCGGATGTTCCGGGACCTAGCGATCCATACCTGAGGGAG
CACGTGCACTGGATAGTAACTGATATCCCAGGCACCACAGATGCCACATTTGGAAGGGAA
GTGGTGAGCTACGAGATGCCGATGCCCAGCATAGGGATCCACAGGTTTGTTTACCTTCTT
TTCAGGCAGAAAGGAAGACAAACAGTGAGCACCCCATCCTCGAGGGACAAATTCAACACT
AGGAAATTTGCTGAAGAAAATGATCTGGACCTTCCTGTAGCAGCTGTCTTCTTCAATGCT
CAAAGAGAAACCGCTGCAAGGAGACGC
>CENb_Salix_purpurea_SapurV1A.0125s0300
ATGTCAGAGCCCCTCGTGGTTGGGAGAGTAATTGGAGATGTTATTGATCATTTCACTGCA
AATGTGAAAATGACAGTGACTTATAACAGGAAGCAGGTTTTTAATGGCCACGAGCTATTC
CCATCTGCTGTGACTCTTAAACCTAAAGTTGAGGTTCATGGAGGTGATATGCGATCCTTT
TTCACCCTGGTTATGACAGATCCTGATGTTCCTGGTCCTAGCGATCCATACCTGAGGGAG
CACCTACACTGGATAGTAACTGACATCCCAGGAACAACAGATGCCACATTTGGAAGGGAA
GTGGTGAATTATGAGATGCCGAGGCCTAACATAGGGATCCACAGGTTTGTTTTCCTGCTC
TTCAAGCAGAAAGGAAGACAAACAGTGGCGTCTCCAGCTTCCAGGGACAAATTCAACACC
AGGAAATTTGCAGAAGAAAACGAGCTTGGCCTGCCTGTAGCAGCTGTCTTCTTCAACGCT
CAAAGGGAAACAGCTGCTAGAAGACGC
>CENa_Linum_usitatissimum_Lus10004884
GTGTCAGATCCACTTGTGGTTGGGAGAGTGATTGGAGATGTCATTGATGGCTTCAACCCA
AGTGTTAAGATGAGCGTCACTTAC---AATAAGCAAGTATTTAATGGCCATGAGTTCTTC
CCTTCTGATCTCTCCCTCAAGCCCAAAGTTCATGTCCTTTGTGGTGATCTCAGATCCGTT
TTCACCCTTGTGATGACGGATCCAGATGTTCCGGGACCTAGTGATCCATACTTGAGAGAG
CACTTACACTGC---------------------TCATGTGATTCGATTGCAGGGAAGGAG
GTGGTGAGCTACGAGATGCCGAAGCCAATCATAGGGATCCACAGGTTGGTGTTGGTGCTC
TTCAAACAGAAGACAAGAGGCCAATTGTCTAGTTCAACATCAAGGGACAACTTCAACACC
AGGAAGTTTGCTCAATGCAATGAGCTTGGCCCTCCTGTTGCTGCTGTTTTCTTCAATGTT
CAAAGGGAAACGGCCGCTAGGCGGCGC
>CENb_Linum_usitatissimum_Lus10019541
TCGTCAGATCCTCTAGTGATAGGTAGAGTGATTGGAGATGTTGTTGATGGATTGAATAGT
CCTGTGAAGATGGCAGTCACTTACGCTAATAAACAAGTGTTCAATGGCCATGAGTTCTTC
CCTTCTGCTGTTACTCAGAAGCCTAAGGTTGAAGTTCTTGGTGGTGATCTCAGGGTAGTG
AGT---------------------------------------------------------
---------------------GATATTCCTGGCACCACTGACGCAACGTTTGGGAGGGAA
GTGATAAGCTATGAGATGGCGAGGCCGAACATAGGGATTCACAGGTACGTATTCCTGCTG
TTCAAGCAGAGAGCAAGAGGGCAAGTGAGCAATTCGTCATCAAGGGACTACTTCTGCACT
CGAAAGTTTGCGCAGGACAATCAACTTTCTCTCCCTGTTGCAGCTGTGTACTTCAATGCT
CAGCGTGAGACTGCCGCCAGACGCCGT
>CENc_Linum_usitatissimum_Lus10020600
GTGTCAGATCCACTTGTGGTTGGGAGAGTGATTGGAGATGTCATTGATTGCTTCAACCCA
AGTGTTAAGATGAGTGTCACTTAC---AATAAGCAAGTATTTAATGGCCATGAGTTCTTC
CCTTCTGCTCTCTCCCTCAAGCCCAAAGTTGATGTCCTTGGTGGTGATCTCAGATCCCTT
TTCACCCTCGTGATGACGGATCCAGATGTTCCAGGGCCTAGTGATCCATACTTGAGAGAA
CACTTACACTGGATAGTGACTGATATTCCAGGGACTACTGATGCAACCTTTGGGAAGGAA
GTGGTTAGCTACGAGATGCCAAAGCCGATCATAGGGATCCATAGGTTCGTGTTGGTGCTC
TTCAAACAGAAGACAAGAGGCCAATTGTCTAGTTCGACATCAAGGGACAACTTCAATACC
AGGAAGTTTGCTCAAAGCAATAATCTTGGCCCTCCTGTTGCTGCTGTTTTCTTCAATGCT
CAAAGAGAAACTGCAGCTAGGCGGCGC
>CENd_Linum_usitatissimum_Lus10004886
CCAGCAGATTCACTAGTGATTGGGAGAGTAATAGGAGATGTAATTGACTTGTTCAACCCA
AGTGTGAAGATGACTGTAACTTACTCCACCAAGCAAGTCTTCAATGGCCATGAGTTCTTC
CCTTCTCTTGTTTCCCACATGCCTAAGGTTGAAGTCCTTGGTGGTGATCTCAGATCCCTT
TTCACCCTGGTGATGACTGATCCAGATGTGCCAGGCCCTAGTGATCCATACGTGAAAGAG
CATTTACACTGGGTAGTGACTGATATCCCAGGCACTACAAATGCAACATTTGGGAGGGAA
ATTGTGAGCTACGAGATGCCGAGGCCAACCATAGGGATACACAGGTTCGTGTTCCTGCTG
TTCAAGCAGAAGAGAAGAGGCCAAACCCTAGTATCGCCGTCGAGGGACAATTTTAGGACT
AGGAAGTTTGCTAAAGACAACGACCTTGGTCTCCCCGTTGCCGCCGTTTTCTTCAATGCT
CAGCGCGAGACAGCAGCCAGGAGGCGT
>CENe_Linum_usitatissimum_Lus10043385
TCGTCAGATCCTCTAGTGATAGGGAGAGTGATTGGAGACGTTGTTGATGGATTGAATACT
ACTGTGAAGATGGCAGTCACTTACGCTAATAAACAAGTGTTTAATGGCCATGAGTTCTTC
CCTTCTGCTGTTACTCAGAAGCCTAAGGTTGAAGTTCTTGGTGGTGATCTCAGGTCCTTC
TTCACTCTGGTGATGACAGACCCAGATGTGCCTGGTCCAAGTGATCCATATCTGAGAGAG
CACTTACACTGGGTAGTGACTGATATTCCTGGCACCACTGACGCAACGTTTGGGAGGGAA
GTGATGAGCTATGAGATGCCGAGGCCGAATATAGGGATTCACAGATACGTGTTCTTGCTG
TTCAAGCAGAGAGCAAGAGGGCAAGTGAATAACTATTCATCAAAGGACTACTTCTGCACT
CGAAAGTTTGCGCAGGACAATCAACTTTCTCTCCCGGTTGCTGCTGTTTACTTCAATGCT
CAGCGCGAGACTGCTGCCAGACGCCGT
>CEN_Prunus_persica_Prupe.6G128400
ATGTCAGATCCTCTTGTGGTTGGGAGAGTCATTGGAGATGTTGTTGATTCCTTCTCTCAA
AGTGTAAAAATGACAGTCACTTACTCCAACAAGAAGGTTTATAATGGTCATGAGCTATTT
CCTTCCTCACTAACCCTCAAGCCTAAGGTTGAGGTTCATGGAGGCGATTTGAGGTCATTC
TTTACACTGGTTATGACCGATCCAGATGTTCCCGGTCCTAGTGACCCCTACCTAAGGGAG
CATTTACACTGGATAGTAACTGACATCCCAGGCACAACTGATAACACATTTGCAAAAGAG
GTGGTGAAATATGAAATACCAAGGCCAAACATAGGGATCCACAGGTTTGTGTTTCTTCTG
TTCAAGCAGAAAGGCAGGCAGACAGTGATCCCTCCTCCTTCAAAAGACAATTTCAACACG
CGAAAATTTGCAGAAGCAAACGACCTTGGCCTTCCTGTGGCTGCTGTCTTTTTCAATGCC
CAAAGGGAAACTGCTGCAAGAAGACGC
>CEN_Cucumis_sativum_Cucsa.385120
CCGTCCGATCCTCTCGTGGTTGGAGGAGTAGTCGGAGATGTTGTCGATGCAATTTCTCCT
ACGGTTAAGATGACCGTCACTTACTCAAACAAGAAGGTGTGCAATGGGCATGAGTTGCTT
CCAAATTTTGTAACCCTAAAACCTAAGGTTGAGGTTCTTGGAGGTGACCTTAGATCATTC
TTCACACTGGTCATGACTGATCCAGATGTTCCTGGTCCAAGTGATCCTTACTTGAGAGAA
CACCTCCACTGGATAGTTACAGACATTCCAGGGACGACGGATGCCACTTTTGGAAAAGAG
ATAGTAAAATATGAAGAACCAAGTCCAAACATAGGGATACACAGATATGTGTTCCTATTG
TACAAGCAAAAAAGAAGACAAACAGTGAAGCCGCACCCTTCAAGAGACGGTTTTAATTCA
AGAAAATTTGCTCTTGATAATCATCTTTCTCTTCCTGTTGCTGCTGTCTATTTCATTGCT
CAAAGGCCTACTGCTGCCAGAAGAAGA
>CEN_Fragaria_vesca_mrna21992
ATCTCAGATCCTCTTGTTGTTGGAAGAGTCATTGGAGATGTTATTGATTGTTTCACACCC
AGTGTTAAAATGACAGTGACTTACTCCAGCAAGAAGGTGTATAATGGGCATGAGCTATAT
CCTTCCTCTGTAACCGTCAAGCCTAAGGTTGAAGTTCATGGAGGCGATATGAGATCTTTC
TTTACACTGGTCATGACTGACCCAGATGTTCCAGGTCCTAGTGATCCTTACCTGAAGGAG
CACTTGCACTGGATAGTCACGGACATCCCAGGAACAACTGACAACACATTTGGAAAGGAG
GTGGTGAAATATGAAATGCCGAGGCCAAACATAGGGATCCACAGGTTTGTGTTCCTTTTG
TTCAAACAGAAAGGTAGGCAGACAGTGATTCCTCCTCCTTCGAAGGACCATTTCGACAGT
CGAAAGTTTGCAGAAACAAACGAGTTCGGGCTTCCGGTGGCTGCTGTCTTCTTCAATGCC
CAGAGGGAAACTGCTGCAAGAAGACGC
>CEN_Trifolium_pratense_Tp57577_mRNA4729
CTAACAGATCCTCTTATTACTGGAAGAGTGATTGGAGATGTAGTTGATTATTTCACTACA
ACTATGAAAATGTCAGTCACTTACAACACTAAGCAAGTTTACAATGGTCATGAATTTTTT
CCTTCTTCAGTTACCACTAAACCTAAGGTTCAGATTCATGGTGGTGACTTTAGAACCTTC
TTCACTTTGGTCATGATAGATCCAGATGTACCTGGCCCTAGTGATCCGTACTTGAAGGAA
CACTTACACTGGATAGTCACAGATATACCGGGCACAACGGATGCTACATTTGGGAAAGAA
GTGATGAAATATGAAATGCCACGTCCTAACATAGGGATCCATAGGTTTGTGTTCCTTCTT
TACAAACAAAAGCGCAGACAAACAGTGATGAAACCAACATCAAGAGATCTCTTTAACACA
AACAAATTTTCAGAAGACAATGACCTCGGGCCTCCTGTGGCTGCTGTTTTTTTCAATGCT
CAAAGAGAAACAGCTGCCAGAAGACGT
>CENa_Eucalyptus_grandis_Eucgr.B03867
ATGTCTGATCCACTCGTGGTTGGTCGAGTGATCGGGGATGTGATCGACTGTTTTGCAACC
AGTGTCAAAACGACGGTCACTTACTCCAACAAGCATGTGTTCAATGGTCATGAGCTCTTC
CCTTCCACTGTTACCGCTAAGCCTAGGGTTGAGGTTCATGGCGGTGACATGAGGTCCTTC
TTCACACTGGTAATGACAGACCCAGATGTTCCTGGTCCTAGCGATCCATATTTAAGGGAG
CACTTGCACTGGATGGTTACGGACATCCCAGGAACAACAGATGCCACGTTCGGAAAAGAG
GTGGTAGAGTACGAGATGCCGAGGCCCAACATCGGAATACACAGGTTCGTCTTCATCCTG
TTCAAGCAGAAGAGGAGGGACATGGTGAGAGGCCCTTCGTCGAGGGATCGCTTCAACACC
CGGCGATTTGCCGAAGACAACGAGCTTGGCCTTCCCGTTGCGGCCGTCTACTTCAACGCT
CAGAGGGAAACAGCCGCCAGGAGACGT
>CENb_Eucalyptus_grandis_Eucgr.J00485
TCATCAAACCCTCTTGTTGTGGGGAGAATCATTGGAGATGTGACCGACTCCTTCTCTGCC
AGCGTCAAGATGACAGTCACTTACTCCAACAAGCAGGTCTTCAATGGCCATGAGCTCTTC
CCTTCTTGGGTCACCGCCAAGCCCAAGGTGGAGGTTCATGGTGGTGACATGAGGTCCTTT
TTCACTCTGGTGATGACAGACCCAGATGTTCCTGGTCCTAGCGATCCATATCTGAGGGAG
CACTTGCACTGGATAGTGACAGACATCCCTGGCACCACGGATGCTACATTTGGGAAGGAA
GTGGTGGGCTACGAAATGCCGAGGCCAAACATAGGGATCCACAGGTTCGTGTTCCTCCTC
TTCAAGCAGAAGCGCAGGGAAATGGTGAGGCCTCCTTCCTCGCGAGACCGCTTCAACACC
CGGAAGTTTGCCGACGACAACGAGCTCGGCCTTCCAGTCGCCGCCGTCTTCTTCAACGCC
CAGAGGGAAACGGCCGCGAGGAGGCGC
>CEN_Kalanchoe_laxiflora_Kalax.0154s0031
ATGTCGGATCCTCTAGTTATTGGAAGAGTAATCGGAGATGTGATCGATAACTTTTCCCCA
ATGGTGAAGATGAGTGTCATTTACTCAAGCAAGCATGTTTACAATGGCCATGAGCTATTT
CCATCAGCGGTTACTTATAAACCTAAAGTTGATATCTATGGTGGTGATCTAAGATCTTTT
TTCACACTGGTGATGACAGATCCAGATGTTCCAGGTCCTAGTGAACCATTTCTGAAAGAG
CACTTGCACTGGTTAGTCACAGACATTCCGGGCACAACTGACACCACATTTGGAAAGGAG
ATATTTAGCTATGATATGCCAAGGCCCAACATAGGCATACACAGATTCGTGTTCGTGCTG
TTTAAGCAGAAGAGGAGGCAAACTGTGGTTTCTCCAGCTTCAAGGGAAAGGTTCTCCACT
AGAGACTTTGCTGAGGAGAACGACCTCGGCCTTCCAGTGGCTGCTGTGTTCTTCAACTGT
CAAAGAGAGACTGCTGCAAGGCGACGT
>CENa_Kalanchoe_fedtschenkoi_Kaladp0093s0128
ATGTCAGATCCTCTGGTTATTGGAAGAGTAATCGGAGATGTGATCGATAACTTTTCCCCA
ATGGTGAAGATGAGTGTCATTTACTCAAGCAAGCATGTTTACAATGGCCATGAGCTATTT
CCATCAGCGGTTACTTATAAACCTAAAGTTGATATCTATGGTGGTGATCTAAGATCTTTT
TTCACACTGGTGATGACAGATCCAGATGTTCCAGGTCCTAGTGAACCATTTCTGAAAGAG
CACTTGCACTGGTTAGTCACAGACATTCCAGGCACAACTGACACCACATTTGGAAAGGAG
ATATTTAGCTATGATATGCCAAGGCCCAACATAGGCATACACAGATTCGTGTTCGTGCTG
TTTAAGCAGAAGAGGAGGCAAACTGTGGTTTCTCCAGCTTCAAGGGAAAGGTTCTCCACT
AGAGACTTTGCTGAGGAGAACGACCTCGGCCTTCCAGTGGCTGCTGTGTTCTTCAACTGT
CAAAGAGAGACTGCTGCAAGGCGACGT
>CEN_Solanum_tuberosum_PGSC0003DMT400018307
------------------------------------------------------------
---------ATGTCTGTTGTTTATAACAACAAACATGTCTATAATGGTCATGAATTCTTT
CCTTCCTCAGTAACTTCTAAACCTAGGGTTGAAGTTCATGGTGGTGATCTCAGATCCTTC
TTCACACTGGTCATGATAGATCCAGATGTTCCTGGTCCTAGTGATCCATATCTCAGGGAA
CATCTACACTGGATCGTCACAGACATTCCAGGCACTACAGATTGCTCTTTTGGAAGAGAA
GTGGTTGGGTATGAAATGCCAAGGCCAAATATTGGAATCCACAGATTTGTATTTTTGCTG
TTTAAGCAGAAGAAAAGGCAAACAATATCAAGTCCAGTGTCGAGAGATCAATTTAGTAGT
CGAAAATTCTCAGAAGAAAATGAGCTTGGCTCACCAGTTGCTGCTGTTTTCTTCAATTGC
CAGAGGGAAACTGCCGCTAGAAGGCGT
>CEN_Mimulus_guttatus_Migut.N02493
GATCTGCAGCCACTGGTAATTAGCAAAGTGATTGATGAAGTAGTTGATAACTTCACCACG
ACTGTGAAAATGTCTGTGATGTACTCAAACCAGCGGGTCAACAATGGCCATGAACTCTTC
CCTTCCACACTCACCTCTAAACCTAGGGTTGTGGTTCATGGTGAT---------------
------------AATGACGACCCCGATGCACCTGGTCCAAGTGATCCATACCTGAGGGAG
CACTTGCACTGGATAATCACAGATATTCCAGGCACAACTGATTCCTCATACGGGAAAGAA
GTAGTGAGCTACGAAATGCCGAGGCCAAACATAGGGATACATAGAATCGTGTTTGTGTTG
TTCAAGCAGAAGAAGAAGCGACTTTGCCACGTCCCACCATGCAGGGATGGTTTTAAGACA
AGATTATTTGCTGACCAATACGAGTTAGGCTTACCAGTTGCCGCCGTCTTCTTTAACTGC
CAGCGCGAATCCGCCGCCAGGAGGCGC
>CENa_Amaranthus_hypochondriacus_AHYPO_003769
AAGTCAGATCCTCTGATCATTGGAAGAGTAGTTGGGGATGTAATAGAACCATTTAGTCCA
AGTGTGAGAATGTCTGTTACTTATAAAACCAAGCAAGTTTATAATGGCCATGAACTTTTC
CCTTCCGCTGTCACTCTTAAGCCTAGGGTTCAAGTTCATGATGCTGGCATGAAATCCTTT
TTCACTTTGGTGATGACAGATCCAGATGTTCCTGGACCCAGTGATCCTTACCTGAGAGAA
CACCTCCACTGG------------------------------------TATAGAAAGGAG
ATAGTGAGCTATGAAATGCCAAGGCCAAACATAGGAATACACAGGTTTGTGTTCATACTG
TTCAAACAGAAACGTAGGGGAAGTGTGGCCCCACCATGCAGTCGAGATGGATTTTGTACC
AACAAATTTGCTCAACTTAATGAACTTGGTCTTCCTGTTGCTGCTGTCTTCTTCAATTGT
CAAAGGGAAACAGCTGCTCGAAGGCGC
>CENb_Amaranthus_hypochondriacus_AHYPO_013462
AAATCAGACCCTCTTACTATTGGAAGAGTAGTAGGGGATGTTATATACCCTTTTAGCCCA
AGTGTAAGAATGTCTGTCACTTATAACAACAAGCAAGTTTATAATGGTCATGAACTCTTC
CCTTCTTTAGTCACTCTTAAACCTAGGGTTCAAGTTCATGATGGTGATATGAAATCCTTT
TTCACTTTGATTATGACTGATCCAGATGTTCCTGGACCCAGC------------------
------------------------------------------------------------
------------------------------------ATACACAGGTTTGTGTTCATCCTG
TTCAAGCAGAAACGTAGGGGTAGTGTTGCTCCACCATGCAGTCGAGATCGATTCTGCACC
AACAAATTTGCTGAACTTAACCAATTGGATCTTCCTGTTGCTGCTGTCTACTTCAATTGT
CAAAGAGAAACCGCTGCTAGAAGGCGT
>TFL1_Arabidopsis_thaliana_AT5G03840
GTGATAGAGCCATTGATAATGGGGAGAGTGGTAGGAGATGTTCTTGATTTCTTCACTCCA
ACAACTAAGATGAATGTTAGTTATAACAAGAAGCAAGTCTCCAATGGCCATGAGCTCTTT
CCTTCTTCTGTTTCCTCCAAGCCTAGGGTTGAGATCCATGGTGGTGATCTCAGATCCTTC
TTCACTTTGGTGATGATAGACCCAGATGTTCCAGGTCCTAGTGACCCCTTTCTAAAAGAA
CACCTGCACTGGATCGTTACAAACATTCCCGGCACAACAGATGCTACGTTTGGCAAAGAG
GTGGTGAGCTATGAATTGCCAAGGCCAAGCATAGGGATACATAGGTTTGTGTTTGTTCTG
TTCAGGCAGAAGCAAAGACGTGTTATCTTTCCTATCCCTTCGAGAGATCACTTCAACACT
CGTAAATTTGCGGTCGAGTATGATCTTGGTCTCCCTGTCGCGGCCGTCTTCTTTAACGCA
CAAAGAGAAACCGCTGCACGCAAACGC
>TFL1_Capsella_grandiflora_Cagra.0154s0020
GTGATAGAGCCATTGATCGTGGGGAGAGTGGTAGGAGATGTTCTTGATTTCTTCACTCCA
ACAACTAAGATGAATGTGAGTTATAACAAGAAGCAAGTCTCAAATGGCCATGAGCTCTTT
CCTTCCTTTGTCTCCTCCAAGCCTAGGGTTGAGATTCATGGTGGTGATCTCAGATCCTTC
TTCACCTTGGTGATGATAGACCCAGATGTTCCAGGTCCTAGTGACCCCTTTCTAAAAGAA
CACCTGCACTGGCTCGTTACAAACATTCCCGGTACAACAGATGCTACATTTGGAAAAGAA
GTGGTGAGCTATGAGTTGCCAAGGCCAAGCATAGGGATACATAGGTTTGTGTTTGTTCTG
TTCAAGCAGAAGCAAAGACGCGTTATCTTCCCAATCCCTTCTCGAGATCACTTCAACACT
CGTAAATTTGCTGTCGAGTATGATCTCGGTCTCCCTGTCGCGGCTGTCTTCTTTAACGCA
CAAAGAGAAACCGCTGCTCGCAAACGC
>TFL1_Brassica_rapa_Brara.B00114
GTGATAGAGCCATTGATAGTGGGAAGAGTGGTAGGAGAGGTTCTTGATTTTTTCACTCAA
ACAATTGAAATGAACGTGAGTTACAACAAGAAGCAAGTCTGCAATGGCCATGAGCTTTTC
CCTTCCTTTGTCTCCTCAAAGCCTAGGGTTGAGATCCATGGCGGTGATCTCAGATCTTTC
TTCACCTTGGTGATGATAGACCCTGATGTTCCAGGTCCTAGCGACCCCTTTTTAAAAGAA
CACCTGCATTGGATTGTGATAAACATCCCCGGTACAACAGATGCTACATTTGGAAAAGAG
GTGGTGAGCTATGAGTTCCCAAGGCCAAATATAGGGATACATAGGTTCGTGTTTGTTCTC
TTCAAGCAGAAGCAAAGACATGTTATCGATATCCCAAACATTAGAGATAAGTTCAATACT
CGCAAATTTGCGATCGAGCATGATCTTGGTCTCCCTGTCGCGGCTGTCTTCTTCAACGCA
CAGAGAGAAACCGCAGCTCGCAGACGT
>TFL1_Boechera_stricta_Bostr.2128s0064
GTGATAGAGCCATTGATAGTGGGGAGAGTGGTAGGAGATGTTCTTGATTTCTTCACTCCA
ACAACTAAGATGAATGTGAGTTACAAAAAGAAGCAAGTCTCCAATGGCCATGAGCTCTTT
CCTTCCTCTGTCTCCTCCAAGCCTAGGGTTGAGATCCATGGTGGTGATCTCAGATCCTTC
TTCACCTTGGTGATGATAGACCCAGATGTTCCAGGTCCTAGTGACCCCTTTCTAAAAGAA
CACCTGCACTGGCTCGTTACAAACATTCCCGGTACAACAGATGCTACATTTGGAAAAGAG
GTGGTGAGCTATGAATTACCAAGGCCAAGCATAGGGATACATAGGTTTGTATTTGTTCTG
TTCAAGCAGAAGCAAAGACGCGTTATCTTCCCCATCCCTTCGCGAGATCACTTCAACACT
CGTAAATTTGCGGTCGAGTATGATCTCGGTCTCCCAGTCGCGGCTGTCTTCTTTAACGCA
CAAAGAGAAACCGCAGCTCGCAAACGC
>TFL1_Eutrema_salsugineum_Thhalv10015708m
GTGATAGAGCCATTGATAGTGGGAAGAGTGGTTGGAGATGTTCTTGATTTCTTCACTCCA
ACAATTAAAATGAGTGTGAGTTACAACAAGAAGCAAGTCTCCAATGGCCATGAGCTTTTT
CCTTCCACTGTCTCCTCCAAGCCTAGGGTTGAGATCCATGGTGGTGATCTCAGATCCTTC
TTCACCTTGGTAATGATAGACCCTGATGTTCCTGGTCCTAGTGACCCCTTTCAAAAAGAA
CACCTGCATTGGATCGTCACAAACATCCCCGGTACAACAGATGCTACGTTTGGAAAAGAG
GTTGTGAGTTATGAGCTGCCAAGGCCAAGCATCGGGATACACAGGTTCGTGTTTGTTCTG
TTCAAGCAGAAGCAAAGACGCGTTATCTTCCCGATCCTTTCGAGAGATCACTTCAATACT
CGTAAATTTGCGATTGAGTATGATCTTGGTCTCCCTGTCGCGGCTGTCTTCTTCAACGCT
CAGAGAGAAACCGCAGCTCGCAGACGT
>TFL1_Eutrema_salsugineum_Thhalv10002980m
GTGATAGAGCCATTGATAGTGGGAAGAGTGGTTGGAGATGTTCTTGATTTCTTCACTCCA
ACAATTAAAATGAGTGTGAGTTACAACAAGAAGCAAGTCTCCAATGGCCATGAGCTTTTT
CCTTCCACTGTA------------------------------------------------
------------ATGATAGATCCTGATGTTCCTGGTCCTAGTGACCCCTTTCAAAAAGAA
CACCTGCATTGGATCGTCACAAACATCCCCGGTACAACAGATGCTACGTTTGGAAAAGAG
GTTGTGAGTTATGAGCTGCCAAGGCCAAGCATCGGGATACACAGGTTCGTGTTTGTTCTG
TTCAAGCAGAAGCAAAGACGCGTTATCTTCCCAATCCTTTCGAGAGATCACTTCAATACT
CGTAAATTTGCGATTGAGTATGATCTTGGTCTCCCTGTCGCGGCTGTCTTCTTCAACGCT
CAGAGAGAAACCGCAGCTCGCAGACGT
>TFL1a_Gossypium_raimondii_Gorai.006G155800
GAAGTAGAGCCTCTCATGGTTGGGAGAGTCATAGGAGATGTTATGGATTCTTTCATCCCA
AGTATTAAAATGTTGGTCACTTTCAACAACAAGCAAGTCTTCAATGGGCATGAGTTTTAT
CCTTCAACAGTTGTCACCAAACCTAGGGTAGAGGTTGCAGGAGGTGACATGAGAACTTTC
TTCACTCTGGTCATGACGGACCCGGATGTCCCTGGACCTAGTGATCCTTACTTAAGGGAG
CACCTTCACTGGATTGTAACAGACATCCCTGGCACCACAGATGCCACATTCGGAAGGGAA
GTGGTGAGCTATGAAAACCCAAAGCCAAATATAGGGATCCACAGGTTTGTGTTCGTTCTT
TTCAAGCAGAAACGTCGACAGATAATCAAGTCACCTTGTTCAAGGGATAACTTCAACACC
CGACGTTTCGCTTCTGAGAACGATCTTGGCCTTCCTGTTGCTGCTGTGTATTTCAATGCT
CAAAGAGAAACAGCTGCAAGAAGACGT
>TFL1b_Gossypium_raimondii_Gorai.009G403800
ATGGGAGAGCCTCTCATTGTTGGGGGAGTAATTGGGGATGTTCTTGATTCTTTCAATCCT
AGCATTAAAATGTCCGTCACTTTCAATAACAAGCAAGTCTTTAATGGACATGAGTTTTAC
CCTTCATCTGTTGCCACCAAACCTAGGGTTGAGATTCAAGGTGGTGATTTGAGAACTTTC
TTCACTCTGGTCATGACCGACCCTGATGTCCCTGGACCTAGTGATCCTTATTTAAGGGAA
CACCTTCACTGGATTGTGACAGACATCCCAGGCACAACAGATGCCACGTTTGGAAGGGAA
GTTGTGAACTATGAGATCCCAAGGCCAGATATAGGAATCCACAGGTTTGTTTTCGTTCTT
TTCAAGCAGAAACGTCGACAGGTAATCAGGTCACCTTCTTCGAGAGATAACTTCAACACC
CGAGATTTCGCTGCTGAGAACGATCTTGGCCTCCCTGTTGCCGCTGTTTATTTCAATGCA
CGAAGAGAAACTGCTGCAAGGAGACGC
>TFL1_Theobroma_cacao_Thecc1EG022560t1
GCAGCAGAACCTCTCGTTGTTGGGAGAGTCATAGGAGATGTTCTGGATTCTTTCATTCCA
AGCATTACAATGACAGTCACTTTCAACAACAAGAGAGTCTTTAATGGACATGAGTTCTAT
CCTTCAACTGTCGCCACCAAACCTAGGGTAGAAATTGAAGGAGGTGATATGAGAACTTTT
TTCACTCTGGTTATGACGGACCCAGACGTCCCTGGACCCAGTGATCCTTATTTAAGGGAG
CACATTCACTGGATAGTCACAGACATCCCGGGCACAACAGATGCCACATTTGGAAGGGAG
GTGGTGAGCTATGAGATCCCAAGGCCAAATATAGGAATCCACAGGTTTGTGTTCGTTCTT
TTCAAGCAGAAACGTAGGCAGATGATTACATCACCTTCTTCACGGGATAACTTCAGCACC
CGGGGTTTTGCTGCTGAAAACGATCTTGGTCTCCCTGTTGCTGCTGTTTATTTCAATGCT
CAAAGAGAAACTGCTGCAAGAAGACGC
>TFL1_Citrus_clementina_Ciclev10013475m
ATGTTAGAACCCCTCGCTGTTGGAAGAGTCATTGGAGATGTGATTGAATCCTTCACTCCA
AGCATCAAAATGTCTGTAACTTACAACAACAAGCAAGTTTGCAATGGACACGAGCTCTTT
CCGTCCACAGTTGTTTCAAAACCTAGGGTTGAGATTCAAGGAGGTGATATGAGATCATTC
TTTACACTGGTTATGACTGACCCGGATGTTCCTGGCCCTAGTGATCCTTATCTAAGGGAG
CATCTCCATTGGATTGTGACAGACATTCCAGGAACAACAGATGCCACATTTGGAAGGGAA
TTGGTGAGCTACGAGATACCAAGGCCAAATATAGGGATCCACAGGTTTGTGTTTGTTTTA
TTCAAGCAGACACGGAGACAGACAGTAAACCCACCTTCATCAAGAGATCATTTCAACACC
AGAGCCTTTGCTGCTGAAAACGATTTGGGTCTCCCTGTTGCTGCCGTTTACTTCAATGCT
CAAAGAGAAACTGCTGCCAGAAGACGC
>TFL1_Citrus_sinensis_orange1.1g035977m
ATGTTAGAACCTCTCGCTGTTGGAGGAGTCATTGGAGATGTGATTGAATCCTTCACTCCA
AGCATCAAAATGTCTGTAACTTACAACAACAAGCAAGTTTGCAATGGACACGAGCTCTTT
CCGTCCACAGTTGTTTCAAAACCTAGGGTTGAGATTCAAGGAGGTGATATGAGATCATTC
TTTACACTGGTTATGACTGACCCGGATGTTCCTGGCCCTAGTGATCCTTATCTAAGGGAG
CATCTCCATTGGATTGTGACAGACATTCCAGGAACAACAGATGCCACATTTGGAAGGGAA
TTGGTGAGCTACGAGATACCAAGGCCAAATATAGGGATCCACAGGTTTGTGTTTGTTTTA
TTCAAGCAGACTCGGAGACAGACAGTAAACCCACCTTCATCAAGAGATCATTTCAACACC
AGAGCCTTTGCTGCTGAAAACGATTTGGGTCTCCCTGTTGCTGCCGTTTACTTCAATGCT
CAAAGAGAAACTGCTGCCAGAAGACGC
>TFL1a_Manihot_esculentum_Manes.09G056300
ATCATAGAACCTCTCATTGTTGGAGGAGTCATAGGAGATGTTCTTGATCCTTTCTTACCA
GCAATCAAAATGTCTGTCTCTTACAATAGCAGACAAGTCCACAATGGTCATGAGCTTTTT
CCTTCCACACTTGTTTCCAAGCCTAAGGTTGAAATCCAAGGAGCTGACTTGAGATCTTTC
TTCACATTGGTCATGATAGATCCAGATGTTCCTGGTCCTAGTGATCCTTACTTGAGGGAG
CACCTGCACTGGATAGTGAGCAACATTCCAGGAACAACAGATTCCACATTTGGAAAGGAA
GTGGCGAGCTATGAGATTCCAAAGCCTAACATTGGGATCCACAGGTTTGTGTTTGTTCTA
TTCAAGCAAAAAAGAAGACAGATAATAAGTCCACCTTCTTCAAGAGATAACTTCAACACT
CGAAGATTTGCTACTGAAAACGATCTTGGTCTTCCTGTTGCTGCTGTTTTCTTCAATGCA
CAAAGAGAAACTGCTGCAAGAAGACGC
>TFL1b_Manihot_esculentum_Manes.13G011900
ATAATAGAACCTCTTATTGTTGGAAGAGTGATAGGAGATGTTCTTGATTCTTTCACACCA
TCAATAAAAATGTCTGTCTCTTACAGTAACAGGAACGTCTACAACGGACATGAGTTCTAT
CCATCGGCAGTTGCTTCGAAACCTAAGATTGAGGTCCAAGGAGGAGACATGAGAACTTTC
TTTACACTGGTCATGACAGACCCTGATGTTCCTGGTCCTAGTGATCCATATCTGAGGGAG
CACCTGCACTGGATAGTGAGCGACATCCCAGGAACAACAGATGCTACATTTGGAAGGGAG
GTGGTGAGCTATGAAATTCCAAGGCCAAACATAGGGATCCACAGGTTTGTGTTTGTTCTA
TTCAAGCAAAAACGAAGACACACGATCAATCCACCATCTTCGAGAGATCATTTCAGCACT
AGAAACTTTGCTGCTGAAAACGACCTTGGTCTTCCTGTAGCTGCTGTTTACTTCAATGCT
CAAAGAGAAACTGCCGCAAGAAGACGG
>TFL1c_Manihot_esculentum_Manes.08G024500
ATAATAGAGCCTCTCATTGTTGGGAGAGTGATAGGAGATGTTGTTGATTATTTCACACCA
GAAGTAAAAATGTGTGTCACTTACAATAACAGGCAAGTTTGCAATGGATATGAGCTCTAT
CCATCCACAGCTGTTGCCAAACCTAAGGTTGAGGTCCAGGGAGGTGACATGAGATCTTTC
TTTACACTGGTTATGACAGACCCAGATGTTCCTGGTCCTAGTGATCCTTATTTGAGGGAG
CATTTGCACTGGGTAGTGAGCAACATCCCAGGGACAACAGATGCTACATTTGGAAGGGAG
GTGGTGAGCTATGAAATTCCAAGGCCTAACATAGGGATTCACAGGTTTGTGTATCTACTA
TTCAGGCAAAAAAGAAGACAGACAATCAATCCACCTGCTTCAAGGGATAATTTCAGCACT
AGAAACTTTGCAGCTGAAAATGATCTTGGTCCTCCGGTTGCTGCTGTTTACTTCAATGCT
CAAAGAGAAACTGCTGCAAGAAGACGC
>TFL1_Ricinius_communis_29625.m000694
GCTGTGGAATCTCTCGTTGTTGGGAGAGTGATAGGTGATGTTGTTGATTCTTTCACACCA
ATGCTAAACATGTCTATCAGTTATGGTAACAGGAGAGTTTTCAATGGATATGAGCTCCAT
CCATCCCTAGTTGCCCTCAAGCCTAAGGTTGAGGTCCAAGGAGGTGACATGAGAACTTTT
TTCACATTGGTCATGACAGACCCAGATGTTCCTGGCCCTAGTGATCCTTATTTAAGGGAG
CACCTACACTGGCTAGTGACCGACATTCCAGGAACAACAGATGCCACATTTGGAAGGGAA
GTTGTGACCTATGAAATTCCAAGGCCAACCATCGGGATTCACAGGTTTGTGTTTGTTCTA
TTCCAGCAAAAACGTAGACAAACAATCAATCCACCTTCTTCAAGGGATAACTTTAGCACA
AGAGATTTCGCTGTTGGAAATGATCTTGGTCTTCCTGTTGCTGCTATTTACTTCAACGCA
CAGAGAGAAACTGCTGCAAGAAGTAGA
>TFL1a_Cucumis_sativum_Cucsa.241060
TCCTCAGAACCTCTTGTTGTTGGTAGAGTGATTGGTGATGTTCTTGATTCCTTCACACAA
AGCATGAAGATGAGTGTTTTTTATAATAATAAGCAAGTTTTCAATGGCCATGAGTTCTTT
CCTTCTGCTGTTGCTGCTAAACCTAGGGCTGAAATCCATGGTGGTGACCTGAGATCTTTC
TTCACTCTGATTATGACTGACCCAGATGTTCCTGGGCCAAGTGACCCTTATTTAAGGGAG
CATTTACACTGGATCGTGACAGATATTCCTGGTACAACCGACGCCACATTCGGTAGGGAG
GTAGTAAGCTACGAGACTCCAAAGCCAAACATAGGAATCCACAGGTTTGTTTTTGTTCTA
TTCAAACAGAAGAGAAGACAATCGGTGAATCCACCCTCTTCAAGGGAGCGTTTCAACACC
CGAGCATTCGCGGTCGACAACGACCTGGGTCTCCCCGTCGCTGCCGTCTACTTCAATGCC
CAAAGAGAAACTGCTGCAAGAAGGCGT
>TFL1b_Cucumis_sativum_Cucsa.083330
CTGCAGAATCCTCTTGTTCTTGGAAGAGTAATTGGAGATGTTGTTGATCCCTTCAGTCCA
ACCATTAAAATGTCTGTCACTTTCAATAACAAACAAGTCCTCAATGGCCATGAATTCTTC
CCTTCTTCTCTTTCCTTCAAACCTAGGGTTCATATTCAAGGAGAAGATATGAGATCATTG
TTCACTCTGGTTATGGTTGACCCTGATGTTCCTGGCCCTAGTGATCCTTACTTGAGGGAA
CACCTTCACTGGTTGGTGACTGACATTCCAGGAACTACTGATGCTACTTTTGGAAAAGAA
GAAATGAGCTATGAAATTCCAAAGCCAACAATAGGAATTCACAGGTTTGTGTTTATTCTG
TTCAAACAAAAACAGCGTCGGTCAGTAGTGAATCCTTCATCAAGGGATCGTTTCAACACT
CGAAGATTTTCTTGTGAGAATGATTTGGGTCTTCCTGTTGCTGCTGTCTATTTCAATGCT
CAAAGAGAAACTGCTGCAAGGAGGCGA
>TFL1_Glycine_max_Glyma.19G194300
CCTTTAGAGCCTCTAATAGTGGGGAGAGTCATAGGAGAAGTTCTTGATTCTTTCACCACA
AGCACAAAAATGACTGTGAGTTACAACAAGAAGCAAGTTTACAATGGCCATGAGCTCTTC
CCTTCCACTGTCAACACCAAGCCCAAGGTTGAGATTGAGGGTGGTGATATGAGGTCCTTC
TTTACACTGATCATGACTGACCCTGATGTTCCTGGCCCTAGTGACCCTTATCTGAGAGAG
CACTTGCACTGGATAGTGACAGATATTCCAGGCACAACAGATGCCACATTTGGGAAAGAG
TTGGTGAGCTATGAGGTCCCAAAGCCTAATATTGGAATCCATAGGTTTGTGTTTGTCCTG
TTCAAGCAAAAGCGTAGACAGTGTGTTACTCCACCCACTTCAAGGGACCACTTCAACACA
CGCAAATTCGCAGCAGAGAACGACCTTGGCCTCCCTGTGGCTGCTGTCTACTTCAATGCA
CAGAGGGAAACGGCTGCAAGAAGACGC
>TFL1_Medicago_truncatula_Medtr7g104460
TCTCAAGAACCACTCATTGTTGGAAGAGTGATAGGAGAAGTTCTTGATTCCTTTACCACA
AGCATGAAAATGACTGTGAGTTACAACAAGAAGCAAGTCTTCAATGGCCATGAGTTTTTC
CCTTCCACTATCAACACCAAACCCAAAGTTGAGATTGATGGTGGTGACATGAGGTCCTTC
TATACACTGGTGATGACAGACCCTGATGTTCCTGGCCCTAGTGATCCTTATCTAAGAGAA
CACTTGCACTGGATTGTGACAGATATTCCTGGAACAACAGATGCTACATTTGGGAAAGAA
GTAGTGAGCTATGAGATACCAAAGCCAAATATAGGTATACACAGGTTTGTGTTTGTTCTA
TTCAAACAAAAGAATAGAGAATCAGTGACAGCACCATCTTCAAGGGATTACTTCAACACT
CGCAATTTTGCTTCACAGAATGATCTTGGTCTCCCTGTTGCTGCTGTTTACTTCAATGCT
CAGAGAGAAACCGCTGCAAGAAGACGC
>TFL1_Fragaria_vesca_mrna30276 
ATGTCGGAACCTCTAGCTGTTGGAAGAGTCATAGGAGATGTTCTTGATTCCTTCACCCCC
ACTACAAAAATGATTCTCTTACAA------------------------------------
CAGCAAGCTCTCACCGCCAAACCTAGAGTTGAGATTCAAGGAGGCGACATGAGATCATTC
TTCACTCTGGTAATGACAGACCCAGATGTTCCTGGCCCTAGTGATCCTTATTTGAAAGAG
CACCTGCACTGGATTGTGACAGACATTCCTGGCACCACAGATGCTACATTTGGAAGAGAA
GTGGTGAGCTACGAGATGCCAAGGCCAAACATAGGCATCCACAGGTTTGTGTTTGTTCTC
TTCATGCAAAAACGAAGGCAGTCGGTGAACCCGCCTTCCTCAAGGGATCACTTCAACACC
CGAACCTTCGCAGCCGAAAACGACCTTGGTGTTCCTGTTGCTGCCGTTTACTTCAATGCA
CAGAGAGAAACGGCAGCAAGAAGACGC
>TFL1_Prunus_persica_Prupe.7G112600
ATATCTGAGCCTCTGGTTGTTGGGAGAGTGATAGGAGATGTTCTTGATTGTTTCACCCCA
ACAACAAAAATGTCTGTCACTTACAACACCAGGCTAGTCTGCAATGGATATGAGCTCTAT
CCTTCTGCTGTCACCACCAAACCTAGAGTTGAGATTCAAGGAGGAGATATGAGAACTTTC
TTTACTCTGATCATGACAGACCCAGATGTTCCTGGCCCTAGTGATCCTTATTTAAGGGAG
CACCTGCACTGGATTGTGACAGATATTCCGGGCACCACAGATGCCACATTTGGAAGAGAG
GTGGTGAGCTATGAGATGCCAAGGCCCAACATTGGCATCCACAGGTTTGTGTTTGTTCTC
TTCAAGCAGACAAGAAGGCAGTCTGTGAACCCTCCTTCCTCAAGGGATCATTTCAGTGCT
CGAAGCTTTGCAGCTGAAAACGACCTGGGTCCTCCTGTCGCTGCCGTTTACTTCAATTGC
CAGAGAGAAACGGCAGCTAGAAGACGC
>TFL1_Eucalyptus_grandis_Eucgr.A01505
GCTTTGGAGCCTCTGACAGTTGGGAGAGTGATTGGGGATGTGATTGATCCTTTCACTGCA
AGCATAAGAATGAGTGTGAAATACAATGGGAAGCAAGTGAATAATGGGCATGAGCTCTAC
CCTTCCTCAGTTGCCGCCAGACCTAGGGTTGAGATTCATGGGGGCGATATGAGGTCCTTC
TTCACTCTGGTCATGACAGATCCAGATGCTCCGGGTCCAAGTGATCCTTACTTGAGAGAA
CACCTTCATTGGATTGTCACTAATATTCCCGGTACAACAGATGCCACATTCGGAAGGGAA
GTGATGAGCTACGAGATTCCAAGGCCGAACATAGGAATTCACCGGTTCGTCTTCATCCTC
TTCAGACAAAAACGGCGACAGCAAATAAGCCAGCCTTCTTCGAGAGATTGTTTTAGCACC
CGCAACTTTGCCGCCGAGAACGACCTCGACCTTCCAGTCGCAGCTGTTTACTTCAACGCC
CAGAGGGAAACCGCCGCGAGAAGACGC
>TFL1_Vitis_vinifera_GSVIVT01033829001 
ATTTTAGAACCTCTCATTGTAGGGAGAGTTATAGGAGATGTACTTGATCCTTTCCCTCCA
ACGATAAAAATGACTGTTACTTACCACAACAAGCAAATCTGCAATGGTTATGAACTCTAT
CCTTCCTCAATTACCGTCAAACCTAGAGTTGAGGTTCAAGGAGGTGACTTGAGGTCTTTC
TTCACACTGGTCATGACAGACCCAGATGTTCCTGGTCCTAGTGATCCCTACTTAAGAGAA
CACCTGCACTGGATAGTGACAGACATTCCAGGCACGACAGATGCCACATTTGGAAGGGAA
GTGCTGAGCTATGAAATCCCGAAGCCTAACATAGGGATCCACAGGTTTGTGTTTGTTCTC
TTCAAGCAGAAACGCAGACAGACGGTTAACACACCAACTTCAAGGGATCACTTCAACACC
CGGAGCTTCGCGGCTGAGAACGATCTGGGTCTTCCCGTGGCTGCTGTCTTCTTCAATGCT
CAGCGAGAAACAGCTGCAAGAAGGCGC
>TFL1_Trifolium_pratense_Tp57577_mRNA20217
TCTCAAGAACCACTTATTGTTGGGAGAGTGATAGGTGAAGTTCTTGATTTCTTCACCACA
AGCATGAAAATGACTGTGAGTTTCAACAAGAAACAAGTCTTCAATGGTCATGAGTTTTTC
CCTTCCACTATCAACATCAAGCCAAAAGTTGAGATTGATGGTGGTGACATGAGATCCTTC
TTCACACTGGTGATGACTGACCCTGATGTTCCTGGCCCTAGTGACCCTTATCTGAGAGAA
CACTTGCACTGGATAGTGACAGATATTCCAGGAACAACAGATGCTACATTTGGTAAAGAA
GTGGTAAGCTATGAAATACCAAAGCCAAATATAGGAATTCACAGGTTTGTGTTTGTTCTG
TTCAAACAAAAAAGCAGAGATTCAGTGACAGTACCATCTTCAAGGGATCATTTCAACACT
CGCAACTTTGCTTCACAGAATAACCTTGGTCTTCCTGTTGCTGCTGTTTACTTCAATGCT
CAGAGAGAAACTGCTGCAAGAAGACGC
>TFL1_Mimulus_guttatus_Migut.J01049
TCGTCAGAGCCGCTTGTAGTGGGAAGAGTGATAGGGGATGTATTGGAGTGTTTCAGCCCA
ACAACAAAAATGCATGTAACATATAATCATAAACAAGTTTTTAATGGTCATGAGTTTTAT
CCTTCCGCTGTTACTATCAAACCAAGGGTTGAGATTCTAGGCCCTGCTATGAGAACTTTT
TTCACTTTGGTTATGACTGACCCTGATGTCCCTGGCCCTAGTGATCCATATCTCAAGGAA
CACCTTCACTGGTTAGTGACAGACATTCCAGGCACAACGGACGCCACATTTGGAAAAGAG
ATGGTTAGCTATGAAATGCCTCGGCCCAACATAGGAATACATAGGTTTGTGTTCGTTCTG
TTCCAGCAGAAAGGCAGACAAACTGTTAAGACCTCCTCCGCCAGAGACAACTTCAACACC
CGCCGCTTCGCCGCCGATAACGACCTCGGCCTCCCCGTCGCCGCCGTCTTCTTCAACGCC
CAGCGTGAAACCGCCGCCAGGAGGCGT
>TCa_Aquilegia_coerulea_Aqcoe2G140500
------ATGCCTCTCATAGTTGGGGGAGTGATAGGAGATGTTCTTGATTCTTTCACTCCA
ACAATCACAATGTCTGTACATTACGGTAACCAGCAAGTGTGCAATGGCCATGAGCTCTAC
CCTTCCTCAGTAACCATTAGGCCTAGAGTTGAGGTTCAAGGAGCTGACATGAGAACCTTC
TTCACCCTGATTTTGACAGACCCAGATGCTCCTGGCCCTAGTGATCCTTATCTGCGGGAA
CACCTTCACTGGTTGGTGACAAACATTCCAGGCACAACTGATGCTACATTTGGGAGGGAA
GTGGTAAGCTATGAGATGCCAAGGCCTAACATAGGGATACACAGGTTTGTGTTTGTTCTC
TTCAAACAAAGAAGACGACAAACAATGAATCCACCTTCTTCAAGAGACGGTTTCAATACG
CGGAAATTTGCAGAGGAGAATGGGCTTGGTCTGCCTGTTGCTGCTGTCTACTTCAATGCA
CAGAGGGAAACTGCTGCAAGAAGGCGT
>TCba_Aquilegia_coerulea_Aqcoe1G447800
GTATTAAGGCCTTTTATTCTTGGAGGAGTCATTGGAGATGTTGTAGATGTTTTCTCTCCT
ACAGTTGAGATGACTGTTACTTATTCTGATCGGCTAGTCTTTAATGGCCAAGAGTTCTAT
CCCTCCTTGGTTATCAATAGACCTAGGATTCAGATTCCAGGGGGTGATTTTAGGACTTTC
TACACACTGGTAATGACAGATCCAGATGTTCCTAATCCTAGTGATCCATATTTGAGGGAG
CACCTACATTGGATTGTAACTGACATTCCAGGAACAACAGATGCGACCTACGGAAGGGAA
GTGGTGACATATGAGAACCCAACTCCTTACATAGGAATTCACAGGTTTGTATTTGTTCTC
TTCAGGCAAAGACATAGAAGATCTGTCAGCAACCCTAATTCAAGAGATCAATTCAATACC
AGAAACTTTGCAGACGATAATAATCTTGATCGCCCAGTTGCTGTTAACTTCTTCAATGCT
CAAAGACAAACAGCACCAAGAAGACGG
>TCbb_Aquilegia_coerulea_Aqcoe1G447700
ATATTACAGCCACTTGTACTTGGAGGAGTGATTGGAGAGGTTATTGATCCCTTCTCTCCA
ACAGTCAATATGACTATAACATACAGCAACACTCGAGTTTGTAATGGTCATGAGCTTTAC
CCTTCCTCAATAACCACTAAACCTAGGGTCTTGATTCCATCTGGTGAGATGAGGTCTTTC
TTCACATTGATCATGATTGACCCAGATGCTCCTGGACCCAGTGACCCTTATTTGAGGGAG
CACTTGCACTGGATTGTGACAGACATTCCAGGCACAACAGATGATACATATGGAAGGGAA
GTGATGAGCTATGAGATACCAAAGCCTTACATAGGAATCCATAGGTTTGTGTTTGTTCTG
TTCAAGCAGAAAAGCAGACAATGTGTCATCACCCCTGTTTCAAGAGATCAATTTAATACC
AGGAAATTTGCAGAAGCTAATGATCTTGGATTGCCAGTTGCTGCTGTTTACTTCAACGCT
CAAAGGGAAACTGCTGCAAGAAGACGT
>TC_Hakea_prostrata_REOF_scaffold_2006025
ACATTAGAGCCTCTGATAGTTGGAAGAGTCATTGGAGATGTACTTGATTCCTACTCTCCA
ACAGTGAATATGACAGTGACTTACAATAACAAGCAAGTCTGCAATGGCCATGAGCTCTTC
CCCTCCACTGTTACCTATAGGCCAAGGGTTGAGGTCCATGGAGGAGACATGAGATCCTTC
TTCACACTGGTGATGACAGACCCAGATGTTCCTGGCCCTAGTGATCCATATTTGAGGGAG
CACCTTCACTGGTTAGTGACAGATATTCCGGGCACCACAGATGTTACATTTGGGAGGGAA
GTGGTGAGCTATGAGAATCCAAAGCCCATTATAGGGATCCACAGGTTTGTGTTTGTGCTC
TTCAGGCAGAAACGCAGGAACACAGTCAGTCCACCAACTTCAAAGGATCACTTCAACACT
CGAAGGTTTGCTGCTGAAAATGAGCTTGGACTTCCTGTAGCAGCTGTCTTCTTCAATATG
CAGAGGGAAACAGCCGCAAGAAAACGT
>TC Platanus_occidentalis_VQFW_scaffold_2019116
ATGTTAGAGCCTCTCATAGTTGGGAGAGTGATAGGAGATGTCCTTGATTCCTTCTCTCCA
ACAGTGAAGATGACAGTGACTTACAACAACAAGCAAGTCTGCAATGGTCATGAGCTCTTC
CCTTCCTCAGTAAACACAAAACCTAGGGTTGAGGTTAATGGAAGTGATATGAGATCATTC
TTTACACTGGTCATGACAGACCCAGATGCTCCTGGCCCTAGTGATCCATATCTGAGGGAG
CACCTGCACTGGATTGTGACAGACATTCCAGGCACAACAGATGCTACATTTGGAAGGGAG
GTGGTGAGCTATGAGATCCCGAGGNNNNNNATAGGAATCCACAGGTTTGTGTTCGCTCTC
TTCAAACAGAAAAGCAGACAGACAGTCAACCCACCTCCTTCAAGGGATCACTTCAGCACT
AGAAAGTTTGCTGAGGAGAACGAACTTGGGCTTCCTGTTGCCGCTGTCTTCTTCAATGCA
CAAAGGGAGACTGCAGCAAGAAGACGT
>TC Ceratocapnos_vesicaria_UDHA_scaffold_2094997
TCCTTGGAACCTCTCACTGTAGGAAGGGTGATTGGAGATGTTCTTGATTCATTCTCTCCA
AGTGTCAAAATGAGTGTAACTTATTGCAACAAACTAGTCTGCAATGGCCATGAAATCTTC
CCTACTATTCTAACCACAAAACCTAGAGTTGAGGTTCATGGAGGTGACATGAGAACTTTC
TTTACACTGATTATGACAGACCCAGATGTTCCTGGCCCAAGTGATCCGTACCTGAGGGAA
CATCTTCACTGGATTGTGACAGATATTCCAGGAACAACAGATGCTACATTTGGAAGGGAA
ATAGTGAGCTATGAGATTCCAAAACCTGTTATAGGAATCCACAGGTTTGTGTTTGCTTTG
TTCAAGCAGAAACGCAGACAATCAGTGAGTTCACCTGCATCAAGAGATCACTTCAATACC
AGAAAGTTTGCAGAAGAGAATGAACTTGGACTACCTGTTGCTGCTGTTTTCTTCAATGCA
CAAAGGGAAACCGCTGCAAGGAGACGT
>TC Papaver_somniferum_MIKW_scaffold_2022060
ATGTTAGAACCTCTTTCAGTTGGAAGGGTGATTGGTGATGTTCTTGATTCTTTCACTCCA
ACAGTCAAAATGTCTGTAACTTATTGCAACAAACAAGTGTGTAATGGTCATGAACTTTTT
CCTTCTACTGTCACTGCTAAACCTAAAGTTGAAGTTCATGGTGGTGATATGAGATCATTT
TTTACACTGATTATGACAGACCCAGATGTTCCTGGCCCTAGTGATCCATATCTTAGAGAA
CATCTCCACTGGATAGTGACAGATATTCCAGGCACAACTGATGCTACATTCGGAAGAGAA
GTAGTGAGTTATGAGATGCCAAAACCAAATATAGGAATACACAGGTTTGTGTTTGCATTA
TTCAAACAGAAAAGAAGACAATCAGTGAGTTCGCCGTCATCCAGGGATCATTTCAATACT
AGAAAATTTGCAGAAGCTAATGAACTTGGACTACCTGTTGCTGCTGTTTTCTTCAATGCA
CAAAGGGAAACTGCTGCGAGACGACGT
>TC Papaver_setigerum_JSVC_scaffold_2157342
ATGTTAGAACCTCTTTCAGTTGGAAGGGTGATTGGTGATGTTCTTGATTCTTTCACTCCA
ACAGTCAAAATGTCTGTAACTTATTGCAACAAACAAGTGTGTAATGGTCATGAACTTTTT
CCTTCTACTGTCACTGCTAAACCTAAAGTTGAAGTTCATGGTGGTGATATGAGATCATTT
TTTACACTGATTATGACAGACCCAGATGTTCCTGGCCCTAGTGATCCATATCTTAGAGAA
CATCTCCACTGGATAGTGACAGATATTCCAGGCACAACTGATGCTACATTCGGAAGAGAA
GTAGTGAGTTATGAGATGCCAAAACCAAATATAGGAATACACAGGTTTGTGTTTGCATTA
TTCAAACAGAAAAGAAGACAATCAGTGAGTTCGCCGTCATCCAGGGATCATTTCAATACT
AGAAAATTTGCAGAAGCTAATGAACTTGGACTACCTGTTGCTGCTGTTTTCTTCAATGCA
CAAAGGGAAACTGCTGCGAGACGACGT
>TC Papaver_bracteatum_ZSNV_scaffold_2108925
ATGTTAGAACCTCTTTCAGTTGGAAGGGTGATTGGTGATGTTCTTGATTCTTTCACTCCA
ACAGTCAAAATGTCTGTAACTTATTGCAATAAACAAGTTTGTAATGGTCATGAACTTTTT
CCTTCTACTGTCACTACTAAACCTAAAGTTGAAGTTCATGGTGGAGATATGAGATCATTT
TTTACACTGATTATGACAGACCCTGATGTTCCTGGCCCTAGTGATCCATATCTTAGAGAA
CATCTCCACTGGATAGTTACAGATATTCCAGGCACAACTGATGCTACATTCGGAAGAGAA
GTAGTGAGTTATGAGATGCCAAAACCAAATATAGGAATACACAGGTTTGTGTTTGCATTA
TTCAAACAGAAAAGAAGACAATCAGTGAGTTCGCCGTCATCCAGGGATCATTTCAATACT
AGAAAATTTGCAGAAGCTAATGAACTTGGACTACCTGTTGCTGCTGTTTTCTTCAATGCA
CAAAGGGAAACTGCTGCGAGACGACGT
>TC Papaver_rhoeas_QZBA_scaffold_2105297
ATGTTAGAACCTCTTTCAGTTGGAAGGGTGATTGGTGATGTTCTTGATTCTTTCACTCCA
ACAGTCAAAATGTCTGTAACATATTGCAATAAACAAGTCTGTAATGGTCATGAACTTTTT
CCTTCCACTGTCACTGCTAAACCTAAAGTTGAAGTTCATGGTGGCGATATGAGATCATTT
TTTACACTGATCATGACAGACCCAGATGTTCCTGGCCCTAGTGATCCATATCTTAGAGAA
CATCTCCACTGGATAGTGACAGACATTCCAGGCACAACTGATGCTACATTCGGAAGAGAA
GTAGTGAGTTATGAGATGCCAAAACCAAATATAGGAATACACAGGTTTGTGTTTGCATTA
TTCAAACAGAAAAGAAGACAATCAGTGAGTTCGCCGTCATCCAGGGATCATTTCAATACT
AGAAAATTTGCAGAAGCTAATGAACTTGGACTACCTGTTGCTGCTGTTTTCTTCAATGCA
CAAAGGGAAACTGCTGCGAGACGACGT
>TC Argemone_mexicana_BFMT_scaffold_2017043
ATATTAGAACCACTTTCAGTAGGAAGAGTGATTGGTGATGTTCTTGATTATTTCTCTCCA
ACAATAAAAATGTCTGTAACTTACTGTAACAAACAAGTCTGCAATGGTCATGAACTCTAT
CCTTCTACTGTTACTACTAAACCTAGAGTTGAGGTTCTTGGTGGTGATATGAGATCCTTC
TTTACACTGATTATGACAGACCCAGATGTTCCTGGCCCTAGTGATCCATATCTGAGAGAA
CATCTCCACTGGATTGTGACTGATATCCCAGGCACAACTGATGCTACATTTGGAAAGGAA
GTAGTGAGTTATGAAGTGCCAAAACCAAATATAGGGATACACAGGTTTGTGTTTGTATTG
TTTAAACAGAAAAGAAGACAATCAGTGAGTTCACCTTCATCAAGGGATCATTTCAATACT
AGAAAATTTGCTGAACAAAATGAACTTGGACTTCCTGTTGCTGCTGTTTTCTTTAATGCA
CAAAGGGAAACTGCTGCAAGACGACGT
>TC_Hypecoum_procumbens_NMGG_scaffold_2059673
TCTTCAGAGCCTCTAACAGTAGGAAGGGTGATCGGAGATGTTCTTGATTCATTTTCCCCA
ACTATAAAAATGTGTGTAACATACAGCAACAAACAGGTCTGCAATGGCCACGAGCTCTTT
CCTTCCACCATAGCAGTCAAACCAAGAGTTGAGGTTCATGGAGGTGACATGAGGTCTTTT
TTCACACTGGTTATGACAGACCCAGATGTCCCTGGCCCTAGTGATCCTTATCTAAGGGAA
CACCTTCACTGGATTGTGACTGACATTCCAGGAACAACAGATGCTACATTTGGCCGCGAA
GTAGTCAGTTACGACATTCCAAAGCCAGTAATAGGGATACACAGGTTTGTGTTTGTTCTG
TTCAAGCAAAAGAGCAGGCAGTCAGTGATTTCACCTTGTTCAAGGGATCACTTCAACACA
AGAAAGTTTGCACATGACAATGACCTTGGGCTACCTGTTGCTGCTGTCTTCTTCAATGCA
CAAAGGGAAACTGCTGCAAGAAGACGT
>TC_Argemone_mexicana_GOQJ_scaffold_2010502
ATATTAGAACCACTTTCAGTAGGAAGAGTGATTGGTGATGTTCTTGATTATTTCTCTCCA
ACAATAAAAATGTCTGTAACTTACTGTAACAAACAAGTCTGCAATGGTCATGAACTCTAT
CCTTCTACTGTTACTACTAAACCTAGAGTTGAGGTTCTTGGTGGTGATATGAGATCCTTC
TTTACACTGATTATGACAGACCCAGATGTTCCTGGCCCTAGTGATCCATATCTGAGAGAA
CATCTCCACTGGATTGTGACTGATATCCCAGGCACAACTGATGCTACATTTGGAAAGGAA
GTAGTGAGTTATGAAGTGCCAAAACCAAATATAGGGATACACAGGTTTGTGTTTGTATTG
TTTAAACAGAAAAGAAGACAATCAGTGAGTTCACCTTCATCAAGGGATCATTTCAATACT
AGAAAATTTGCTGAACAAAATGAACTTGGACTTCCTGTTGCTGCTGTTTTCTTTAATGCA
CAAAGGGAAACTGCTGCAAGACGACGT
>TC_Papaver_somniferum_SUFP_scaffold_2018134
------------------------------------------------------------
------------------------------AAACAAGTGTGTAATGGTCATGAACTTTTT
CCTTCTACTGTCACTACTAAACCTAAAGTTGAAGTTCATGGTGGTGATATGAGATCATTT
TTTACACTGATTATGACAGACCCAGATGTTCCTGGCCCTAGTGATCCATATCTTAGAGAA
CATCTCCACTGGATAGTGACAGATATTCCAGGCACAACTGATGCTACATTCGGAAGAGAA
GTAGTGAGTTATGAGATGCCAAAACCAAATATAGGAATACACAGGTTTGTGTTTGCATTA
TTCAAACAGAAAAGAAGACAATCAGTTAGTTCGCCATCATCAAGGGATCATTTCAATACT
AGAAAATTTGCAGAAGCTAATGAACTTGGACTACCTGTTGCTGCTGTTTTCTTCAATGCA
CAAAGGGAAACTGCTGCGAGACGACGT
>TC Papaver_rhoeas_GMAM_scaffold_2023001
-TGTTAGAACCTCTTTCAGTTGGAAGGGTGATTGGTGATGTTCTTGATTCTTTCACTCCA
ACAGTCAAAATGTCTGTAACATATTGCAATAAACAAGTCTGTAATGGTCATGAACTTTTT
CCTTCCACTGTCACTGCTAAACCTAAAGTTGAAGTTCATGGTGGTGATATGAGATCATTT
TTTACACTGATTATGACAGACCCAGATGTTCCTGGCCCTAGTGATCCATATCTTAGAGAA
CATCTCCACTGGATAGTGACAGACATTCCAGGCACAACTGATGCTNNNNNCGGAAGAGAA
GTAGTGAGTTATGAGATGCCAAAACCAAATATAGGAATACACAGGTTTGTGTTTGCATTA
TTCAAACAGAAAAGAAGACAATCAGTGAGTTCGCCGTCATCCAGGGATCATTTCAATACT
AGAAAATTTGCAGAAGCTAATGAACTTGGACTACCTGTTGCTGCTGTTTTCTTCAATGCA
CAAAGGGAAACTGCTGCGAGACGACGT
>TCB3-A_Triticum_aestivum_TraesCSU02G202000
GTGCTGGAGCCTCTCGTCGTTGGAAAGGTCATCGGGGAGGTCATCGACAACTTCAACCCC
ACAGTGAAGATGACGGTGACCTACTCCAACAAGCAGGTGTTCAACGGCCACGAGTTCTTC
CCGTCGGCAGTCGTGTCCAAGCCACGCATTGAGGTCCAGGGCGGCGACATGAGATCCTTC
TTCACTCTGGTCATGACGGACCCAGATGTGCCAGGGCCTAGTGATCCATACCTTAGGGAG
CATCTCCACTGGATCGTCAGTGATATTCCTGGCACCACAGATGCTTCTTTTGGAAGGGAG
GTGGTGAGCTACGAGAGCCCCAAGCCCAACATTGGCATTCACAGGTTCACCTTCGTGCTG
TTCCAACAGAAGAAGCGGCAGGCCATGAACCCTCCCTCCACCAGGGACTACTTCAACACG
CGCCGCTTCGCCAACGAGAACGACCTTGGCCTCCCGGTGGCTGCCGTCTACTTCAACGCG
CAGCGGGAGACAGCGGCACGCCGCCGC
>TCB3-B_Triticum_aestivum_TraesCS2B02G310700
GTGCTGGAGCCTCTCGTCGTTGGAAAGGTCATCGGGGAGGTCATCGACAACTTTAACCCC
ACAGTGAAGATGACGGTGACCTACTCCAACAAGCAGGTGTTCAATGGCCACGAGTTCTTC
CCGTCGGCGGTCGTGTCCAAGCCACGCATTGAGGTCCAGGGCGGCGACATGAGATCCTTC
TTCACTCTGGTCATGACGGACCCAGATGTGCCAGGGCCTAGTGATCCATACCTGAGGGAG
CATCTCCACTGGATCGTCAATGATATTCCTGGCACCACAGATGCTTCTTTTGGAAGGGAG
GTGGTGAGCTACGAGAGCCCCAAGCCCAACATTGGCATTCACAGGTTCACCTTCGTGCTG
TTCCAACAGAAGAAGCGGCAGTCCATGAACCCTCCCTCCACCAGGGACTACTTCAACACG
CGCCGCTTCGCTGACGAGAACGACCTTGGCCTCCCGGTCGCTGCCGTCTACTTCAACGCG
CAGCGGGAGACAGCGGCACGCCGCCGC
>TCB3-D_Triticum_aestivum_TraesCS2D02G292000
GTGCTGGAGCCTCTCATCATTGGAAAGGTCATCGGGGAGGTCATCGACAACTTCAACCCA
ACAGTGAAGATGACGGTGACCTACTCCAACAAGCAGGTGTTCAACGGCCACGAGTTCTTC
CCGTCGGCGGTCGTGTCCAAGCCACGCATTGAAGTCCAGGGTGGGGACATGAGATCCTTC
TTCACTCTGGTCATGACGGACCCAGATGTGCCAGGGCCTAGTGATCCATACCTTAGGGAG
CATCTCCACTGGATCGTCAGTGATATTCCTGGCACCACAGATGCTTCTTTTGGAAGGGAG
GTGGTGAGCTACGAGAGCCCCAAGCCCAACATTGGCATTCACAGGTTCACCTTCGTGCTG
TTCCAACAGAAGAAGCGGCAGGCCATGAACCCTCCCTCCACCAGGGACTACTTCAACACA
CGCCGCTTCGCTGACGAGAACGACCTTGGCCTCCCGGTCGCTGCCGTCTACTTCAACGCG
CAGCGGGAGACAGCGGCACGCCGCCGC
>TCB3_Hordeum_vulgarum_HORVU2Hr1G072750
GTGCTGGAGCCTCTCGTTGTTGGAAAGGTCATCGGGGAGGTCATCGACAACTTCAACCCC
ACAGTGAAGATGACGGTGACCTACTCTAACAAGCAGGTGTTCAATGGCCACGAGTTCTTC
CCGTCGGCAGTCGTCTCCAAGCCACGCATTGAGGTCCAGGGCGGCGACATGAGATCCTTC
TTCACACTGGTT------------------------------------------------
------------------------------------------------------------
------------------------------------------------------------
------------------------------------------------------------
------------------------------------------------------------
---------------------------
>TCB3_Oryza_sativa_Os04g33570
GTGCTGGAGCCTCTCGTCGTCGGGAAGGTGATCGGAGAGGTCATCGACAACTTCAACCCC
ACGGTGAAGATGACGGCGACCTACTCCAACAAGCAGGTGTTCAACGGCCACGAGTTATTC
CCGTCGGCGGTCGTGTCCAAGCCGCGAGTCGAGGTTCAGGGCGGCGACCTGAGGTCTTTC
TTCACACTGGTTATGACAGATCCAGACGTGCCAGGGCCTAGTGATCCGTACCTGAGGGAG
CACCTCCACTGGATCGTCACTGATATTCCTGGCACCACTGATGCTTCCTTTGGGAGGGAG
GTGGTGAGCTACGAGAGCCCGAAGCCCAACATTGGCATCCACAGGTTCGTCCTCGTGCTG
TTCAAGCAGAAGCGCCGTCAGGCGGTGACCCCGCCATCCTCCAGGGACTACTTCAGCACC
CGCCGCTTCGCCGCCGACAACGACCTCGGCCTCCCCGTCGCCGCCGTCTACTTCAACGCG
CAGCGAGAGACGGCCGCTCGCCGCCGC
>TCB3_Zea_mays_AC217051.3_FGT006
GCGTTGGAGCCTCTAGTCGTCGGCAAGGTGATCGGCGAAGTCATCGACAACTTCAACCCC
ACGGTGAAGATGACGGTCACCTACTCCGACAAGCAGGTGTTCAACGGCCATGAGTTCTTT
CCGTCGGCGGTTCTGTCCAAGCCGCGAGTGCAGGTTCAGGGCGACGACATGAGGTCCTTC
TTCACACTGGTCATGACGGACCCAGATGTGCCAGGGCCTAGTGATCCATACCTGAGAGAG
CACCTCCATTGGATGGTCACTGACATTCCTGGAACAACTGATGCTTCTTTTGGAAGGGAG
CAGGTGATGTACGAGAGCCCCAAACCCTACATCGGCTTCCACAGGTTCGTCTTCGTGCTG
TTCAAGCAGAGCAGCCGCCAGTCGGTGTGCCCGCCCTCGTCCAGGGACTACTTCAACACC
CGCCGCTTTGCCGCCGACAACAATCTTGGCCTCCCAGTCGCCGCCGTCTACTTCAACGCG
CAGCGGGAGACCGCCGCGCGCCGCCGC
>TCB3_Zea_mays_GRMZM2G075081_
GCGTTGGAACCTCTGGTCGTCGGCAAGGTGATCGGGGAGGTCATCGACAACTTCAACCCC
ACGGTGAAGATGACGGTTACCTACTCCAACAAGCAGGTGTTCAACGGCCATGAGTTCTTT
CCGTCTGCGGTTCTGTCCAAGCCGCGCGTGGAGGTTCAGGGCGACGACATGAGGTCCTTC
TTCACGCTGGTCATGACTGACCCAGATGTGCCAGGGCCTAGTGATCCATACCTGAGAGAG
CACATCCATTGGATCGTCACCGACATTCCTGGAACAACTGATGCTTCTTTCGGAAGGGAG
TTGGTGATGTACGAGAGCCCGAAGCCGTACATCGGCATCCACAGGTTCGTCTTCGTGCTG
TTCAAGCAGAGCAGCCGGCAGTCGGCGCGCCCGCCCTCGTCCAGGGACTACTTCAACACC
CGCCGCTTTGCCGCCGACAACAATCTTGGCCTCCCAGTTGCCGCGGTCTACTTCAACGCG
CAGCGGGAGACTGCCGCGCGCCGCCGC
>TCB3_Sorghum_bicolor_Sobic.006G068300
GTGTTGGAACCTCTAGTCGTCGGCAAGGTGATTGGGGAAGTCATCGACAACTTCAACCCC
ACGGTGAAGATGACGGTTACCTACTCCAACAACCAGGTGTTCAACGGCCATGAGTTCTTT
CCGTCTGCGGTTCTGTCCAAGCCGCGCGTGGAGGTTCAGGGCGACGACATGAGGTCCTTC
TTCACGCTGGTCATGACTGACCCAGATGTGCCAGGGCCTAGTGATCCATACCTGAGAGAG
CATCTCCATTGGATCGTCACTGACATTCCTGGAACAACTGATGCTTCTTTTGGAACGGAG
TTGGCGATGTACGAGAGCCCCAAACCCTACATCGGCATCCACAGGTTCGTCTTCGTGCTG
TTCAAGCAGAAGAGCCGCCAGTCGGTGCGCCCGCCCTCGTCCAGGGACTACTTCAGCACC
CGCCGCTTTGCCGCCGACAACGATCTCGGCCTCCCAGTCGCTGCCGTCTACTTCAACGCG
CAGCGGGAGACCGCCGCGCGCCGCCGC
>TCB3_Setaria_italica_Seita.7G089900
GTGCTGGAGCCTCTCGTGATGGGCAAGGTGATCGGGGAAGTCATCGACAACTTCAACCCC
ACGGTGAAGATGACGGTGACCTACTCCAACAAGCAGGTGTTCAACGGCCATGAGTTCTTC
CCGTCGGCGATCGTGTCCAAGCCGCGCGTCGAGGTCGGGGGCGACGACATGAGGTCCTTC
TTCACACTGGTCATGACTGACCCAGATGTACCAGGGCCTAGTGATTCATACCTGAGAGAG
CATCTCCACTGGATCGTCACTGATATTCCTGGAACGACTGATGCTTCTTTTGGAAGGGAG
TTGGTGATGTACGAGAGCCCCAAGCCCTACATCGGCATCCACAGGTTCGTCTTCGCGCTG
TTCAAGCAGAAGTGCCGCCAGGGGGTGCGTGCCCCCTCCTCCAGGGACTACTTCAGCACC
CGCCGCTTCGCCGCCGATAACGACCTCGGCCTCCCCGTCGCCGCCGTCTACTTCAACGCG
CAGCGGGAGACCGCCGCTCGCCGCCGT
>TCB3_Setaria_viridis_Sevir.7G097700
GTGCTGGAGCCTCTCGTGATGGGCAAGGTGATCGGGGAAGTCATCGACAACTTCAACCCC
ACGGTGAAGATGACGGTGACCTACTCCAACAAGCAGGTGTTCAACGGCCATGAGTTCTTC
CCGTCGGCGATCGTGTCCAAGCCGCGCGTCGAGGTCGGGGGCGACGACATGAGGTCCTTC
TTCACACTGGTCATGACTGACCCAGATGTACCAGGGCCTAGTGATTCATACCTGAGAGAG
CATCTCCACTGGATCGTCACTGATATTCCTGGAACAACTGATGCTTCTTTTGGAAGGGAG
TTGGTGATGTACGAGAGCCCCAAGCCCTACATCGGCATCCACAGGTTCGTCTTCGCGCTG
TTCAAGCAGAAGTGCCGCCAGGGGGTGCGTGCCCCCTCCTCCAGGGACTACTTCAGCACC
CGCCGCTTCGCCGCCGATAACGACCTCGGCCTCCCCGTCGCCGCCGTCTACTTCAACGCG
CAGCGGGAGACCGCCGCTCGCCGCCGT
>TCB3_Panicum_hallii_Pahal.J01998
GTGCTGGAGCCTCTCGTCATGGGCAAGGTGATCGGCGAGGTCATCGACAACTTCAACCCC
ACGGTGAAGATGACGGTGACCTACTCCAACAAGCAGGTGTTCAACGGGCATGAGTTCTTC
CCCTCGGGGGTCGTATCCACGCCTCGCGTCGAGGTCCAGGGCGACGACATGAGGTCCTCC
TTCACACTGGTCATGACTGACCCGGATGTGCCAGGGCCTAGTGATCCATACCTGAGAGAG
CATCTCCACTGGATCGTCACTGATATTCCTGGAACAACTGATGCTTCTTTTGGAAGGGAG
CTGGTGATGTACGAGAGCCCCAAGCCCTACATCGGCATCCACAGGTTCGTCTTCGTGCTG
TTCAAGCAGAAGAGCCGCCAGGGGGTGCGCGCCCCCTCCTCCAGGGACTACTTCAGCACC
CGCCGCTTCGCCGCCGACAACGACCTCGGCCTCCCCGTAGCCGCCGTCTACTTCAACGCG
CAGCGGGAGACCGCCGCGCGCCGCCGC
>TCB3_Brachypodium_distachyon_Bradi5g09270
GCACTGGAACCTCTCGTCGTCGGAAAGGTGATTGGGGAGGTCATCGACAACTTCAACCCC
ACCATGAAGATGACGGCGACCTACTCCAACAAGCAGGTGTTCAATGGCCACGAGTTCTTC
CCGTCAGCAGTCGTGTCCAAGCCGCGCATTGAGGTTCAGGGCAGCGATATGCGATCTTTC
TTCACGCTGGTCATGACGGATCCAGATGTACCAGGGCCTAGTGATCCGTACCTGAGGGAG
CATCTCCACTGGATCGTCACTGATATTCCAGGCACCACTGATGATTCTTTTGGAAGGGAG
GTGGTGAGCTACGAGAGCCCGAAGCCCAACATCGGCATCCACAGGTTCATCTTCGTGCTG
TTCAAGCAGAAGCGCCGGCAGGCGGTGAGCACTCCCTCCTCCAGGGACTACTTCAACACT
CGCCGCTTCGCCGCCGAGAACGAACTTGGGCTCCCAGTCGCCGCCGTCTACTTCAACGCG
CAGCGGGAGACAGCTGCACGCCGCCGC
>TCB3_Oropetium_thomaeum_08675A
GTACTGGAGCCTCTCGTCGTGGGCAAGGTGATAGGAGAAGTCATCGACAACTTCAACCCC
ACAGTGAAGATGACGGCGACCTACTCCAACAAACAGGTGTTCAACGGCCACGAGTTCTTC
CCGTCGGCGGTGGTCTCCAAGCCGCGCGTCGAGGTCCAGGGCGGTGACATGAGGTCTTTC
TTCACACTGGTCATGACTGACCCAGATGTGCCTGGGCCTAGCGATCCATACCTGAGGGAG
CATGTCCACTGGATCGTCACTGATATTCCTGGCACGACTGATGCTTCTTTTGGAAAGGAG
TTGGTGAGCTACGAGAGCCCCAAGCCCTACATCGGCATCCACAGGTTCGTGCTTGTGCTG
TTCAAGCAGAAGAGCCGTCAGGCGGTGCGCCCGCCCTCCTCCAGGGACTACTTCAACACC
CGCCGCTTCGCCGCCGACAACGACCTGGGCCTCCCCGTCGCCGCCGTCTACTTCAACGCG
CAGCGGGAGACCGCAGCCCGCCGCCGC
>TCB2-A_Triticum_aestivum_TraesCS4A02G409200
GTCCGAAACCCTCTCGTCGTCGGAAAGGTCATCGGGGAGGTCATTGACAACTTCAACCCC
ACGGTGAATATGACGGTGACCTACTCCGACAAGCAGGTGTCCAATGGCCAGGAGTTCTTG
CCGTCGGCGGTCGTGTCCAAGCCACGCATTCAGGTCCCGGGCGGCGACATGAGATCTTTC
TTCACTCTGGTCATGACGGACCCGGATGTGCCAGGGCCTAGCGATCCATACCTGAGGGAG
CATCTCCACTGGATCGTCACTGATATTCCTGGCACCACTGATGCTTCTTTTGGGAGCGAG
GTGGTGAGCTACGACAGCCCAATGCCCAACATCGGCATTCACAGGTTCATCTTCGTGCTG
TTCAAACAGAAGAAGCGGCAGGCTGTGAACCCTCCCTCCACCAGGGACTGCTTCAACACT
CGCCGCTTCGCCGACGAGAACGACCTCGGCCTCCCGGTCGCCGCCGTCTACTTCAACGCG
CAGCGGGAGACAGCCGCGCGCCGCCGC
>TCB2-B_Triticum_aestivum_TraesCS4B02G307600
GTGCGAGACCCTCTCGTCGTCGGAAAGGTCATCGGGGAGGTCATTGACAACTTCAACCCC
ACGGTGAATATGTCGGTGACCTACTCCGACAAGCAGGTGTCCAACGGCCAGGAGTTCTTG
CCGACGGCGGTCGTGTCCAAGCCACGCATTCAGGTCCCGGGTGGCGACATGAGATCTTTC
TTCACTCTGGTCATGACGGACCCAGATGTGCCAGGGCCTAGTGATCCATACCTGAGGGAG
CATCTCCACTGGATCGTCACTGATATTCCTGGCACCACTGATGCTTCTTTCGGGAGCGAG
GTGGTGAGCTATGAGAGCCCGAAGCCCACCATCGGCATTCACAGGTTCGTCTTCGAGCTG
TTCAAACAGAAGAAGCGGCAGGCTGTGAACCCTCCTTCCACCAGGGACTGCTTCAACACT
CGCCGCTTCGCCGACGAGAACGACCTCGGTCTCCCGGTCGCCGCCGTCTACTTCAACGCG
CAGCGGGAGACAGCCGCGCGCCGCCGC
>TCB2-D_Triticum_aestivum_TraesCS4D02G305800
GTGCGAAACCCTCTCGTCGTCGGAAAGGTCATCGGGGAGGTCATTGACAACTTCAACCCG
ATGGTGAATATGACGGTGACCTACTCCGACAAGCAGGTGTCCAATGGCCACGAGTTCTTG
CCGTCGGCGGTCGTGTCCAAGCCACGTATTCAGGTCCCGGGCGGCGACATGAGATCTTTC
TTCACTCTGGTCATGACGGACCCAGATGTGCCAGGGCCTAGTGATCCATACCTGAGGGAG
CATCTCCACTGGATCGTCACTGATATTCCTGGCACCACTGACGCTTCTTTCGGGAGCGAG
GTGGTGAGCTATGAGAGCCCGAAGCCCACCATCGGCATTCACCGGTTCGTCTTCGTGCTG
TTCAAACAGAAGAAGCGGCAGGCTGTGAACCCTCCTTCCACCAGGGACTGCTTCAACACT
CGCCGCTTCGCCGACGAGAACGACCTCGGCCTCCCGGTCGCTGCCGTCTACTTCAACGCG
CAGCGGGAGACAGCGGCGCGCCGCCGC
>TCB2_Hordeum_vulgarum_HORVU4Hr1G078770
ATGCTAAACCCTCTCGTCCTTGGAAAGGTCATCGGAGAGGTCATTGACAACTTCAACCCC
ACGGTGAAGATGACGGTGACCTACTCCGACAAGCAGGTGTCCAATGGCCATGAGTTCTTG
CCGTCGGCCATTGTGTCCAAGCCACGCATTCAGGTCCCGGGCGGCGACATGAGATCTTTC
TTCACGCTGGTCATGACGGACCCAGATGTGCCAGGGCCTAGTGATCCATACCTGAGGGAG
CATCTCCACTGGATCGTCACTGATATTCCTGGCACCACCGATGCTTCTTTTGGGAGTGAG
GTGGTGAGCTACGAGAGCCCGAAGCCCAACATCGGCATTCACAGGTTCATCTTTGTGCTG
TTCAAACAGAAGAAGCGGCAGGCTGTGAAC---CCTCGATCTAGGGACTGCTTCAACACT
------------------------------------------------------------
---------------------------
>TCB2_Oryza_sativa_Os02g3295
GTGCTGGAGCCTCTCATTGTGGGGAAGGTGATCGGCGAGGTGCTGGACAACTTCAACCCC
ACGGTGAAGATGACGGCCACCTACGCCAACAAGCAGGTGTTCAACGGCCACGAGTTCTTC
CCCTCCGCCGTCGCCGGCAAGCCGCGCGTCGAGGTCCAGGGCGGCGACCTCAGGTCCTTC
TTCACATTGGTGATGACTGACCCTGATGTGCCAGGGCCTAGTGATCCATACCTGAGGGAG
CATCTTCACTGGATTGTTACTGATATTCCTGGGACTACTGATGCCTCTTTTGGGAGGGAG
GTGGTGAGCTACGAGAGCCCGCGGCCAAACATCGGCATCCACAGGTTCATCCTGGTGCTG
TTCCGGCAGAAGCGCCGGCAGGCGGTGAGCCCGCCGCCGTCGAGGGACCGCTTCAGCACC
CGCCAGTTCGCCGAGGACAACGACCTCGGCCTCCCCGTCGCCGCCGTCTACTTCAACGCG
CAGCGCGAGACCGCCGCTCGCCGCCGC
>TCB2_Zea_mays_GRMZM2G156079
GTGTTGGAGCCTCTCATTGTGGGGAAAGTGATTGGTGAGGTCCTGGACCATTTCAACCCC
ACGGTGAAGATGGTGGTCACCTACTCCAACAAGCAGGTGTTCAACGGGCACGAGTTCTTC
CCTTCGGCAGTGGCCGCCAAGCCGCGTGTTGAGGTCCAAGGGGGCGACCTCAGGTCCTTC
TTCACGTTGGTGATGACCGACCCCGATGTTCCTGGACCTAGTGATCCATACTTGAGGGAG
CACCTTCACTGGATTGTCACTGATATTCCTGGGACTACCGATGCTTCTTTTGGGAAAGAG
GTGGTGAGCTACGAGATCCCAAAGCCAAACATTGGCATCCACAGGTTCATCTTTGTGCTG
TTCCGGCAGAAGAGCCGGCAAGCGGTGAACCCGCCGTCGTCGAAGGACCGCTTCAGCACC
CGCCAGTTCGCTGAGGAGAACGACCTCGGCCTCCCCGTCGCCGCCGTCTACTTCAACGCG
CAGCGCGAGACCGCCGCCCGCCGACGC
>TCB2_Sorghum_bicolor_Sobic.004G165100
GTGTTGGAGCCTCTCATTGTGGGGAAAGTGATTGGTGAGGTGCTGGACCATTTCAACCCC
ACGGTGAAGATGGTGGTCACCTACTCCAACAAGCAGGTCTTCAACGGACATGAGTTCTTC
CCTTCCGCAGTCACCGCCAAGCCGCGTGTTGAGGTCCAAGGGGGTGACCTCAGGTCCTTC
TTCACATTGGTGATGACTGACCCTGATGTTCCAGGACCTAGTGATCCCTACCTGAGGGAG
CACCTTCACTGGATTGTTACTGATATTCCTGGGACTACTGATGCTTCTTTTGGGAGAGAG
GTGGTGAGCTACGAGACCCCAAAGCCAAACATTGGCATCCACAGGTTCATCTTTGTGCTG
TTCCGGCAGAAGCGCCGGCAGGCGGTGAACCCGCCGTCGTCCAAGGACCGCTTCAGCACC
CGCCAGTTCGCTGAGGACAACGACCTCGGCCTCCCCGTCGCCGCCGTCTACTTCAACGCA
CAGCGCGAGACCGCCGCCCGCCGGCGC
>TCB2_Setaria_italica_Seita.1G180300
GTGTTGGAGCCTCTCATTGTGGGGAAGGTGATTGGTGAGGTGCTGGATCATTTCAACCCC
ACCGTCAAGATGATGGTCACCTACTCCAACAAGCAGGTCTTCAATGGACACGAGTTCTTC
CCCTCGGTGGTCGCCAACAAGCCGCGTGTTGAGGTCCAAGGGGGCGACCTCAGGTCCTTC
TTCACATTGGTTATGACTGACCCAGATGTGCCAGGACCTAGTGATCCATACCTGAGGGAG
CACCTTCACTGGATTGTTACTGATATTCCTGGGACTACCGATGCTTCTTTTGGGAGGGAG
CTAGTGAGCTACGAGAACCCAAGGCCAAACATTGGCATCCACAGGTTCATATTCGTGCTG
TTCCGGCAGAGCCGCCGGCAGGCAGTGAGCCCGCCGTCGTCGAGGGACCGCTTCAGCACC
CGCCAATTCGCGGAGGAGAACGACCTCGGTCTCCCCGTCGCCGCCGTCTACTTCAACGCG
CAGCGCGAGACCGCCGCCCGCCGGCGC
>TCB2_Setaria_viridis_Sevir.1G183200
GTGTTGGAGCCTCTCATTGTGGGGAAGGTGATTGGTGAGGTGCTGGATCATTTCAACCCC
ACCGTCAAGATGATGGTCACCTACTCCAACAAGCAGGTCTTCAATGGACACGAGTTCTTC
CCCTCGGTGGTCGCCAACAAGCCGCGTGTTGAGGTCCAAGGGGGCGACCTCAGGTCCTTC
TTCACATTGGTTATGACTGACCCAGATGTGCCAGGACCTAGTGATCCATACCTGAGGGAG
CACCTTCACTGGATTGTTACTGATATTCCTGGGACTACCGATGCTTCTTTTGGGAGGGAG
CTAGTGAGCTACGAGAACCCAAGGCCTAACATTGGCATCCACAGGTTCATATTCGTGCTG
TTCCGGCAGAGCCGCCGGCAGGCAGTGAGCCCGCCGTCGTCGAGGGACCGCTTCAGCACC
CGCCAATTCGCGGAGGAGAACGACCTCGGTCTCCCCGTCGCCGCCGTCTACTTCAACGCG
CAGCGCGAGACCGCCGCCCGCCGGCGC
>TCB2_Panicum_hallii_Pahal.A01988
GCGCTGGAGCCTCTCATTGTGGGGAAGGTGATCGGTGAGGTGCTGGACCACTTCAATCCC
ACCGTCAAGATGATGGTCACCTACTCCAACAAGCAGGTCTTCAATGGACACGAGCTCTTC
CCCTCGGCAGTCGCCAACAAGCCGCGTGCTGAGGTCCAAGGGGGCGATCTCGGGTCCTTC
TTCACATTGGTGATGACTGACCCTGATGTGCCAGGACCTAGTGATCCATACCTGAGGGAG
CACCTTCACTGGATTGTTACTGATATTCCTGGGACTACTGATGCTTCTTTTGGGAAGGAG
CTAGTGAGCTACGAGAACCCAAGGCCAAACATTGGCATCCACAGGTTCATATTCGTGCTG
TTCCGGCAGAGCCGCCGGCAGGCGGTGAGCCCGCCGTCGTCGAGGGACCGCTTCAGCACC
CGCCAGTTCGCCGAGGAGAACGACCTGGGTCTCCCCGTCGCCGCCGTCTACTTCAACGCG
CAGCGCGAGACCGCCGCCCGCCGGCGC
>TCB2_Brachypodium_distachyon_Bradi3g44860
GTGTTGGAGCCTCTCGTTGTGGGGAAGGTGATTGGTGAGGTGCTGGACAACTTCAACCCC
ACCGTGAAGATGACCGCAACATACTCCAACAAGCAGGTGTTCAACGGCCATGAATTCTTC
CCCTCGGCCATCGCCGTGAAGCCGCGTGTCGAGGTCCAAGGAGGCGACCTTAGATCCTTC
TTCACATTGGTGATGACTGACCCTGATGTGCCAGGACCCAGTGACCCGTACCTGAGGGAG
CATCTTCACTGGATTGTTACTGATATTCCTGGGACTACTGATGCTTCTTTTGGGAGGGAG
ATGGTGAGCTATGAGAGCCCAAGGCCAAACATCGGCATCCACAGGTTCATCCTCGTGCTG
TTCCGGCAGAAGAGCCGGAATGCGGTGAGCGCTCCTTCGTCGAGGGACCGCTTCAACACC
CGCCAGTTCGCCGAGGAGAACGACCTCGGCCTCCCCGTCGCCGCCGTCTACTTCAACGCG
CAGCGCGAGACCGCTGCTCGCCGGCGC
>TCB2_Oropetium_thomaeum_11346A
GCATTGGAACCTCTCATTGTGGGGAAGGTGATCGGTGAGGTGCTAGACCAGTTCAGTCCA
AGTGTGAAGATGATGGTCACCTATTCCAACAAGCAGGTCTTCAATGGACATGAGTTCTTC
CCCTCGGCAGTCGCCGTGAAGCCGCGTGTTGAGGTCCAGGGGGGTGATCTCAGGTCCTTC
TTCACATTGGTGATGACTGACCCTGACGTGCCAGGACCTAGTGACCCATACCTGAGGGAG
CACCTTCACTGGATTGTTACTGATATTCCTGGGACTACTGATGCTTCTTTTGGGAGGGAG
GTGGTGAGCTACGAGAGCCCAAGGCCAAACATAGGCATCCACAGGTTCATCTTCGTGCTG
TACCGGCAGAAGCGCCGACAAGCGATGAGCCCGCCGCCGTCGAGGGACCGCTTCAACACC
CGCAAATTCGCCGAGGAGAACGACCTTGGTCTCCCTGTAGCCGCCGTCTACTTCAACGCA
CAGCGCGAGACCGCCGCACGCCGGCGC
>TCB1-A_Triticum_aestivum_TraesCS5A02G128600
TCTGTGGAACCTCTTATTGTGGGGCGGGTGATTGGAGAAGTTCTTGATACATTTAACCCA
TGTGTGAAGATGGTAACGACCTATTCCAACAAGCTTGTCTTCAATGGCCATGAGCTCTAC
CCATCAGCGGTTGTATCTAAACCACGAGTAGAGGTCCAAGGGGGTGACTTGCGATCCTTG
TTCACACTGGTTATGACAGACCCTGATGTGCCAGGGCCAAGTGATCCATATCTAAGGGAG
CACCTTCACTGGATTGTTACTGATATACCTGGGACAACAGATGCTTCTTTTGGACGGGAA
GTCATAAGCTATGAGAGCCCAAAACCCAACATAGGCATCCACAGGTTCATTTTTGTGCTC
TTCAAGCAGAAGCGAAGGCAGACTGTAACTGTGCCTTCCTTCAGGGATCATTTCAACACC
CGTCAGTTTGCTGCGGAGAATGACCTCGGCCTCCCTGTGGCAGCTGTCTACTTCAACTGT
CAGAGGGAGACTGCTGCCAGGAGGCGC
>TCB1-B_Triticum_aestivum_TraesCS5B02G127600
TCTGTGGAACCTCTTATTGTGGGGCGGGTGATTGGAGAAGTTCTTGATACATTTAACCCA
TGTGTGAAGATGGTAACGACCTATTCCAACAAGCTTGTCTTCAATGGCCATGAGCTCTAC
CCATCAGCGGTTGTATCTAAACCACGAGTAGAGGTCCAAGGGGGTGACTTGCGATCCTTG
TTCACACTGGTTATGACAGACCCTGATGTGCCAGGGCCAAGTGATCCATATCTAAGGGAG
CACCTTCACTGGATTGTTACTGATATACCTGGGACAACAGATGCTTCTTTTGGACGGGAA
GTTATAAGCTATGAGAGCCCAAAGCCGAACATAGGCATCCACAGGTTCATTTTTGTGCTC
TTCAAGCAGAAGCGAAGGCAGACTGTAACTGTGCCTTCCTTCAGGGATCATTTCAACACC
CGCCAGTTTGCTGCGGAGAATGACCTCGGCCTCCCTGTGGCGGCTGTCTACTTCAACTGT
CAGAGAGAGACTGCTGCCAGGAGGCGC
>TCB1-D_Triticum_aestivum_TraesCS5D02G136300
TCGGTGGAACCTCTTATTGTGGGGCGGGTGATTGGAGAAGTTCTTGATACATTTAACCCA
TGTGTGAAGATGGTAACGACCTATTCCAACAAGCTTGTCTTCAATGGCCATGAGCTCTAC
CCATCAGCGGTTGTATCTAAACCACGAGTAGAGGTCCAAGGGGGTGACTTGCGTTCCATG
TTCACACTTGTTATGACAGACCCTGATGTGCCAGGGCCAAGTGATCCATATCTAAGGGAG
CACCTTCACTGGATTGTTACTGATATACCTGGGACAACAGATGCTTCTTTTGGACGGGAA
GTCATAAGCTATGAGAGCCCAAAGCCCAACATAGGCATCCACAGGTTCATTTTTGTGCTC
TTCAAGCAGAAGCGAAGGCAGACTGTAACTGTGCCTTCCTTCAGGGATCATTTCAACACC
CGTCAGTTTGCTGCGGAGAATGACCTCGGCCTCCCTGTGGCAGCTGTCTACTTCAACTGT
CAGAGAGAGACTGCTGCCAGGAGGCGC
>TCB1a_Oryza_sativa_Os11g05470
TCTGTGGAGCCTCTTGTTGTAGGGCGCGTGATTGGGGAAGTTCTTGATACCTTTAACCCA
TGCATGAAGATGATAGTGACCTATTCCAACAAGCTTGTATTTAATGGTCATGAGCTCTAC
CCATCAGCAGTTGTGTCTAAACCAAGAGTTGAGGTCCAAGGGGGTGACCTGCGATCTTTC
TTCACATTGGTTATGACAGACCCAGATGTGCCAGGACCAAGTGATCCTTATCTAAGGGAG
CACCTTCATTGGATTGTTACTGATATACCTGGGACAACGGATGCTTCTTTTGGACGCGAG
GTCATAAGCTATGAGAGTCCAAAGCCGAACATTGGCATCCATAGGTTCATTTTTGTGCTC
TTCAAGCAGAAGCGCAGGCAAACTGTAATTGTGCCATCCTTCAGGGACCATTTCAACACC
CGCCGGTTCGCCGAGGAGAATGATCTTGGCCTTCCTGTGGCTGCTGTCTACTTCAATGCC
CAGAGAGAGACTGCAGCCAGGAGGCGC
>TCB1b_Oryza_sativa_Os12g05590
TCTGTGGAGCCTCTTGTTGTTGGGCGGGTGATCGGAGAAGTTATTGATTCATTCAACCCA
TGTACGAAGATGATAGTAACCTACTCAAACAAGCTTGTCTTTAATGGCCATGAGTTCTAC
CCATCAGCAGTTGTATCTAAACCAAGAGTCGAGGTCCAAGGGGGTGATATGCGTTCTTTC
TTCACATTGGTTATGACAGACCCAGATGTGCCAGGACCAAGTGATCCATATCTAAGGGAA
CACCTACATTGGATTGTAACTGATATACCTGGAACAACGGATGCCTCTTTTGGACGGGAA
ATCATAAGCTATGAGAGCCCAAAGCCCAGCATTGGTATCCACAGGTTCGTTTTTGTGCTC
TTCAAGCAGAAGCGTAGGCAGGCTGTAGTTGTGCCATCCTCTAGGGATCATTTCAATACA
CGCCAGTTTGCTGAGGAGAACGAACTTGGCCTTCCTGTCGCTGCTGTCTACTTCAATGCT
CAGAGAGAGACTGCTGCCAGGAGACGC
>TCB1a_Zea_mays_GRMZM2G092008
TCTGTGGAGCCTCTCATAGTCGGGCGGGTGATTGGAGAAGTTCTCGACTCCTTTAACCCA
TGTGTCAAGATGATAGTAACCTACTCAAACAAACTTGTATTCAATGGCCATGAGATCTAC
CCATCAGCAATTGTATCTAAACCTAGGGTAGAGGTTCAAGGGGGTGATTTGCGGTCTTTC
TTCACATTGGTTATGACAGACCCAGATGTTCCAGGACCAAGTGATCCATATCTAAGGGAG
CACCTTCATTGGATCGTGACTGATATACCTGGGACAACAGATGCCTCCTTTGGGCGAGAG
GTCATAAGCTATGAGAGCCCAAGACCTAACATCGGTATCCACAGGTTCATTTTTGTGCTC
TTCAAGCAGAAGGGTAGGCAAACTGTAACCGTGCCATCCTTCAGAGATCATTTCAACACC
CGGCAGTTTGCTGAGGAAAATGACCTTGGCCTCCCAGTAGCTGCTGTCTACTTCAATGCA
CAGAGAGAAACTGCAGCTAGGAGACGT
>TCB1b_Zea_mays_GRMZM2G132880
TCTGTGGAGTCTCTCGTAGTCGGCCGGGTGATCGGAGAAGTTCTCGACTGCTTCAGCCCA
TGTGTGAAGATGGTAGTGACCTACTCAAACAGGCTCGTCTTCAATGGCCACGAGATCTAC
CCGTCAGCAGTCGTGTCTAAACCAAGAGTAGAGGTTCAAGGGGGTGACTTGCGGTCGTTC
TTCACATTGGTTATGACAGACCCAGACGTCCCAGGACCAAGCGATCCATATCTAAGGGAG
CACCTTCACTGGATCGTGACTGATATACCTGGGACAACTGATGCCTCATTCGGGAGAGAA
GTCGTAAGCTATGAGAGCCCGAGACCTGGCATTGGTATCCACAGGTTCATCTTTGTTCTC
TTCAAGCAGAAGCGCAGGCAGCAGCAGACTGTACCATCCTCCAGGGACCATTTCATCACG
CGTCAGTTCGCTGCGGAAAACGATCTTGGCCACCCTGTAGCCGCTGTGTACTTCAACGCC
CAGAGAGAAACTGCTGCTAGGAGGCGC
>TCB1a_Setaria_italica_Seita.7G324800
TCTGTCGAGGCACTCGTAGTCGGTCGGGTGATTGGTGAAGTCCTCGACTCCTTTAATCCA
TGTGTGAAGATGACAGTGACCTACTCAAACAAACTTGTCTTCAATGGCCACGAGATATAC
CCATCAGCAGTTGTATCTAAACCAAGAGTAGAGGTTCAAGGGGGTGACTTGCGGTCTTTC
TTTACATTGGTTATGACAGACCCAGATGTCCCAGGACCAAGTGATCCATATCAAAGAGAG
CACCTTCACTGGATCGTGACCGATATACCTGGGACAACAGATGCCTCGTTTGGGCGAGAG
GTCATAAGCTACGAGAGCCCAAGACCTAGCATTGGTATCCACAGGTTCATTTTTGTGCTC
TTCAAGCAGAAGCGCAGGCAAACTGTAACTGTGCCATCCTTCAGGGATCATTTCAACACC
AAGCAGTTTGCTGAGGAAAATGACCTTGGCCTCCCTGTAGCTGCTGTCTACTTCAATGCT
CAGAGAGAAACAGCTGCTAGGAGGCGC
>TCB1b_Setaria_italica_Seita.8G034000
TCTGTGGAGCCTCTCATAGTCGGTCGGGTGATTGGAGAAGTTCTTGACTCCTTCAACCCA
TGTGTGAAGATGATAGTGACCTACTCAAACAAGCTTGTCTTCAATGGCCATGAGATCTAC
CCATCAGCAGTTGTATCTAAACCAAGAGTAGAGGTTCAAGGGGGTGATTTGCGATCTTTC
TTTACATTGGTGATGACAGATCCAGATGTCCCAGGGCCAAGTGATCCATATCTAAGGGAG
CACCTTCACTGGATCGTGACTGATATACCTGGTACAACAGATGCCTCCTTTGGGCGAGAG
GTCATAAACTACGAGAGCCCAAGACCTAGCATTGGTATCCATAGGTTCATTTTTGTGCTC
TTCAAGCAGAAGCGCAGGCAAACTGTAACTGTGCCATCTGTCAGGGATCATTTCAACACC
CGGCAGTTCGCTGAGGAAAATGACCTTGGTCTCCCTGTAGCTGCTGTCTACTTCAATGCA
CAGAGAGAAACTGCTGCTAGGAGACGC
>TCB1a_Setaria_viridis_Sevir.7G334800
TCTGTCGAGGCACTCGTAGTCGGTCGGGTGATTGGTGAAGTCCTCGACTCCTTTAATCCA
TGTGTGAAGATGACAGTGACCTACTCAAACAAACTTGTCTTCAATGGCCACGAGATATAC
CCATCAGCAGTTGTATCTAAACCAAGAGTAGAGGTTCAAGGGGGTGACTTGCGGTCTTTC
TTTACATTGGTTATGACAGACCCAGATGTCCCAGGACCAAGTGATCCATATCAAAGAGAG
CACCTTCACTGGATCGTGACCGATATACCTGGGACAACAGATGCCTCGTTTGGGCGAGAG
GTCATAAGCTACGAGAGCCCAAGACCTAGCATTGGTATCCACAGGTTCATTTTTGTGCTC
TTCAAGCAGAAGCGCAGGCAAACTGTAACTGTGCCATCCTTCAGGGATCATTTCAACACC
AAGCAGTTTGCTGAGGAAAATGACCTTGGCCTCCCTGTAGCTGCTGTCTACTTCAATGCT
CAGAGAGAAACAGCTGCTAGGAGGCGC
>TCB1b_Setaria_viridis_Sevir.8G033800
TCTGTGGAGCCTCTCATAGTCGGTCGGGTGATTGGAGAAGTTCTTGACTCCTTCAACCCA
TGTGTGAAGATGATAGTGACCTACTCAAACAAGCTTGTCTTCAATGGCCATGAGATCTAC
CCATCAGCAGTTGTATCTAAACCAAGAGTAGAGGTTCAAGGGGGTGATTTGCGATCTTTC
TTTACATTGGTGATGACAGATCCAGATGTCCCAGGGCCAAGTGATCCATATCTAAGGGAG
CACCTTCACTGGATCGTGACTGATATACCTGGTACAACAGATGCCTCCTTTGGGCGAGAG
GTCATAAACTACGAGAGCCCAAGACCTAGCATTGGTATCCATAGGTTCATTTTTGTGCTC
TTCAAGCAGAAGCGCAGGCAAACTGTAACTGTGCCATCTGTCAGGGATCATTTCAACACC
CGGCAGTTCGCTGAGGAAAATGACCTTGGTCTCCCTGTAGCTGCTGTCTACTTCAATGCA
CAGAGAGAAACTGCTGCTAGGAGACGC
>TCB1_Brachypodium_distachyon_Bradi4g42400
TCTGTGGAGCCTCTTATTGTTGGTCGGGTGATTGGAGAAGTTCTCGACACATTTAACCCG
TGTGTGAAGATGGTAACGACCTATTCCAATAAGCTTGTCTTCAACGGCCATGAGCTCTAC
CCATCAGCAGTTGCATCTAAACCAAGAGTAGAGGTCCAAGGGGGTGACTTGCGATCTTTA
TTCACATTGGTTATGACGGACCCAGATGTGCCAGGACCAAGTGACCCATACCAAAGGGAG
CACCTTCACTGGATTGTTACTGATATACCTGGGACAACTGATGCTTCTTTCGGACGGGAG
GTAATAAGCTATGAGAGCCCAAAGCCCAACATTGGCATCCACAGGTTCATTTTTGTGCTC
TTCAAGCAGAAGCGAAGGCAGACTGTAACTGCACCTTCCTTCAGGGATCATTTCAACACC
CGTCAGTTTGCTGAGCAGAATGACCTCGGCCTCCCTGTGGCTGCTGTCTACTTCAATTGT
CAGAGAGAAACTGCTGCCAGGAGGCGC
>TCB1a_Sorghum_bicolor_Sobic.008G037300
TCTGTGGAGCCTCTCATAGTTGGGCGGGTGATTGGAGAAGTTCTCGACTCCTTTAACCCA
TGTGTGAAGATGATAGTGACCTACTCAAACAAACTTGTATTCAATGGCCATGAGATCTAC
CCATCAGCTGTTGTATCTAAACCTAGGGTAGAGGTTCAAGGGGGTGACTTGCGGTCTTTC
TTCACATTGGTTATGACGGACCCAGATGTCCCAGGACCAAGTGATCCATATCTAAGGGAG
CACCTTCATTGGATCGTGACTGATATACCTGGGACAACAGATGCCTCCTTTGGGCGAGAG
GTCATAAGCTACGAGAGCCCAAGACCAAACATTGGTATCCACAGGTTCATTTTTGTGCTC
TTCAAGCAGAAGGGTAGGCAAACTGTAACTGTGCCATCCTCCAGAGATCATTTCAACACT
CGGCAGTTCGCTGAGGAAAATGACCTTGGCCTCCCTGTAGCTGCTGTCTACTTCAATGCA
CAGAGAGAAACTGCAGCTAGGAGACGC
>TCB1b_Sorghum_bicolor_Sobic.005G038400
TCTGTGGAGTCTCTCATAGTTGGTCGGGTGATTGGAGAAGTTCTCGACTCCTTTAGCCCA
TGTGTGAAGATGGTAGTGACCTACTCAAACAAGCTTGTCTTCAATGGCCATGAGATCTAC
CCATCAGCAGTTGTATCCAAACCAAGAGTAGAGGTTCAAGGGGGTGACTTGCGGTCTTTC
TTCACATTGGTTATGACAGACCCAGATGTTCCAGGGCCAAGTGATCCATATCTAAGGGAG
CACCTTCACTGGATCGTGACTGATATACCTGGGACAACAGATGCCTCATTCGGGCGAGAA
GTTATAAGCTATGAGAGCCCAAGACCTAGCATTGGTATCCACAGGTTCATTTTTGTTCTC
TTCAAGCAGAAGCGCAGGCAAACTGTAGCTATGCCATCCTCCAGGGACCATTTCATCACA
CGACAGTTTGCTGAGGAAAATGATCTTGGACTCCCTGTAGCTGCTGTCTACTTCAACGCT
CAGAGAGAAACTGCTGCTAGGAGGCGC
>TCB1a_Panicum_hallii_Pahal.H00808
TCTGTGGAGCCTCTCGTAGTTGGTCGGGTGATTGGAGAAGTTCTTGACTCCTTTAACCCA
TGTGTAAAGATGATAGTGACCTACTCAAACAAGCTTGTATGCAATGGCCATGAGATCTAC
CCATCAGCAGTTGTATCTAAACCAAGAGTGGAGGTTCAAGGGGGTGATTTACGGTCTTTC
TTTACATTGGTTATGACAGATCCAGATGTCCCAGGGCCAAGTGATCCATATCTAAGGGAG
CACCTTCACTGGATCGTGACTGATATACCTGGTACAACAGATGCCTCCTTTGGGCGAGAG
GTCATAAGCTACGAGAGCCCAAGACCTAACATCGGTATCCATAGGTTCATTTTTGTACTC
TTCAAGCAGAAGCGCAGGCAAACTGTAACTGTGCCATCCATCAGGGATCATTTCAACACC
CGGCAGTTTGCTGAGGAAAATGACCTTGGTCTCCCTGTAGCTGCTGTCTACTTCAATGCA
CAGAGAGAAACTGCTGCCAGGAGACGC
>TCB1b_Panicum_hallii_Pahal.C00432
TCTGTCGAGCCACTCGTAGTCGGTCGGGTGATTGGAGAAGTTCTCGACTCCTTTAACCCA
TGTGTGAAGATGATAGTGACCTACTCAAACAAACTTGTCTTCAATGGCCATGAAATCTAT
CCATCAGCAATTGTATCTAAACCAAGAGTAGAGGTTCAAGGGGGTGACTTGCGGTCTTTC
TTTACATTGGTTATGACAGACCCAGATGTCCCAGGACCAAGTGATCCATATCTAAGGGAA
CACCTCCACTGGATCGTGACTGATATACCTGGGACAACAGATGCCTACTTTGGGCGAGAG
GTCATAAGCTACGAGAGCCCAAGACCTAACATTGGTATCCACAGGTTCATTTTTGTGCTC
TTCAAGCAGAAGCGCAGGCAAACTGTAACTGTGCCATCCTTCAGGGATCATTTCAACACC
CGGCAGTTCGCCGAGGAAAATGACCTTGGCCTCCCTGTGGCTGCTGTCTACTTCAATGCT
CAGAGAGAAACTGCTGCTAGGAGGCGC
>TCB1a_Oropetium_thomaeum_15034
TCGGTGGAGTCTCTTATTGTTGGACGGGTGATTGGAGATGTTCTTGACTCTTTCCACCCA
TGTGTGAAGATGATATTGACCTACTCAAACAGGCTAGTCTGCAATGGCCATGAGATCTAC
CCATCAGTAGTTCAATCCAAACCAAGAGTGGAGGTCCAAGACGGTGACTTACGTTCTTTC
TTCACACTGGTTATGATAGACCCAGATGTCCCAGGACCGAGTGATCCATATCTAAGGGAG
CACCTTCATTGGATTGTGACTGATATTCCTGGGACAACAGATGCTTCCTTTGGGCGAGAG
GTAATAAGCTACGAGAGCCCAAAGCCCCACATTGGTATCCACAGGTTCGTTTTTGTACTC
TTCAAGCAGAAGCACAGACAGTGTGTAACTGTGCCATCCTCCAGGGATCATTTCAATACC
CGCCAGTTTGCTCACGAAAATGACCTTGGCCTCCCAGTGGCTTCTGTATACTTCAATGCC
CAGAGAGAGACTGCTGCCAGAAGACGC
>TCB1b_Oropetium_thomaeum_10946A
TCTGTGGAGCCTCTCATTGTCGGGCGAGTGATCGGAGAAGTTCTCGACTCCTTTAACCCA
TGTGTGAGGATGACAGTGACTTACTCAAACAAGCTTGTCTTCAATGGCCATGAGCTCTAC
CCATCAGCGGTTCTATCTAAGCCAAGAGTAGAGGTCCAAGGGGGTGACTTGCGGTCTTTA
TTCACATTGGTTATGACAGACCCAGATGTTCCAGGGCCGAGTGATCCATACCTAAGGGAA
CACGTTCACTGGATCGTGACTGATATACCTGGGACAACAGATGCTTCCTTTGGTCGGGAA
GTCATAAGCTATGAAAGCCCAAAGCCCAGTATTGGTATTCACAGGTTCATTTTTGTGCTT
TTTAAGCAGAAGCGCAGACAGAATGTTATTGTGCCATCCTTCAGGGATCATTTCAACACC
CGTCAGTTTGCTGAGGAGAATGACCTTGGTCTCCCTGTGGCTGCAGTTTATTTCAATGCT
CAGAGAGAGACTGCTGCTAGGAGGCGC
>TCBa_Ananas_commosus_Aco031443
CCGTCGGATCCTCTTACCGTTGGGAGAGTGATTGGAGAGGTAATAGACTCATTCAGCCCG
ACGGTCAAGATGTATGTGACCTACTGCAACAAGACGGTGTGCAATGGACACGAGTTCTAC
CCTTCTGCCGTCGCACCCAAACCTAGGGTTGAGGTCCAAGGGGGTGATCTCAGGAATTTT
TTCACATTGGTAATGACAGATCCTGATGTTCCGGGCCCAAGTGATCCGTACCTAAGGGAA
CACCTCCATTGGATCGTGACCGACATTCCTGGCACAACGGATGCTTCGTTTGGGAGGGAG
GTGGTGGGCTACGAGAGCCCGCGTCCGAACATCGGCATTCACCGCTTTGTCTTTGTGCTC
TTCCAGCAGAAGCGACGCCAGTCGGTGGTCGCCCCGCCGTCCCGCGACGGCTTCTCCACC
CGCCGCTTTGCCAGCGAGAACGACCTCGGCCTCCCCGTTGCTGCCGTCTACTTCAATGCC
CAGCGGGAGACTGCCGCTCGCAGGCGC
>TCBb_Ananas_commosus_Aco016718
------------------------------------------------------------
---------ATGGTGGTCACCTACTCCAACAAGCTGGTCTTCAATGGCCATGAGTTCTAC
CCTTCCGCAGTCGCATCCAAACCTAGAGTTGAGGTCCAAGGCGGAGACATGAGATCGTTC
TTCACACTGGTTATGACAGACCCAGATGTGCCGGGTCCGAGTGATCCATACCTAAGGGAG
CACCTGCACTGGATTGTAACCGACATTCCTGGCACAACTGACGCTTCTTTTGGGAGGGAG
ATCGTGAGCTATGAGAGCCCAAGGCCCAACATAGGCATCCACAGGTTCATCTTCGTCCTC
TTCAAGCAGAAGCGGCGGCAGGCCGTCAGCCCTCCTCCCTCCAGGGATCACTTCAGCACC
CGTCAATTTGCGGAGGAGAACGACCTCGGCCTCCCCGTGGCTGCCGTCTACTTCAACGCT
CAGAGGGAGACTGCCGCCCGCCGCCGT
>TCBa_Musa_acuminata_GSMUA11T21720
ATGTTGGATCCGCTTACGGTGGGAAGAGTGATAGGAGATGTGTTGGATTCTTTCAACCCT
AGCGTGAAGCTGGAGGTCGTTTACCCCAACAAGCGCGTCTACAATGGCCATGAGTTCATG
CCTTCTGCTGTATGTGCAAAACCCCGGGTGGAGATTGGTGGAGATGATATGAGGAGCTTC
TACACTCTTATATTGACAGACCCAGATGCTCCGAGTCCGAGTGATCCGCACTTACGAGAA
CATCTCCACTGGATTGTTACCGACATTCCCGGCACAACTAATGTGTCTTTTGGTAGAGAA
ATAGTCGGCTATGAGGCTCCGAAGCCTTTCATCGGCATCCACAGGTACGTGTTTGTCCTC
TTCAAGCAGAAAGGAAGGCAGACCGTGTACGCACCGGCTTCCAGAGACCACTTCAGCACG
CGAGACTTCTCCGAGGAGAACGGCCTCGGCCTGCCGGTAGCGGCAGTCTACTTCAATGCC
CAAAGAGAAACAGCCGCAAGAAGAAGA
>TCBb_Musa_acuminata_GSMUA5T20040
ACGTTGGGTCCACTCGCAGTGGGGAGAGTGATAGGAGATGTGTTGGATTCCTTCGTCCCT
GAAATGAAGCTGGAGGTTGCTTACCATAACAAGCAAGTCTACAATGGCCATGAGCTCATG
CCTTCTGCGGTGTGTGGAAGACCGCGGGTTGAGATCGGTGGCGATGACATGAGGAGCTTT
TATACGCTTGTTTTGACAGACCCAGACGCTCCGAGCCCCAGTGACCCTCACTCGCGAGAA
CACCTCCACTGGATTGTTACTGACATTCCCGGCACGACTAATGCATCGTTTGGTAGAGAG
ATAGTTAGCTACGAGGCACCGAAGCCTTCCATCGGCATCCACAGGTACGTGTTCGTCCTC
TTCAAGCAGAAAGGGAGGCGAACGGTGTGCGTGCCGGCTTCGAGAGACCACTTCAACACG
CGAAGCTTCTCCGAGGAAAGCGGCCTCGGACTGCCTGTGGCTGCGGTCTACTTCAACGCA
CAAAGAGAAACAGCTGCAAGAAGAAGA
>TCBc_Musa_acuminata_GSMUA3T03070
TTGATAGATCCTCTAGTTGTTGGGAGGGTGATTGGAGAAGTCCTGGACTCCTTCAACCCC
AGCGTGAAGATGTTGGTCACATACTCCAACAAGCTGGTCTTCAATGGCCATGAACTCTAC
CCCTCTGCAGTCACGTCAAAGCCTAGAGTCGAGGTCCAGGGTGGCGACATGAGGTCCTTC
TTCACACTGGTCATGACAGATCCAGATGCACCAGGACCAAGCGATCCATATCTCAGGGAG
CACCTGCATTGGATCGTGACTAACATCCCAGGCACCACGGATGCTTCTTTCGGAAGGGAG
ATGGTGAGCTACGAAAGCCCACGTCCAAACATCGGCATCCACAGGTTCGTCTTTGTTCTC
TTCAAGCAACAGCGACGGCAGGCCGTGTCGCCGCCGTCCTCCAGGGATTACTTCAGCACG
CGCCGGTTCGCGGAGGAGAACGACCTCGGCCTCCCGGTCGCCGCCGTCTTCTTCAACTCT
CAGAGGGAGACAGCTGCCCGGAGGCGT
>TCBd_Musa_acuminata_GSMUA3T22720
CCGTCGGATCCTCTGGTCGTGGGGATGGTGATCGGAGAAGTCATCGACTCGTTCAGCCCG
AGCGTGAAGATGACGGTGACCTACTCCAACAAGCTGGTCTGCAACGGCCATGAGTTCTTC
CCCTCGGCCGTGGTGTCCAAGCCCAGGGTGGAGGTCCAAGGTGGTGATATGAGGTCCTTC
TTCACGCTGGTGATGACAGACCCAGATGTGCCAGGCCCTAGCGATCCGTACCTTAGGGAG
CATGTCCACTGGATCGTGAGTGACATCCCTGGCACGACTGATGCATCTTTCGGGAAGGAG
ATGGTGAGCTACGAGAGCCCCAGGCCCAACATCGGCATCCACCGCTTCGTGTTCGTGCTC
TTCCAGCAGAAGAGGAGGCAGTCGGTGACGCTGCCGGCCTCGAGAGACCACTTCAGCACC
CGCCAGTTCGCGCAGGAGAACGACCTCGGCCTCCCCGTCGCCGCCGTCTACTTCAACGCC
CAGAGGGAGACCGCCGCGCGCAGGCGC
>TCBe Musa_acuminata_GSMUA8T07730
TCGTCGGACCCACTGACGGTAGGGAGGGTGATCGGAGAAGTCATCGACTCGTTCAACCCC
AGCGTGAAGATGATGGTGACCTACTCCAACAAGCTCGTCTACAATGGCCATGAGTTATTC
CCCTCCGCCGTCGTCTCCAAGCCCAGAGTGGAGGTCCAAGGCGGCGAGATGAGGTCCTTC
TTCACGCTGGTGATGACAGACCCAGACGCGCCCGGCCCCAGCGATCCTTACCTACGGGAG
CATGTTCACTGGGTGGTGACTGATATCCCCGGCACGACGGATGCGTCTTTCGGGAAGGAG
GTGGTGAGCTACGAGAGCCCGCGGCCCAGCATCGGCATCCATCGTTTCGTCTTCGTCCTG
TTCAAGCAGAAGCGGCGGCAGTCGGTGGCCGCACCGCCATCGAGGGACCGCTTCAGCACC
CGCGGCTTCGCGCAGGAGAACGACCTCGACCTCCCCGTCGCGGCCGTCTACTTCAACGCC
CAGAGGGAGACCGCCGCACGCAGGCGC
>TCBf_Musa_acuminata_GSMUA10T15580
CCGGTGGAACCCCTAGTTGTTGGGAGGGTGATTGGAGAGGTTCTGGACTCTTTCAGACCC
AGTGTGAGGATCTTGATCACCTACTCCAACAAGCTGGTCTTCAATGGCCATGAGTTCTAC
CCTTCTACTGTCACATCAAGGCCCAGAGTCGAGGTGCAGGGTGGTGACATGAGGTCCTTC
TTCACACTGGTTATGACAGATCCAGACGTCCCAGGGCCCAGCGATCCATATCTCAGGGAA
CACCTGCATTGGATTGTGACCGACATTCCAGGCACAACAGATGCTTCTTTTGGAAGGGAG
GTGGTGAGCTACGAGAGCCCCCGGCCGAACATTGGCATCCACAGGTTCGTCTTCGTTCTC
TTCAAGCAGAAGCGACGGCAAGCCGTCAGCCCGCCGGCCTCGAGGGACCGCTTCAGCACG
CGCCGTTTCGCCGAGGAGAACGGCCTCGACCTCCCCGTCGCCGCCGTCTACTTCAATTCT
CAGCGGGAGACCGCTGCCAGGCGGCGA
>TCBg Musa_acuminata_GSMUA10T10290
CTGTCGGATCCACTGGCCGTCGGGCGGGTGATCGGAGAAGTCATCGACTCGTTCCACCCG
AGCGTGAGGATGACGGTGACCTACTCCAGTAAGCTGGTCTGCAATGGCCATGAGTTCTAC
CCATCTGCAGTTGTGTCCGAACCCAGAGTGGAGGTCCAATGTGGTGACATGAGGTCCTTC
TTTACCCTGGTGATGACGGACCCAGATGCGCCAGGCCCTAGTGATCCATACCTGAGGGAG
CACGTCCACTGGATTGTGACGGACATACCCGGCACTCCCGATGCGTCCTTGGGGAAGGAG
GTGGTGGGCTACGAGAGCCCCAGGCCCAGCATCGGCATCCACCGCTTCGTCTTTGTACTC
TTCCAGCAGAAGCGGAGACAGTCGGTGGTGGCGCCGCCGTCGCGGGACCGCTTCAACCCC
CGCCGCTTCGCCCAGGAGAACGACCTCGGCCTCCCGGTCGCCGCCGTCTACTTCAACGCT
CAGAGGGAGACGGCCGCCCGGCGGCGC
>TCB Colchicum_autumnale_OVRB_scaffold_2015698
ATGCTGGAGCCTCTGGTTGTGGGGAGGGTGATTGGAGAAGTGATAGACTCCTTCAATCCT
AGCATGAAGATGATGGTGACCTAT---GACAAACTAGTCTGTAATGGCCATGAGTTTTAC
CCATCTCAAGTCATGTCCAAGCCTAGGGTTGAAGTCCAAGGTGCTGACATGAGATCCTTC
TTCACATTGATCATGACAGACCCGGATTCCCCAGGACCAAGTGATCCATACTTGAGGGAA
CACCTACACTGGATAGTCACTGACATTCCAGGCACAACTGACGCTTCATTTGGGAGGGAG
GTGCTAAGCTATGAGAGGCCATGGCCCAACATAGGCATCCACCGGTTCGTTTTCATCCTC
TTCAAGCAGAAGAAGAGG-NNNNNNNNNNNNNN------------GACCGATTCAACACA
CGGCGATTCGCGGCGGAGAACGACCTCGGCCTCCCCGTCACCGCCGTCTACTTCAACGCT
CAGCGTGAGACCGCCGCCCGGAGGCGC
>TCB Gloriosa_superba_GDKK_scaffold_2056846
------------------------------------------------------------
------------------------------------------------------------
CCATCTGCAGTTGCATCCAAACCTAGGGTTGAGGTCCCAGGGGGTGACATGAGGTCTTCC
TTCACATTGGTCATGACAGACCCAGATGTTCCAGGACCCAGTGATCCATACCTGAGAGAA
CATCTACACTGGATCGTGACTGATATTCCAGGCACGACTGATGCTTCTTTTGGAAGGGAG
GTGGTGAGTTACGAAAGCCCTAAACCCACCATAGGCATACACAGGTTTGTGTTCGTGCCT
CTTCTTCTGCCTGAACAGCAC---------------------------------------
------------------------------------------------------------
---------------------------
>TCB Xerophyllum_asphodeloides_AFLV_scaffold_2083863
TTGTCGGATCCTCTTATCGTCGGTCGGGTGATCGGTGAAGTCCTCGACTCCTTCGATCCG
AGCGTGAAGATGGCGGTGACCTACTCCAACACGCTGGTCTTCAATGGCCATGAGCTCTAC
CCCTCGATGGTTGCCTCCAAGCCCAGGGTTGAAGTCCAAGGTGGAGACATGAGGTCTTTC
TTCACACTGGTAATGACAGACCCAGATGTTCCAGGCCCAAGTGATCCATACCTGAGGGAA
CACCTGCACTGGATTGTTACTGATATCCCAGGCACAACAGATGCTTCCTTTGGAAGGGAG
GTGGTGAGCTATGAGAACCCAAGACCCAACATAGGGATCCACAGGTTTGTGTTTGTGCTG
TTCAAGCAGAAGAGGAGGCAGTCGGTGTCTCCTCCGGCGACGAGGGATCGCTTCAACACC
CGCCGATTCGCACTGGAGAACGACTTCGGCCTCCCCGTCGCGGCCGTCTACTTCAACGCC
CAGAGGGAGACTGCCGCCAGGAGGCGC
>TCB_Spirodela_polyrhiza_Spipo9G0034500
ACCCTGGAGCCTCTCGTTGTCGTCAGGGTGATAGGAGAAGTCGTCGACTCCTTCCGCCCC
AGCATGAGGATCGTGGTTTCCTACGGCAACAAGCTGGTCTGCAATGGCCACGAGTTCCTA
CCCTCCATGGTCGCCACCCGGCCCAGGGTTGAGGTCCAGGGGGGTGACATGAGGTCCTTC
TTCACCCTGGTAATGACGGACCCAGACGTTCCAGGCCCCAGTGATCCTTACCTCAGGGAA
CATCTGCACTGGATTGTGACAGACATCCCTGGGACAACCAACGCCTCCTTCGGGAGGGAG
CTGGTGGGCTACGAGAGCCCCAGGCCTCACATCGGCATCCACAGGTTCGTCTTCGTCCTC
TTCAGGCAGGAGAAGCGGCTGTCAGTGTCGCCGCCATCTACCAGGGACCATTTCAGCACG
CGGCGGTTCGCGGAGGAGAACGACCTCGGCCTGCCGGTGGCCGCCGTCTACTTCAACGCC
CAGCGAGAGACGGCCGCGCGGAAGCGC
>TCBa_Zostera_marinara Zosma2g00820
GTTTCGGAGCCACTGGTTGTGGGAAGAGTCATTGGTGAGGTTATTGATTCTTTCAACCCA
ACTATGAACATGACTGTCACCTACTCCAACAAGATGGTCTGCAATGGTCATGAGTTCTTC
CCCTCTGCTGTTGTCTCCAAACCTAAGGTTGATATCAAGGGTGGGGAAATGCGTTCCTTC
TTCACCTTGGTGATGACAGATCCAGATGTTCCTGGTCCCAGTGATCCATACCTCAGAGAA
CATGTTCACTGGATTGTGACAGACATTCCAGGAACTACTGATGCTTCTTTTGGAAGACAC
ATTGTGCCATATGAGAATCCAAGACCCAATATTGGGATACACAGGTTTGTGTTTGTGTTG
TTCAAGCAGAAGAAAAGGCAAGTGATGAATCCACCTGTTTCAAGAGACAATTTCCACACA
CGTCGATTTGCACTGGATAATGATCTTGGACTTCCAGTATATGCTGTTTACTTCAATGCT
CAGAGAGAGACTGCAGCTAGAAGACGT
>TCBb_Zostera_marinara Zosma165g00160
------------------------------------------------------------
------------------------------------------------------------
------------------------------------------------ATGAGATCTTTC
TACACACTGATCATGACTGACCCAGATGTCCCAGGGCCTAGTGATCCATACCTAAGGGAG
CATGTCCATTGGATTGTCACAGACATTCCCGGCACAACTGATGCATCTTTTGGAAGGGAG
GTCGTACCCTATGAGAGCCCACGACCAAATATCGGTATACACAGGTTTGTGTTTGTATTG
TTCCAGCAAAAGAAGAGGCAGGCAGTCAATGGTCTGACGTCTAGAGATCGATTCAGGGTA
AGACAGTTTGCTGAAGACAAAAACCTTGGACTCCCTATAGCCTGTGTATACTTCAATGCA
CAGAGGGAGACTGCAGCTCGCAGTCGC
>TCB Magnolia_grandiflora_WBOD_scaffold_2102824
ATGTTAGAGCCCCTCATTGTTGGGAGAGTGATAGGAGATGTTCTTGATTCTTTCAATCCA
AGTGTAAAGATGTCTGTAACTTACTCCAACAAGCAAGTGTGCAATGGTCATGAGCTCTAT
CCATCTTCAGTGGTCTCCAAGCCTAGGGTTGAGGTTCAAGGAGGTGACATGAGGTCTTTC
TTTACATTGGTCTTGACAGACCCTGATGTTCCTGGGCCCAGTGACCCATACCTGAGGGAG
CACCTACACTGGATAGTGACAGATATTCCAGGCACAACAGACGCAACTTTTGGAAGGGAA
GTGGTGGGGTACGAGATCCCAAGGCCCAACATAGGCATCCACAGGTTTGTATTCGTTCTG
TTCAAGCAGAAGCGCAGGCAAGCAGTCACCCCACCCCATTCAAGAGACCACTTCAACACC
CGTCGATTCGCCAACGACAATGACCTTGGTCTCCCCGTCGCCGTTGTCTATTTCAATGCT
CAGAGAGAAACAGCTGCAAGGAGACGT
>TCB Laurelia_sempervirens_WAIL_scaffold_2066993
---------------------GGGAGAGTTATAGGAGATGTTCTTGATAACTTCACTCCA
ACCGTAAAGATGTCTGTCACTTACTCCACCAAGCAAGTTTGCAACGGCCATGAGCTCTAC
CCATCTTCAGTGGTCTCCAAACCAAGGGTTGAGGTTGAAGGTGGTGATATGAGGTCTTTC
TTCACACTGGTCATGACAGACCCAGATGTTCCTGGCCCCAGTGATCCATACCTGAGGGAG
CATTTGCACTGGATAGTGACAGACATTCCAGGCACCACAGATGCTACTTTTGGAAGGGAG
GTGGTTGCCTATGAAAACCCTAGGCCAAACATAGGCATCCACAGATATGTATTCGTTCTC
TTCAAGCAGAGGTGCAGGCAAGCAGTCTCCCCACCCTCTTCAAGAGACCACTTCAGCACT
CGAATGTTCGCCCACGACAACGACCTTGGCCTCCCCGTTGCAGCCGTTTTCTTCAATGCT
CAAAGGGAAACTGCTGCAAGGAGACGT
>TCB Sassafras_albidum_ABSS_scaffold_2072331
ATGTTAGAGCCTCTCATTGTTGGGAGAGTGGTGGGAGAAGTTCTTGATCCCTTCACCCCA
TCTTTAAGGATGACTGTTACTTACTCGAACAAGCTAGTCTGCAATGGCCATGAACTCTAC
CCATCTTCAGTAGCCTCTAGACCTAGGGTTGAGATTCAAGGAGGTGATTTGAGGTCTTTC
TTTACATTGGTCATGACAGACCCAGATGTTCCAGGACCTAGTGATCCATATTTGAGGGAG
CACCTTCACTGGATCGTGACTGATATCCCAGGAACAACGGATGCTACTTTTGGAAGGGAG
GTGGTGGGATATGAGATACCAAGGCCCAACATAGGAATACACAGATTTGTGTTTGCACTG
TTCAAGCAGAAGCGAAGGCAAGCAATCCATCCACCATCCACAAGGGATCACTTCAGCACT
CGACGATTCGCTCAGGACAATGACCTCGGACTCCCTGTTGCTGCTGTCTTCTTCAATGCC
CAAAGGGAAACAGCTGCCAGGAGACGT
>TCB Myristica_fragrans_OBPL_scaffold_2040795
---------------------------GTGATAGGAGATGTTCTTGAATCTTTCAGTCCA
AGTGTGAGGATGACTGTAACTTACTCCAACAAGCAAGTGTGCAATGGTCATGAACTGTAC
CCATCTTCAGTTGCCTCCAGGCCTAGGGTAGAGGTTCAGGGAGCTGACATGAGGTCTTTC
TTTACATTGGTCATGACAGACCCAGATGTCCCAGGCCCCAGTGATCCATACCTGAGGGAG
CACCTGCACTGGATCGTCACAGACATCCCAGGAACTACAGATGCTACTTTTGGAAGAGAA
GTGGTGGGATACGAGATTCCAAGGCCAAACATAGGAATTCACCGTTTCGTGTTCGTTCTT
TTCAAGCAGAAACACAGGCAAACAGTCACCCCACCAAACTCAAGAGATCACTTCAACACT
CGTCAGTTTGCCATGGACAACGATCTTGGCCTCCCTGTCGCTGCTGTCTACTTCAATGCT
CAGAGAGAGACAGCCGCAAGGAGACGT
>TCB_Drimys_winteri_WKSU_scaffold_2031388
ATGTTAGAGCCTCTGGTAGTTGGGAGAGTTATAGGGGATGTTCTTGATTTCTTCACTCCA
ACTGTGATGATGACTGTTACTTACTCTAATAATCTGGTCTGCAATGGCCATGAATTATAT
CCATCTTCAGTAACATTTAAACCTAAGGTGGAGATTAATGGAGGTGATATGAGGTCTTTC
TTTACACTGGTCATGACAGATCCAGATGTTCCTGGCCCTAGTGATCCATATTTGAAGGAA
CACCTGCACTGGATAGTGACAGATATTCCAGGCACAACAGATGCTACTTTTGGAAGGGGT
GTGGTAGGCTATGAGATTCCAAGGCCCAACATAGGCATCCACAGGTATGTGTTTGTTCTC
TTCAAGCAGAAACGCAGGCAAATGGTGAACCCACCATCTTCAAGAGATCATTTCAGTACA
CGAAAGTTCGCTGAGGCGAACGACCTTGGCCTCCCAGTGGCTGCTGTTTTCTTTAATGCA
CAGAGGGAAACTGCTTCAAGGAGACGC
>TCB Gomortega_keule_MAQO_scaffold_2116725
ATGTTTGAGCCTCTTGCTGTAGGGAGAGTTATAGGGGATGTTCTTGACAACTTTACTCCA
ACTGTAAAGATGACTGTTATTTACTCCAGCACGCAAGTTTTCAATGGCCAAGAGTTCTAC
CCGTCTTCAGTAGTCTCTAAACCTAGGGTTGAGGTTGAAGGTGGTGATATGAGGTCTCTG
TACACACTGGTCATGACAGACCCAGATGTTCCTGGCCCTAGTGATCCATACCTGAGGGAG
CACTTGCACTGGATAGTGACAGACATTCCAGGCACCACAGATGCAACTTTTGGAAGGGAG
GTGGTGAATTATGAGAATCCAATGCCTAACGTAGGCATCCACAGATATGTGTTCGTTCTC
TTCAAGCAGAAGCGCAGGCAAGCAGTCTCCCCACCCTCTTCAAGAGACCACTTCAGCACT
CGCAGCTTCGCCCACGACAACGACCTTGGCCTCCCCGTTGCTGCCGTTTTCCTCAATGCA
CAAAGGGAAACTGCTGCAAGGAGACGT
>TCB_Amborella_trichopoda_scaffold00114.23
CAAATAGAGCCCCTCGTTGTCGGAAGAGTTATAGGAGATGTCATAAATTCCTTCTTTCCA
AGTATCAAGATGAATGTCACCTATTCCAACAAGCAGGTCTGTAATGGCCATGAATTCATG
CCTTCTACTGTCATACAGAAGCCTCGTGTCGAAGTTAGTGGTGGTGATTTGAGAACTTTC
TACACATTGGTCCTCACTGACCCAGATGTGCCCGGCCCAAGTGATCCATACTTGAGGGAG
CATCTGCACTGGATTGTCACAGATATTCCGGGAACCACGGATGCTACTTTTGGCAGGGAA
ATTGTGGGTTACGAAAGCCCACGGCCAAGCATTGGGATCCACAGGTTTGTATTTGTTCTG
TTCAAACAGAGAGGAAGACAGACTGTCGGTTCGCCATCGTCACGAGATCGTTTCAATACT
CGAGAGTTTGCCGAACAGAACCAACTCGGTCTGCCCGTTGCTGTTGTTTACTTCAATGCG
CAAAGAGAGACAGCAGCTAGAAGGCGC
