# Supplementary material for: Asymmetric expansions of FT and TFL1 lineages characterize differential evolution of the EuPEBP family in the major angiosperm lineages
Source: BMC Biol. 2021 Aug 31;19:181. doi: 10.1186/s12915-021-01128-8 (PMC8408984; doi:10.1186/s12915-021-01128-8)
Supplement: Supplementary file 7 — Additional file 7:. [file 12915_2021_1128_MOESM7_ESM.fas]

>FT_Arabidopsis_thaliana_AT1G65480
AATATAAGAGACCCTCTTATAGTAAGCAGAGTTGTTGGAGACGTTCTTGATCCGTTTAAT
AGATCAATCACTCTAAAGGTTACTTATGGCCAAAGAGAGGTGACTAATGGCTTGGATCTA
AGGCCTTCTCAGGTTCAAAACAAGCCAAGAGTTGAGATTGGTGGAGAAGACAGGAACTTC
TATACTTTGGTTATGGTGGATCCAGATGTTCCAAGTCCTAGCAACCCTCACCTCCGAGAA
TATCTCCATTGGTTGGTGACTGATATCCCTGCTACAACTGGAACAACCTTTGGCAATGAG
ATTGTGTGTTACGAAAATCCAAGTCCCACTGCAGGAATTCATCGTGTCGTGTTTATATTG
TTTCGACAGCTTGGCAGGCAAACAGTGTATGCACCAGGGTGGCGCCAGAACTTCAACACT
CGCGAGTTTGCTGAGATCTACAATCTCGGCCTTCCCGTGGCCGCAGTTTTCTACAATTGT
CAGAGGGAGAGTGGCTGCGGAGGAAGAAGACTT
>FT_Capsella_grandiflora_Cagra.1179s0002
------------------------------------------------------------
------------------------------------------------------------
------------------------------------------------------------
---ATGAAGGTCATGGTGGATCCAGATGTTCCAAGTCCTAGCAACCCTCACCTCCGAGAA
TATCTCCACTGGTTGGTCACTGATATCCCTGCGACAACAGGAACAACCTTTGGTAATGAG
ATTGTGTGTTATGAAAATCCAAGTCCTTCTGCGGGAATCCACCGTGTCGTGATGACATTG
TTTCGACAGCTTGGGAGGCAAACAGTTTACGCACCAGGATGGCGCCAGAACTTCAACACC
CGCGAGTTCGCGGAGATCTACAACCTCGGCCTGCCCGTGGCCGCGGTTTTCTTCAATTGT
CAGAGGGAGAGTGGTTGCGGAGGAAGAAGAACT
>FT_Brassica_rapa_Brara.G03476
AGTCCGAGAGACCCTCTTATCGTAGGAAGAGTTGTAGGAGATGTTGTTGATCCTTTCATG
AGACTGATTTCTCTTAATGTTACTTATGGCCAAAGACAGATAACTAATGGAATGGATCTA
AGGTCTTCTCAAGTTCTGAACAAACCAACGGTTGAGATTGGAGGAGATGACAGAAATTTC
TACACTTTGGTTATGGTGGATCCAGATGTGCCAAGCCCAAGCAACCCGTACCTCCGAGAA
TACCTCCATTGGTTGGTGACAGATATACCTGCCACAACTGGAACAACTTTTGGCAATGAG
TTGGTGTACTACGAGAATCCATGTCCCACATCAGGAATTCACCGAGTCGCATTGATATTG
TTCCGACAACTCGGAAGACAAACGGTTTATGCACCCCAGTGGCGCCAAAGGTTCAACACT
CGTGAGTTCGCTGAGAACTACAATCTTGGTCTCCCCGTGGCTGCTGTTTACTTCAACTGT
CAGAGAGAGAATGGCTGCGGAGGAAGAAGGACC
>FTa_Boechera_stricta_Bostr.26959s0371
AACGTGAGAGACCCTCTTATAGTAAGCAGAGTTGTTGGAGACGTTCTTGATCCATTCACG
AGATCGATCTCTCTAAGGGTTACTTATGGCCAAAGAGAGGTGACTAATGGCTTGGATCTA
AGGCCTTCTCAAGTTCAGAACAAGCCAAGAGTTGAGATTGGTGGAACAGACAGGAACTTC
TACACTTTGGTTATGGTGGATCCAGATGTTCCAAGTCCTAGCAACCCTCACCTCCGAGAA
TATCTCCACTGGTTGGTGACTGATATCCCTGCTACAACTGGAACAAACTTTGGCAATGAG
ATTGTGTGTTACGAAAATCCAAGTCCCTATGCGGGAATTCACCGTGTCGTGATGATATTG
TTTCGACAGCTTGGGAGGCAAACAGTGTATGCACCAGGGTGGCGCCAGAACTTCAACACT
CGCGAGTTTGCTGAGATCTACAATCTCGGCCTTCCTGTGGCTGCGGTTTTCTTCAATTGT
CAGAGGGAGAGTGGCTGCGGAGGAAGAAGAAAT
>FTb_Boechera_stricta_Bostr.10689s0016
AGTAGTAGAGATCCTCTTGTGGTGGGAAGAGTTGTTGGAGATGTTCTTGATCCTTTCACC
AGATTGGTTTCTCTTAGGGTCACTTATGGCCAAAGAGAGGTTACTAATGGCTTGGATCTA
AGGCCTTCTCAAGTTCTGAACAAACCAATGGTGGAGATTGGAGGAGACGACAGAAATTTC
TACACCTTGGTTATGGTGGATCCAGATGTGCCGAGTCCAAGCAACCCTCACCTCCGAGAA
TATCTGCATTGGTTGGTGACTGATATACCTGCCACAACTGGAACGGCCTTTGGTAATGAG
ATGGTGTGCTACGAGAGTCCACGTCCCCCCTCGGGAATTCACCGTATGGTTTTGATATTG
TTCCGGCAACTCGGAAGACAAACGGTTTATGCACCCGGGTGGCGTCAACAGTTCAACACT
CGTGAGTTTGCTGAGATCTACAATCTTGGTCTCCCTGTGGCTGCCACTTACTTCAACTGC
CAGAGGGAGAATGGCTGTGGAGGAAGAAGAACG
>FTa_Eutrema_salsugineum_Thhalv10019214m
CATGCGAGAGACCCTCTTGTTGTAGGGAGAGTTGTACCTGACGTTCTTGAACTTTTCACG
AGATCGATCTCTCTAAGGGTTACTTATGGTCAAAGAGAGGTGACTAATGGCTTGGATCTA
AGGCCTTCACAAGTTCTCAACAAGCCAAGGGTTGATATTGGTGGAGAAGACAGGAACTTC
TACACTTTGGTTATGGTGGATCCAGATGTTCCAAGTCCTAGCAACCCTCACCTCCGAGAA
TATCTCCATTGGTTGGTGACTGATATCCCTGCGACAACGGGAACAAACTTTGGCAATGAG
ATTGTGTCGTACGAAAGTCCAAGGCCAACCTCAGGAATTCATCGTATCGTGCTGGTATTG
TTCCGACAGCTCGGAAGGCAAACAGTGTATGAACCAGGGTGGCGCCAAAACTTCAACACT
CGTGAGTTTGCTGCGATATACAATCTTGGCCTTCCCGTGGCTGCGGTTTTCTTCAATTGT
CAGAGGGAGAGTGGCTGCGGAGGACGAAGAAGT
>FTb_Eutrema_salsugineum_Thhalv10027204m
AGA---GGAGATCCTCTTGTGGTGGGAAGAGTTATTGGAGATGTTCTTGATCCTTTCACG
AGATTGGTCTCTCTTAGGGTTACTTATGGCCAAAGAGAGGTTACTAATGGTTTGGATCTA
AGGCCTTCTCAAGTTCTGAACAAACCAACGGTCGAGATAGGAGGAGAAGACAGAAATTTC
TACACCTTGGTTATGGTGGATCCAGATTTTCCGAGTCTAAGCAACCCTCACCTCCGAGAA
TATCTCCATTGGTTGGTGACTGATATACCTGCCACAACTGGAACTACATTTGGCAATGAG
ATGTTGTGCTACGAGAATCCACGTCCCACCTCAGGGATTCACCGTCTCGTGCTAATATTG
TACCGACAACTCGGAAGACAAACGGTTTATGCACCGGAGTGGCGCCAACAATTCAACACT
CGTGAGTTCGCTGAGATCTACAATCTTGGTCACCCGGTGGCTGTCTCATTCTTCAACTGT
CAGAGAGAGAATGGCTGTGGAGGAAGAAGAACG
>FTc_Eutrema_salsugineum_Thhalv10019213m
CCG---AGCGATCCTCTCGTGCTAGGAAGAGTTGTAGGAGATGTTGTCGATCCCTTCACG
AGATTGATCTCTCTTAGGGTTACTTATGGCCATAGACAGGTTACTAATGGCATTGATATA
AGGTCTTCTCAGATTGTGAACAAACCAACGGTCGAGATTGGAGGAGATGACAGAAATTTC
TACACGTTGGTAATGGTGGATCCAGATGTGCCAAGTCCAAGCAACCCTCACCTCCGAGAA
TATCTCCATTGGTTGGTTACTGATATCCCCGCCACAACTGGAACGGCCTATGGCAATGAG
ATAGTGTGCTATGAGAATCCACGTCCCAACTCAGGAATTCACCGTGTCGTGCTGATATTG
TTCCGACAACTCGGAAGACATACGGTGTATGCACCTGAGTGGCGCCAACGGTTCAACACT
CGTGAGTTCGCTGAGAACTACAATCTTGGTCTCCCTGTGGCTGCCGTTTTCTTCAACTGT
CAGAGAGAGAATGGCTGCGGAGGAAGAAGAATG
>TSF_Arabidopsis_thaliana_AT4G20370
AGTCGTAGAGATCCTCTTGTGGTCGGCAGTGTTGTTGGAGATGTTCTTGATCCTTTCACG
AGGTTGGTCTCTCTTAAGGTCACTTATGGCCATAGAGAGGTTACTAATGGCTTGGATCTA
AGGCCTTCTCAAGTTCTGAACAAACCAATAGTGGAGATTGGAGGAGACGACAGAAATTTC
TACACCTTGGTTATGGTGGATCCAGATGTGCCGAGTCCAAGCAACCCTCACCAACGAGAA
TATCTCCACTGGTTGGTGACTGATATACCTGCCACCACTGGAAATGCCTTTGGCAATGAG
GTGGTGTGCTACGAGAGTCCACGTCCCCCCTCGGGAATTCATCGTATTGTGTTGGTATTG
TTCCGGCAACTCGGAAGACAAACGGTTTATGCACCGGGGTGGCGCCAACAGTTCAACACT
CGTGAGTTTGCTGAGATCTACAATCTTGGTCTTCCTGTGGCTGCCTCTTACTTCAACTGC
CAGAGGGAGAATGGCTGTGGGGGAAGAAGAACG
>TSF_Capsella_grandiflora_Cagra.4169s0008
AGTCGTAGAGATCCTCTTGTGGTGGGAAGCGTTGTTGGAGATGTTCTTGATCCTTTCACC
AGATTGGTCTCTCTTAGGGTCACTTATGGCCAAAGAGATGTTACTAATGGCTTGGATCTT
AGGCCTTCTCAAGTTTTGAACAAACCTATGGTGGAGGTTGGAGGAGACGACAGAAAATTC
TACACTTTGGTTATGGTGGATCCAGATGTGCCGAGTCCAAGCAACCCTCACCTCCGAGAA
TATCTCCATTGGTTGGTGACTGATATACCTGCCACAACTGGAACAGCCTTTGGTAATGAG
CTTGTGTGTTACGAGTGTCCACGTCCCCCATCGGGAATCCACCGTATGGTGTTGATATTG
TTCCGGCAACTCGGAAGACAAACAGTCTATGCACCAGGGTGGCGTCAACATTTCACCACT
CGTGGGTTTGCTGAGATATACAATCTTGGTCTCCCTGTGGCTGCCACTTACTTCAACTGC
CAAAGGGAGAACGGCTGTGGAGGAAGAAGAACG
>TSFa_Brassica_rapa_Brara.G02600
AATAACAGAGATCCTCTTGTGGTAGGGGGAGTGATAGGGGACGTTCTTGAACGGTTCACA
AGATCAATCGATCTAAGGGTTACATACGGCCAAAGAGAGGTGACAAATGGGTTGGATATA
AGGCCTTCTCAAATTATCAACAAGCCAAGAGTTGAGATTGGTGGAGAAGACAGGAACTTC
TATACTTTGGTTATGGTGGATCCAGATGTTCCAAGTCCTAGCAACCCGCACCTTCGAGAA
TATCTCCATTGGTTGGTGACTGATATCCCTGCGACAACTGGAACAAACTTTGGCAATGAG
ATTGTGTCTTACGAGAGTCCAAGGCCCACCTCGGGAATTCATCGTCTCGTGCTGGTATTG
TTCCGGCAGCTCGGGAGGCAAACAGTGTATGAACCAGGGTGGCGCCCACAATTTAACACT
CGTGAGTTTGCCGCGCTATACAATCTCGGCCTTCCCGTGGCTGCGGTTTACTTCAATTGT
CAGAGGGATAATGGCTGCGGAGGACGAAGAACT
>TSFb_Brassica_rapa_Brara.K01007
AGTAATAGAGATCCTCTTGTGGTAGGGAGAGTTGTAGGAGACGTTCTTGAATGTTTCACA
AGATCAATCGATCTAAGGGTTACTTATGGCCAAAGAGAGGTGACAAATGGGTTGGATCTA
AGGCCTTCTCAAGTTCTCAACAAGCCAAGA------------------------------
---------GTTATGGTGGATCCAGATGTTCCAAGTCCTAGCAATCCTCACCTCCGAGAA
TATCTTCACTGGTTGGTGACTGATATCCCAGCGACAACTGGAACAAACTTTGGCAATGAG
ATTGTGTCTTACGAGAGTCCAAGGCCCAACTCGGGTATTCATCGTATCGTGCTCGTATTG
TTCCGACAGCTCGGTAGGCAAACAGTGTATGAACCAGGATGGCGCCAACAATTCAACACT
CGTGAGTTTGCTTCCCTATACAATCTCGGCCTTCCCGTGGCTGCGGTTTTCTACAATTGT
CAGAGGGAGAGTGGCTGCGGAGGACGAAGAAGT
>FT_Gossympium_raimondii_Gorai.004G264600
AGAGATAGAGATCCTTTGGTTGTTGGTAGGGTTATAGGAGATGTGTTGGACCCTTTTACA
AGGTCTATTTCACTTAGGGTCACTTATGCTACTAGGGATGTTAGCAATGGTGTTGAGCTT
AAACCATCTCAAGTTGTTAACCAACCAAGGGTTGATATTGGTGGGGATGATAGGACCTTC
TACACCTTGGTTATGGTGGATCCTGATGCTCCAAGTCCAAGTGACCCAAACCTCAGGGAA
TACTTGCACTGGTTGGTTACTGATATTCCAGCCACAACTGGTGCAAGCTTTGGTCAAGAG
GTGGTCTGCTATGAGAGCCCACGACCAACGGTCGGTATCCATCGTTTTGTGTTCGTGTTG
TTCCGGCAACTTGGAAGGCAAACGGTGTACGCACCAGGGTGGCGCCAAAACTTCAACACT
AGGGACTTTGCTGAGCTTTACAACCTCGGGTTGCCGGTGGCTGCTGTTTACTTTAACTGC
CAGAGGGAGAGTGGATCCGGTGGCCGTAGGACA
>FT_Theobroma_cacao_Thecc1EG023287t1
AGAGAAAGAGACCCCTTGGTTGTTGGTAGAGTTATAGGGGATGTTTTGGACCCTTTCACA
AGGTCTATTTCTCTCAGGGTGACCTTCGCTTGTAGGGAAGTGAATAATGGTTGTGAGCTC
AAACCATCTCAAGTTGTCAACCAGCCAAGAGTTGATATTGGTGGGGATGATAGGACGTTT
TACACTTTGGTTATGGTGGATCCTGATGCACCCAGCCCAAGTGACCCAAACCTGAGAGAA
TACTTGCATTGGTTGGTCACTGATATTCCAGCAACTACGGGGGCAAGCTTTGGGCAAGAA
GTTGTGTGTTATGAAAGCCCACGACCAACGGTTGGGATCCATCGCTTTCTTTTCGTGTTG
TTTCGCCAACTGGGTAGGCAGACAGTGTACGCACCCGGATGGCGCCAGAATTTCAACACC
AGAGACTTTGCTGAGCTTTACAATCTCGGATTGCCAGTGGCTGCTGTTTACTTTAACTGC
CAGAGGGAGAGTGGTTCCGGAGGCCGGAGGCGA
>FTb_Citrus_clementina_Ciclev10012629m
GGTGACAGAGACCCTCTTGTTATTGGCCGTGTGGTTGGTGATGTTCTTGACAATTTTACA
AGAACAATTCCTCTGATGGTTACCTATTCAGGCAAGGACGTCAAGAATGGCTGTGAGCTC
AAACCTTCTGCAGTTATCAACCAGCCTAGGGTTGAAATTGGTGGTGATGATAGGACATTT
TACACTTTGGTGATGGTGGATCCGGATGCACCAAGCCCAAGTGACCCCGGGCTGAGGGAG
TACTTGCATTGGTTGGTGACTGATATTCCAGAAACCACAGAGGCTAGCTTTGGGAAAGAA
ATTGTGAGCTATGAAAGCCCTAAGCCAACGGTGGGGATTCACAGATTCGTTTTCGTGTTG
TTCCGGCAACACGTAAAGCAGAATGTTTGTGCTCCGGGGTGGCGTCAGAACTTCAGCTGC
AAGGATTTTGCTGAGCTTTACAATCTTGGATCTCCGGTGGCTGCTGTCTACTTCAACTGC
CAGAGGGAGACCGGATCCAGCGCCAGCCGAAGG
>FTa_Citrus_clementina_Ciclev10012905m
AGGGACAGAGATCCTCTTATTCTTGGCCGCGTTGTTGGTGATGTTCTTGACAATTTTACA
AGAACAATTCCTATGAGGATTACCTATTTAAACAAGGATGTTAATAATGGCCGTGAGCTC
AAACCTTCTGAAGTTCTGAACCAGCCTAGGGTTGAAATTGGTGGTGATGATAGGACATTT
TATACTTTGGTAATGGTTGATCCTGATGCACCGAGCCCAAGTGACCCCAGCCTTAGGGAG
TATTTGCATTGGTTGGTGACTGATATTCCAGCAACCACAGGGGCCAGCTTTGGCCAAGAT
ATTGTGAACTATGAAAGCCCTAGGCCAACGATGGGGATTCACAGGTTTGTCTTTGTGTTG
TTCCGGCAACTTGGAAGGCAGACTGTTTATGCACCGGGGTGGCGTCAGAACTTCAGCACG
AGGGATTTTGCTGAGCTTTACAATCTGGGACCTCCGGTGGCCGCTGTCTACTTCAACTGC
CAGAGGGAGAGCGGATCCGGCGGAAGGACTATG
>FT_Citrus_sinensis_orange1.1g030371m
GGTGACAGAGACCCTCTTGTTATTGGCCGTGTGGTTGGTGATGTTCTTGACAATTTTACA
AGAACAATTCCTCTCATGGTTACCTATTCAGGCAAGGACGTCAAGAATGGCTGTGAGCTC
AAACCTTCTGCAGTTATCAACCAGCCTAGGGTTGAAATTGGTGGTGATGATAGGACATTT
TACACTTTGGTGATGGTGGATCCGGATGCACCAAGCCCAAGTGACCCCGGGCTGAGGGAG
TACTTGCATTGGTTGGTGACTGATATTCCAGAAACCACAGAGGCTAGCTTTGGGAAAGAA
ATTGTGAGCTATGAAAGCCCTAGGCCAACGGTGGGGATTCACAGATTCGTTTTCGTGTTG
TTCCGGCAACACGTAAAGCAGAATGTTTGTGCTCCGGGGTGGCGTCAGAACTTCAGCTGC
AAGGATTTTGCTGAGCTTTACAATCTTGGATCTCCGGTGGCTGCTGTCTACTTCAACTGC
CAGAGGGAGACCGGATCCAGCGCCAGCCGAAGG
>FT_Populus_trichocarpa_Potri.008G077700
AGGGACAGAGATCCTCTGAGCGTTGGCCGTGTTATAGGGGACGTGCTGGACCCCTTCACA
AAGTCTATCTCCCTCAGGGTCACTTACAGCTCCAGAGAGGTCAACAATGGTTGCGAGCTC
AAGCCCTCTCAGGTTGCCAACCAGCCTAGGGTTGATATTGGCGGGGAAGATAGGACCTTC
TACACTCTGGTTATGGTGGACCCTGATGCACCCAGCCCAAGTGACCCCAGCCTAAGAGAA
TATTTGCATTGGTTGGTGACTGATATTCCAGCAACAACTGGGGCAAGCTTTGGCCATGAA
ACTGTGTGCTATGAGAGCCCGAGGCCGACAATGGGAATTCATCGGTTTGTTTTCGTCTTG
TTTCGGCAACTGGGCAGGCAAACTGTGTATGCCCCTGGGTGGCGCCAGAACTTCAACACC
AGAGACTTTGCTGAGGTCTACAATCTTGGATCGCCAGTGGCTGCTGTTTATTTCAACTGC
CAGAGGGAGAGTGGCTCTGGTGGTAGGAGGCGA
>FT_Populus_trichocarpa_Potri.010G179700
AGGGATAGAGAACCTCTTAGTGTTGGCCGTGTTATAGGGGACGTGTTGGACCCCTTCACA
AGATCTATCTCCCTCAGGGTCAATTACAATTCTAGAGAGGTTAACAATGGTTGTGAGCTC
AAACCCTCTCATGTTGTCAACCAGCCCAGGGTTGATATCGGTGGGGAAGATAGGACCTTC
TACACTCTGGTTATGGTGGACCCTGATGCACCCAGCCCAAGTAACCCAAACCTCAGAGAA
TACTTGCATTGGTTGGTGACTGATATTCCAGCAACTACCGGGGCAAACTTTGGGCAAGAG
GTTGTGTGCTACGAGAGCCCAAGGCCGACAGCGGGAATTCATCGGTTTGTTTTTGTGTTG
TTTCGGCAACTAGGCAGGCAAACAGTGTATCCCCCTGGGTGGCGCCAGAATTTCAACACC
AGGGACTTTGCTGAACTTTACAATCTAGGGTCGCCAGTGGCTGCTGTTTATTTCAACTGC
CAGAGGGAGAGTGGCTCCGGTGGAAGGAGACCT
>FT_Glycine_max_Glyma.16G150700
GGAAGTAGGGATCCTCTCGTTGTTGGGGGAGTAATTGGGGATGTATTGGATCCTTTTGAA
TATTCTATTCCTATGAGGGTTACCTACAATAACAGAGATGTCAGCAATGGATGTGAATTC
AAACCCTCACAAGTTGTCAACCAACCAAGGGTAAATATCGGTGGTGATGACAGGAACTTC
TATACTTTGATTGCGGTTGATCCCGATGCACCTAGCCCAAGTGACCCCAATTTGAGAGAA
TACCTCCATTGGTTGGTGACTGATATCCCAGCAACAACAGGGGCTAGTTTCGGCCATGAG
GTTGTAACATATGAAAGTCCAAGACCAATGATGGGGATTCATCGTTTGGTGTTTGTGTTA
TTTCGTCAACTGGGTAGGGAGACCGTGTATGCACCAGGATGGCGCCAGAATTTCAACACT
AAAGAATTTGCTGAACTTTACAACCTTGGATTGCCAGTTGCTGCTGTCTATTTCAACATT
CAGAGGGAATCTGGTTCTGGTGGAAGGAGGTTA
>FT_Medicago_truncatula_Medtr6g033040
AGTAGTAGAGACCCTCTTGTTGTTGGAGGTGTAATTGGTGATGTATTGGTCCCCTTTCAA
AGTTCTATTCCTATAAGAGTTTCCTACAATGGTAAAGAACTTAACAATGGCTGTGAATTC
AAACCTTCTCAAGTTGTCAATCAACCAAGAGTTAGTGTTGGTGGAGATGATAGAAACTTC
TATACTCTGATCATGGTGGATCCAGATGCACCTAGCCCTAGTAACCCAAATTTGAGGGAG
TATCTTCATTGGTTGGTGACTGATATTCCTGCAACTACTGGACCTACTTTTGGTCATGAA
GTGGTCCCTTATGAGAGTCCACGACCTTCGATGGGAATTCATCGCATCGTCTTTGTGATT
TTTCGTCAACTTGGTAGAGAGACGGTTTATGCTCCAGGTTGGCGACAGAATTTCAACACT
AGAGAATTTGCAGAACTTTACAATTTGGGATTGCCAGTTGCTGCTGCTTATTTTAACATT
CAAAGGGAACATGGCTCTGGTGGAAGAAGGTTA
>FT_Linum_usitatissimum_Lus10013532
AGGGACAGGGATCCATTAGTAGTTGGGCGAGTGATAGGGGATGTGTTGGAACCATTCACA
AGGTCTATCCCACTAAGAGTGATTTACAATAACAGAGAGATCAACAATGGCTGCGAACTC
AAACCTTCTCAAGTTGTTAATCAGCCTCGTGTCGACATTGGTGGGGATGACCGCACCTTT
TACACTCTGGTAATGGTCGACCCTGATGCACCAAGTCCTAGCGATCCTAGTTTGAGAGAG
TATTTACATTGGCTAGTCACAGATATTCCTGCCACCACTGGGGCCAACTTTGGGCAAGAG
GTGGTGTGTTACGAGAGCCCCAGGCCTTCAGTTGGGATACACCGTTTCATTTTCATATTG
TTCAGGCAACTGGGTCGCCAAACGGTTTACGCCCCCGGTTGGCGCCAGAATTTCAACACC
CGCGACTTTGCTGAACTCTACAACTTAGGTCCGCCTGTTGCTTCCGTCTATTTTAACTGC
CAACGAGAGAGCGGTTCTGGAGGTAGACGGCGA
>FT_Manihot_esculentum_Manes.12G001600
AGAGACAGAGATCCTCTTGCTGTTGGGCGTGTGATAGGGGATGTTTTGGACCCCTTCACT
AGGTCTATCTCGCTCAATATCACTTATAACAGAGACCATGTCACTAATGGCTGTGAGCTC
AAACCTTCTCAAGTTGTCAATCAACCTAGGGTTGATGTTGGTGGAGATGATAGGACCTTC
TACACTTTGGTTATGGTGGACCCTGACGCACCTAGCCCCAGTGACCCAAATCTCAGAGAA
TACTTGCACTGGTTGGTCACTGATATTCCAGGAACTACAGGGGCAAGCTTTGGCCAAGAA
GTTGTGTGCTATGAAAGCCCACGACCATCGGTGGGAATTCATAGGTTTGTTTTCATACTA
TTTCGGCAATTAGGAAGACAAACAGTGTATGCACCTGGGTGGCGTCAGAACTTCAACACT
AGAGACTTTGCCGAGCTTTACAACCTTGGATTGCCCGTTGCCGCTGTTTACTTTAACTGT
CAAAGGGAGAGTGGCTCCGGTGGAAGGAGACGT
>FT_Manihot_esculentum_Manes.13G000800
ATGTTTAGAGATCCTCTAGCTGTTGGGCGTGTGGTAGGGGATGTTTTGGATCCCTTCACA
CGCTCTATTTCTCTTCAAGTCACTTACAACAGGGACCATGTCAATAATGGTTGCGAGCTC
AAACCCTCTCAAGTTGTCAACCAGCCTAGGGTTGATATAGGTGGGGATGATAGGACCTTC
TATACTTTGGTTATGGTGGACCCTGACGCACCTAGCCCTAGTGACCCTAATCTCAGAGAA
TACTTGCACTGGTTGGTGACCGATATTCCAGCAACTACAGCAGCAAACTTCGGGCAAGAG
GTTGTATGCTATGAGAGTCCACGGCCGTCTGTGGGGATTCATCGATTTGTTTTCATATTA
TTCCGGCAACTAGGTAGGCAAACGGTATATGCACCAGGGTGGCGTCAGAATTTTAACACG
AGAGACTTTGCTGAGCTTTACAATCTTGGGTTACCCGTCGCTGCTGTTTACTTCAATTGC
CAGAGAGAAACAGGCTCCGGCGGCAGAAGACGA
>FT_Ricinus_communis_29929.m004518
AGAGATAGAGACCCTCTGGTAGTTGGGCGTGTGATAGGGCAGGTGTTGGATCCGTTTGTA
AGGTCTATCAGTCTTCAAGTCACTTACAGTACCAAAGTGGTTAACAATGGCTGTGAGCTC
AAACCCTATCAAGTTGTCAACCAACCTAGGGTTGATATTGGTGGTGATGATAGGACCTTC
CATACTTTGGTTATGGTGGATCCTGACGCACCTAACCCAAGTGATCCAAATCTGAGAGAA
TATTTGCATTGGCTGGTGACTGATATACCTGCGATGACAGGGGCAAGTTTCGGACAAGAA
GTGGTCTGTTATGAAAGCCCAAGACCAACGGTGGGGATACATCGCTTCGTGTTCATATTG
TATAGGCAACTGGGGAGGCAGACAGTGTATGCACCTGGCTGGCGCCAGAACTTCAGTGCT
AAAGACTTTGCTGAGCTTTACAATCTTGGCTCGCCTGTCGCTGCAGTCTATTTTAATTGC
CAGAGGGAGACAGGATGCGGTGGAAGGAGGAGA
>FT_Ricinus_communis_29953.m000424
AGGGTTAGGGATCCTCTTGTTGTTGGGGGTGTGATAGGAGACATATTGGACCCCTTCACT
AAATCTATCTCTCTCAGTATTACTTACAGTAACAAAGATGTTAACAATGGATATGAACTA
AAACCATCTCAAGTCGTCAACCAACCAAGGGTTGATATTGGTGGGGATGATAGGACCTTC
TATACTTTGGTTATGGTGGACCCTGATGCACCTAGCCCAAGTGATCCAAACCTGAGAGAA
TACTTGCACTGGTTGGTGATCGATATTCCAGGAACCACAGGGGCAACTTTTGGGCAAGAG
ATTGTGTGCTATGAAAGTCCGAATCCATTGCTAGGAATTCATCGTTTTGCATTTATATTA
TTTCGGCAACTGGGGAGGCAAACTGTGTATGCACCTGGCTGGCGTCAAAACTTCAACACT
AGAGACTTTGCTGAGCTCTACAATCTT---TTACCAGTTGCTGCTCTCTATTTCAATTGC
CAGAGGGAGAATCGTTGTGGTGGAAGGAGGTCT
>FT_Fragaria_vesca_mrna21535
AGGGACAGGGACCCCCTCGTTGTGGGAAGAGTCATAGGTGATGTTCTGGACCCTTTTACA
AAGTCTGTTTCTCTCAGGGTGACTTACACTTCTAAGGAGGTCAACAATGGTTGTGAGCTC
AAACCTTCCCAAGTTGTCAGCCAACCTCGAGTTGATATAGGAGGGGAGGATAGGACCTTC
TACACTCTGGTCATGGTCGATCCTGATGCACCCAGCCCAAGTGATCCCAACCTGAAAGAA
TATTTGCATTGGTTAGTCACTGATATTCCTGCAACAGCTGGGGCAGTTTTCGGCCAAGAG
ATTGTGTGTTATGAAAGTCCACGGCCAACAGCGGGGATTCATCGCTTCCTTTTTGTGTTG
TTTCGGCAGTTGGGAAGGCAAACTGTGTATGCTCCGGGATGGCGCCAAAACTTTAACACC
AGAGACTTTGCCGAGCTCTACAATCTTGGATCACCGGTGGCTGCCGTCTACTTTAACTGC
CAGAGAGAAAGTGGCTCCGGCGGAAGGAGAAGA
>FT_Prunus_persica_Prupe.6G364900
AGGGACAGGGACCCGCTTGTTGTTGGAAGAGTGGTAGGTGATGTTTTAGACCCGTTTACA
AGGTCTGTTTCTCTCAGGGTCACTTACGGTATGAAGGAGGTTAACAATGGTTGCGAGCTC
AAACCTTCCCAAGTTGTCCAACAACCTAGAGTTGATACTGGTGGGGATGATAGGACTTTC
TACACTCTGGTCATGGTGGATCCTGATGCACCCAGCCCAAGTGACCCCAACCTTAAGGAA
TATTTGCATTGGTTGGTTACGGATATACCAGCAACAACGGCGGCAAGCTTTGGGCAAGAG
ATTGTGTGTTATGAAAGCCCACGGCCAACGGTGGGGATTCATCGCTTTGTTTTGGTGTTA
TTTCGGCAATTGGGTAGGCAAACAGTGTATGCTCCGGGGTGGCGCCAGAACTTTAATACT
AGAGACTTTGCGGAGCTTTACAATCTTGGATTACCGGTATCTGCCGTCTATTTTAACTGC
CAAAGGGAGAGCGGCTCTGGAGGGAGGAGAAGA
>FT_Trifolium pratense_mRNA6260
GGTAGTAGAGATCCTCTTGTTGTTGGAGGTGTAATTGGTGATGTTTTGGACCCTTTTCAA
ACTTCTATACCTATAACAGTTTCATACCATGGTAAAGAAGTTAACAATGGTGCTGAATTC
AAACCTTCTCAAGTTGTTAATCAACCAAGAATTATTGTTGGTGGAAATGATAGAAACTTC
TACACTTTGGTGATGGTGGATCCAGATGCACCTAGCCCTAGTAACCCAAATTTCAGGGAG
TACCTTCATTGGTTGGTGACTGATATTCCTGCATCTACTGGGCCTACTTTTGGTCATGAA
GTTGTACCTTATGAGAGTCCACGACCGTCGATGGGGATTCATCGTATCGTCTTTGCGATT
TTTCGTCAACTCGGTAGAGAGACAGTGTATGCTCCCGGATGGCGTCAGAATTTCAACACA
AAAGAATTTGCAGAACTTTACAATTTAGGATTGCCTGCTGCCGCTGTTTATTTTAACATT
CAAAGGGAATCTGGCTCTGGTGGAAGAAGGTTA
>FT_Trifolium pratense_mRNA10022
AACTCAACAAATCCTCTAGTTGTTGGTGGTGTAATTGGAGATGTTTTGGATCCATTTACA
AATTCAGTTTCTCTAAGGGTTGTTTATAATAACAAAGAAGTATTCAACAGTGGTGAGCTC
AAACCTTCCCAAATAGTGAATCCACCAAGAGTTCAAGTTGGTGGAAATGATAGGACTCTA
TACACTCTGGTAATGTTGAACCCTGATGCACCAAGCCCTTGTGATCCTAATATGGGGGAA
TACTTGTATTGGATGGTAACCAACATTCCAGCTACTACAGGGACAACGTTCGGGCAAGAG
ATAGTGAGCTATGAAAGTCCAAGGCCAACATCAGGGATTCAGCGTGTGATATTTGTGTTA
TTTAAGCAACCTTGTAGGCACACAATATTATCTCCTGGATGGAGACAAAATTTCAATACA
AGAGATTTTGCAGAAGTTTATAATCTTGGATTACCTGTTGCTGCTCTCTACTTCAATTGT
CAAAGAGAAAATGGTTCTGGTGGAAGGAGGTTG
>FT_Trifolium pratense_mRNA6092
AATGTGGTCAATCCTCTTGTTGTAGGGGGTGTCATAGGAGATGTTTTGGACCCTTTTACA
AACACTGTTTCTTTGAGTGCTATCATCAATAACAAAGAGATTAGCAATGGTTGTCAATTG
AGGCCCTCTCAATTGGTAAACCCTCCAAGGATTAATGTTGGTGGTGATGATAGGACTTTC
TACACATTGGTTATGGTGGACGCAGATGCACCTAGCCCTAGTAACCCTTCTTTGAAGGAA
TACTTGCATTGGATGGTGACGGATATTCCAGCAACAACAAATGCAAGCTTTGGGAAAGAG
ATGGTATTTTATGAGAGCCCAAAACCTTCTGCAGGGATTCATCGACTTGTGATTGTATTA
TTAAAGCAATTGGGCAGAGACACTGTTTTCGCCCCAGATTGGCGTCATAATTTCAACACT
AGAAACTTTGCTGAAATTAACAATCTT---GTAATTGTTTCATCACTTTATTTCCACTGC
CATAGGGAGCGTGGTTGCGGTGGAAGGAGATGT
>FT_Salix_purpurea_SapurV1A.2016s0010
AGGGATAGAGAACCTCTGAGTGTTGGCCGAGTTATCGGGGACGTGCTGGACCCCTTCACA
AGATCTATCTCCCTCAGGGTCAATTACAACTCGAGAGAGGTTAACAATGGCTGCGAGCTC
AAACCCTCTCATGTTGTAAGCCAGCCCAGGGTTGATATCGGCGGGGAAGATAGGACCTTC
TACACTCTGGTTATGGTGGACCCTGATGCACCCAGCCCAAGCAACCCGAACCTAAGAGAA
TACTTGCACTGGTTGGTGACTGATATTCCAGCAACTACTGGGGCAAGCTTTGGGCAAGAG
GTGGTGTGCTATGAGAGCCCAAGGCCGACGGCTGGAATTCATCGGTTTGTTTTCGTGTTG
TTCCGGCAGCTGGGCAGGCAGACGGTGTACGCCCCTGGGTGGCGCCAGAATTTCAAGACC
AGAGACTTTGCTGAGCTCTACAATCTAGGGTCGCCAGTGGCTGCTGTTTATTTCAACTGC
CAGAGGGAGAGTGGCTCTGGTGGGAGGAGACGA
>FT_Salix_purpurea_SapurV1A.0164s0240
AGGAACAGAGATCCGCTGAGTGTTGGCCGAGTTATAGGGGACGTGCTTGACCCCTTCATG
AGGTCTATCTCCCTGAGGGTGAATTACAATTCCAGAGAGGTCAACAATGGTTGCGAGCTC
AAACCCTCTCAAGTTGTCAACCAGCCTAGGGTTGATATTGGCGGGGAAGATAGGACCTTC
TACACTCTGGTTATGGTGGACCCTGATGCACCCAGCCCAAGTGACCCCAGCCTACGAGAA
TATCTGCATTGGTTGGTGACTGATATTCCAGCAACTACCGGGGCAACCTTTGGTCAGGAG
ACTCTTTGCTATGAGAGCCCGAGGCCGACGGTGGGGATCCACCGGTTTGTTTTCGTCTTG
TTCCGGCAGCTGGGCAGGCAAACAGTGTATGCCCCTGTGTGGCGCCAGAATTTCAACACC
AGAGAGTTTGCTGAGATCTACAATCTTGGATCGCCGGTGGCCGCTGTTTATTTCAACTGC
CAGAGGGAGAGTGGCTCTGGTGGTAGGAGGCGA
>FT_Salix_purpurea_SapurV1A.0557s0300
AGGGATAGAGAACCTCTGAGTGTTGGACGAGTTATAGGGGACGTGCTGGACCCCTTCACA
AGATCTATCTCCCTCAGGGTCAATTACAACTCGAGAGAGGTTAACAATGGCTGCGAGCTC
AAACCCTCTCATGTTGTAAGCCAGCCCAGGGTTGATATCGGCGGGGAAGATAGGACCTTC
TACACTCTGGTTATGGTGGACCCTGATGCACCCAGCCCAAGCAACCCGAACCTAAGAGAA
TACTTGCACTGG------------------------------------TACGGGCAAGAG
GTGGTGTGCTATGAGAGCCCAAGGCCGACGGCTGGAATTCATCGGTTTGTTTTCGTGTTG
TTCCGGCAGCTGGGCAGGCAGACGGTGTACGCCCCTGGGTGGCGCCAGAATTTCAAGACC
AGAGACTTTGCTGAGCTCTACAATCTAGGGTCGCCAGTGGCTGCTGTTTATTTCAACTGC
CAGAGGGAGAGTGGCTCTGGTGGGAGGAGACGA
>FT_Cucumis_sativum_Cucsa.356340
AGAGATCGTGACCCTTTGGTTGTTGGGAGAGTCATCGGCGACGTCGTTGACCCATTCTCG
AGGTCAATTTCGATTAGGGTTACTTACTCCACCAAGGAAGTTAACAATGGTTGTGAGCTC
AAACCCTCTCAGGTTGTAAATCAACCAAGAGTCGAGATTGGTGGGACCGATCGAACCTTC
TTCACTTTGGTTATGGTGGATCCTGATGCTCCTAGCCCTAGTGATCCTAATCTTAGGGAA
TACTTGCATTGGTTGGTGACTGATATTCCAGCTACAACAGGTGCAACCTTTGGGCAAGAG
ATAGTATGCTATGAGAGTCCAAGACCAACGGTGGGGATACATCGATTCGTGCTAGTCTTG
TTTAGACAACTTGGAAGGCAAACAGTGTACGCACCAGGTTGGCGTCAGAACTTCAATACA
AGAGACTTTGCTGAGCTTTACAATCTTGGCTTACCAGTTGCCGCTGTTTATTTCAATTGT
CAAAGGGAAAGTGGTTCTGGTGGAAGGAGAAGA
>FT_Kalanchoe_laxiflora_Kalax.0100s0001
CGCGAAAGAGACCCACTGGTAGTTGGCAGGGTTATTGGGGATGTCTTAGAGCCATTTACA
AAATCAATTTCTCTAAGGGTCATATACAATGCTAGGGAGGTTAGCAATGGGTGTGAGCTT
AAGCCTTCACAAGTAGTGAACCAACCTCGGGTTGATGTTGGAGGAGATGACAGAAACTTC
TACACTCTGGTCATGGTTGATCCAGATGCTCCTAGTCCTAGTGACCCAAACTTGAGGGAA
TACCTGCATTGGCTGGTTACAGACATTCCTGCTACTACTGGAGCCAATTTCGGTCAAGAA
ATTGTGTGTTATGAGAGTCCAAGGCCGACGGTTGGAATCCACAGGTTTGTATTTGTGTTG
TTTAAGCAATTGGGGCGGCAAACTGTCTATACACCCGGGTGGCGCCAGAACTTCAACACA
CGGGACTTTGCTGAACTCTATAATCTGGGTTTGCCAGTGGCTGCCGTCTACTTCAATTGT
CAAAGGGAAAGTGGTTCTGGTGGCAGAAGACGT
>FT_Kalanchoe_fedtschenkoi_Kaladp0055s0470
CGCGAAAGAGACCCACTGGTAGTTGGCAGGGTTATTGGGGATGTCTTAGAGCCATTTACA
AAGTCAATTTCTCTAAGGGTCATATACAATGCTAGGGAGGTTAGCAATGGGTGTGAGCTT
AAGCCTTCGCAAGTAGTGAACCAACCTCGGGTTGATGTTGGAGGAGATGACAGAAACTTC
TACACTCTGGTCATGGTTGATCCAGATGCTCCTAGTCCTAGTGACCCAAACTTGAGGGAA
TACCTGCATTGGCTAGTTACAGACATTCCTGCTACTACTGGAGCCAATTTCGGTCAAGAA
ATCGTGTGTTATGAGAGTCCAAGGCCGACGGCTGGAATCCACAGGTTTGTGTTTGTGTTG
TTCAAGCAATTGGGGCGGCAAACTGTCTATACACCCGGGTGGCGCCAGAACTTCAACACA
CGGGACTTTGCTGAACTCTATAATTTGGGTCTGCCAGTGGCTGCCGTCTACTTCAACTGT
CAAAGGGAAAGTGGTTCTGGTGGCAGAAGACGC
>FT_Kalanchoe_fedtschenkoi_Kaladp1016s0006
CCGGCCGGAGATCCGATGGCGGTGGGGAGGGTGGTTGGGGACGTGTTAGACCCCTTTACG
AGGTCCATCTCTTTGAGGGTGAGCTACAACGGTAAGGAACTTACCAATGGGTGTGAGCTC
AAACCTTCCCAAGTCGTCTCGCAGCCCCGGGTCGATATCGGCGGCGATGATAGAACCTTC
TACACCTTGGTGATGGTGGATCCTGATGCTCCAAGCCCTAGTGACCCAAACTTGAGAGAA
TACTTGCACTGGTTGGTGACTGATATTCCAGCAACAACAGGAGCCAGCTTTGGTCAAGAG
ATTGTATGCTACGAGAGTCCGAGGCCAACAGCAGGAATTCATAGATTCGTATTCGTGTTA
TTCAGACAGTTGGGGAGGCAGACGGTGTACGCACCAGGGTGGCGTCAACATTTCAAGACT
AGAGAATTCGCGGAGCTTTACAACCTCGGATCGCCTGTCGCGGCGCTATATTTCAACTGC
CAGAGGGAGAGCGGTTGCCGTGGAAGAAGAATG
>FT_Kalanchoe_fedtschenkoi_Kaladp0055s0469
CGGGATAGAGACCCACTGGTAGTTGGCAGGGTTATTGGGGATGTCTTAGAGCCATTTACA
AAGTCAATTTCTCTCAGGGTCACGTACAAAGCTAGGGAGGTTAGCAATGGGTGTGAGCTT
AAGCCTTCACAGGTAGTGAACCAACCTAGGGTTGATGTTGGAGGATACGACAGAAACTTC
TACACTCTGGTCATGGTTGATCCAGATGCTCCTAGCCCTAGTGACCCAAACTTGAGGGAA
TACCTGCACTGGCTGGTTACAGACATTCCTGCTACAACTGGAGCCAATTTCGGTCAAGAA
ATTGTGTGCTACGAGAGTCCAAGGCCAACGGCTGGAATCCACAGGTTTCTATTTGTTCTG
TTCAAGCAGTTGGGGCGGCAAACTGTCTATGCACCCGGGTGGCGCCAGAACTTCAACACA
CGGGATTTTGCTGAACTCTATAATCTGGGTCTGCCAGTGGCTGCTGTCTACTTCAACTGT
CAAAGGGAAAATGGTTCTGGTGGCAGAAGACGC
>FT_Kalanchoe_fedtschenkoi_Kaladp0099s0141
GCGCCACGAGATCCACTGGTGGTGGGGAGGGTGATTGGGGATGTGTTAGACCCCTTCACT
AGGTCCATCTCTTTAGCGGTGACTTATAACAATAGGGAAGTTGCAAATGCGTGTGAGCTC
AAGCCTTCTCAAGTTGTCTCCCAGCCTAGGGTTGACATCGGCGGTGAAGATAGGACCTTC
TACACCTTGGTAATGGTGGATCCTGATGCTCCTAGCCCGAGTGATCCAAACCTAAGAGAG
TACTTGCACTGGTTGGTGACTGATATTCCAGCAACAACTGGAGTCAGCTTTGGTCAAGAA
ATTGTTTGCTATGAGAGCCCGAGGCCAAGTGCAGGAATCCACAGGTTTGTGTTCGTGCTA
TTCAGGCAGCTAGGGAGGCAGACAGTGTATCCGCCGGGATGGCGTCAGAACTTCCAAACT
AGAGAATTTGCCGAGGTTTACAACCTTGGATCACCAGTGGCTGCAGTTTACTTCAACTGC
CAACGAGAGAGTGGATCTGGTGGCAGAAGAATG
>FT_Kalanchoe_fedtschenkoi_Kaladp0031s0098
CCGGCCGGAGATCCGATGGCGGTGGGGAGGGTGGTTGGGGACGTGTTAGACCCCTTTACG
AGGTCCATCTCTTTGAGGGTGAGCTACAACGGTAAGGAACTTACCAATGGGTGTGAGCTC
AAGCCTTCCCAAGTCGTCTCGCAGCCCAGGGTCGATATCGGCGGCGATGATAGAACCTTC
TACACCTTGGTGATGGTGGATCCTGATGCTCCAAGCCCTAGTGACCCAAACTTGAGAGAA
TACTTGCACTGGTTGGTGACTGATATTCCAGCAACAACAGGAGCCAGCTTTGGTCAAGAG
GTTGTATGCTACGGGAGTCCGAGGCCAACAGCAGGAATTCATAGATTCGTATTCGTGTTA
TTCAGACAGTTGGGGAGGCAGACGGTGTACGCACCAGGGTGGCGTCAACATTTCAAGACT
AGAGAATTCGCGGAGCTTTACAACCTCGGATCGCCTGTCGCGGCGCTATATTTCAACTGC
CAGAGGGAGAGCGGTTCCGGTGGAAGAAGAATG
>FT_Kalanchoe_fedtschenkoi_Kaladp0060s0252
GCGCCGCGAGATTCACTGGTGGTGGGGAAGGTGATTGGGGACGTGTTAGACCCCTTTACG
AGGTCCATGACTTTAGTGGTGGCTTACAAGAATAGGGAAGTTGGAAATGGGTGTGAGCTC
AAGCCTTCTCAAGCTGTCTCCCACCCTAGGGTTGACATCGGCGGTGAGGATCGAACCTTC
TACACCTTGGTGATGGTGGATCCTGATGCTCCTAGCCCAAGTGATCCCAACCTAAGAGAA
TACTTGCACTGGTTGGTGACAGATATTCCAGCAACAACTGGAGCCAGCTTTGGTCAAGAG
ATAGTGTGCTACGAAAGTCCGAGGCCATGTGCAGGAATCCACAGGTTTGTGTTTGTGCTA
TTCAGGCAGCTAGGGAGGCAGACGGTTTACCAGCCCGGGTGGCGTCAGAACTTCAAGACG
AGAGACTTTGCCGAGCTTTACAACCTCGGATCACCTGTGGCTGCAGTATACTTCAATTGC
CAACGAGAGAGTGGATCTGGTGGCAGAAGAATA
>FT_Kalanchoe_fedtschenkoi_Kaladp0007s0057
GCGGTGGTAGATCCGATGGTGGTCTGGAGGGTGATCGGGGACGTGTTGGACCCCTTCACA
AGGTCCATTCCCATGCGAATCAGCTACAACAATAAGGAGGTCACTAACGGGTGCGAGCTC
AAGCCTTCCCAGGTTGTCGTCCAGCCCAGGGTTGATATCGGCGGCGATGACAGAACCTTC
TACACGCTGGTGATGGTGGATCCGGATGCGCCGAGCCCGAGTGACCCAAGCTTGAGGGAG
TACCTGCACTGGTTGGTGACTGACATCCCAGCAACTACAGGAGCCGGATTCGGTCAAGAG
GTGGTGTGCTACGAGAGTCCGAGGCCGACGGCGGGAATCCACAGGTTCGTGTTCGTTTTA
TACAGGCAGTTGGGAAGGCAGACGGTGTACGCGCCGAGGTGGCGTCAGAATTTCAGGGCG
AGGGACTTTGCGGAGCTGTACAACCTCGGGTCGCCGGTGGCGGCGCTGTATTTCAACTGC
CAGAGGGAGAGCGGCTCCGGCGGAAGGAGGATG
>FT_Eucalyptus_grandis_Eucgr.B01458
AGAGATAGAGATCCATTGGTAGTGGGGAGGGTGATAGGGGATGTGTTGGATGCATTCACC
AGGTCCATCTCTCTCCGTGTCATCTACAACAACCGGGAGGTCAGCAACAGCTGCGAGCTC
AAGCCGTCGCAGGTCGTCAACCAGCCTCGCATCGAGATCGGGGGAGATGATCGGACCTTC
TACACCCTGGTCATGGTAGACCCTGATGCACCCAGCCCTAGTGATCCTAATCTCAGAGAA
TATTTGCACTGGTTGGTGACTGATATTCCAGCTACGACAGGAGCGAGCTTCGGGCAGGAG
ATTGTGTGCTACGAAAGTCCGCGTCCATCGATGGGAATCCACCGGTTCGTCTTCGTGCTG
TTCAGGCAACTGGGGCGGCAGACCGTGTACGCTCCGGGGTGGCGCCAGAACTTCAACACC
AGGGACTTTGCTGAACTCTACAACCTGGGGTCCCCGGTCGCCGCTCTTTACTTCAACTGT
CAGAGGGAGAGCGGCTCTGGTGGTCGACGACGA
>FT_Mimulus_guttatus_Migut.F01843
AGAGATAGAGATCCGCTGGTGGTGGGAAGGGTGATCGGAGATGTGTTGGAGCCGTTCACA
AGATCGATCGGACTGAGGGTTGTTTACAGCAGCAGAGAGGTCAACAATGGCTGCGAGTTT
CGCCCTTCTCAGATAGTTAACCAACCTAGGGTTGAAGTTGGTGGCGACGACCGCACCTGC
TACACTCTCGTTATGGTTGACCCTGATGCTCCAAGCCCTAGTGACCCTAGTCTTAGGGAA
TACCTTCACTGGCTCGTGACAGATATTCCTGGAACAACTGGAGTAACCTTTGGGCAAGAG
ATAGTTTGTTACGAGAATCCACGGCCTTCGATGGGCATCCACCGCTTCGTTTTCGTGTTG
TTCCGCCAATTAGGGCGGCAAACGGTGTACGCCCCGGGGTGGCGTCAAAACTTCAACACT
AGGGATTTTGCTGAGCTGTACAATCTCGGTTCTCCGGTGGCGGCTGTTTATTTTAACTGT
CAACGGGAGAGTGGCACCGGTGGAAGGAGACGA
>FT_Mimulus_guttatus_Migut.F02091
AGAGACAGAAACCCACTAGTCGTTGGAGGTGTGATAGGGGATGTATTGGATCAATTCGCA
GCGTCCATAACGCTTAGAATTGTTTATAATAACAGAGAAGTGAATAACGGTGGCGATTTC
AGGCCGTCACACATTGTCAATCAGCCTAGGGTTGATATCGGAGGGGACGATCGTACCTTC
TATACTTTGGTTATGGTGGATCCCGATGCCCCGAGTCCTAGTGATCCTAATCTTAGAGAA
TATCTGCACTGGATGGTTACGGATATTCCTGGATCCACTGGGACAAACTTTGGGCAAGAG
ATCGTGTGCTACGAGAGTCCACGGCCTTCGATGGGGATTCACCGTATGATCTTCATCTTG
TTCCGCCAGTTAGGGCGGGAGACGGTGTACGCCCCGGAGTGGCGCCAGAATTTCAACACC
AGGGACTTTGCAGAGACCTACAATCTTGGATCCCCTGTGGCGGCGGTCTACTTTAACTGC
CAGAGGGAGAGCGGCACCGGTGGGAGAAGACAA
>FT_Mimulus_guttatus_Migut.F02093
AGAGACAGAAATCCACTAGTCGTTGGAGGTGTGATAGGGGATGTATTGGATCAGTTCGGA
GCGTCCATAACGCTCAGAGTGGTTTATAATAACAGAGAAGTGAATAACGGTGGCGATTTC
AGGCCGTCGTACATTGTGAATCAGCCTAGGGTTGATATCGGAGGGGACGATCGTACCTTC
TATACTTTGGTTATGGTGGATCCCGATGCCCCGAGTCCTAGTGATCCTAATCTTAGAGAA
TATCTGCACTGGATGGTTACGGATATTCCTGGATCCACTGGGACAAACTTTGGGCAAGAG
ATCGTGTGCTACGAGAGTCCACGGCCTTCCATGGGGATTCACCGTATGATCTTCATCTTG
TTCCGCCAGTTAGGGCGGGAGACTGTGTACGCCCCGGAGTGGCGCCAGAATTTCAACACC
AGGGACTTTGCAGAGACCTATAATCTTGGATCCCCTGTGGCGGCGGTCTACTTTAACTGC
CAGAGGGAGAGCGGCACCGGTGGGAGAAGACCA
>FTa_Solanum_tuberosum_PGSC0003DMT400060057
CCTAGAGTTGATCCATTGATAGTTGGTCGTGTGATAGGTGATGTTTTAGATCCATTCACT
AGGTCTGTTGATCTTAGAGTTGTTTATAATAATAAAGATGTGAACAATGCATGTGTGTTG
AAACCTTCACAAGTTGTTATGCAACCTAGGGTTCATATTGGAGGGGACGATCGCAACTTT
TACACTCTGATTATGGTGGATCCTGATGCTCCAAGCCCAAGCGACCCTAACTTGAGGGAG
TATCTACATTGGCTGGTCACAGATATCCCAGCAACTACAAATACAAGCTTTGGAAATGAA
GTCGTATGCTACGAGAATCCAACACCTACGATGGGAATTCATCGATTCGTTTTGGTTTTA
TTTCGACAATCAAGACGTGAAACAGTGTATGCCCCAGGTTGGCGTCAAAATTTCAACACA
AGAGACTTTGCTGAGCTTTACAATCTTGGATTGCCTGTTGCAGCTGTTTACTTCAATTCC
CATAGGGAGAGTGGCACTGGAGGACGTCGCGCA
>FTb_Solanum_tuberosum_PGSC0003DMT400041725
AGAGGAAGAGACACTTTAGAACTTGGTGGTGTGATAAGTGATGTGTTGGATCCATTCACA
AGGTCTATTAGCCTAAGTGTTGTTTACAACCATAGGGAAGTTATCAATGGCACTAATTTG
AGGCCTTCACAAATTACTAATCAACCTAGGGTTGAGATTGGAGGAAATGGTTCGACTTTT
TACACTCTAATTGTGGTGGATCCTGATGCTCCAAGTCCAAGCAACCCAAATTTGAGGGAG
TACCTACATTGGTTGGTCACTGATATCCCAGCAACCACAGGAGTAACCTTTGGGAATGAA
GTTATATGTTATGAGAGTCCAAGGCCTTCAATGGGAATCCATAGAATTGTTTTCTCTTTA
TTTCGTCAATTGGGCAGAGAAACTGTTTATGCACCAAATTGGCGTCAGAATTTCAATACA
AGACAATTTGCTGAACTCTACAATCTTGGATCACCTGTTGCTGCTGTTTACTTCAATTGC
CAAAGGGAAAATGGAACCGGTGGTCGTCGTTGC
>FTc_Solanum_tuberosum_PGSC0003DMT400041726
AGAGAAAGAGATACATTGACACTTGCTAGAGTGATAGGTGATGTTTTGGATCCATTCACA
AGGTCTATTAACCTAAGAGTTGTTTATAACAATAGAGAGGTTAGAAATGGTTGTGATTTG
AGGCCTTCTATGGTTATCAACCAACCTAGTGTTGAAATTGAAGGGGATAATCAAACTTTT
TACACTCTGGTTATGGTGGATCCTGATGCTCCAACTCCGAGCAATCCTTACCACAAGGAG
TATTTGCACTGGTTGGTCACTGATATCCCAGCAAGCACAGGAGTAACCTTTGGCAATGAA
GTTGTATCTTATGAGTGCCCAAGACCTACAATGGGAATACATCGACTTGTTTTAGTTTTA
TTTCGTCAATTGCGTCGAGAAATTGTCCATGCTCCCGAAAATCGCCAAAATTTCGATACA
AGGGATTTTGCAAAGGTCTATAATTTTGGATTGCCGGTAGCTGCGGTTTATTTCAATTGT
CAAAGAGAAAATGGTACTGGTGGTCGTCGAATA
>FT_Amaranthus_hypochondriacus_AHYPO_001589
AGAGGAAGAGACTCACTTGTTGTAGGACAAGTGATAGGAGATGTGTTAGATCCTTTTGTT
AGGTCGGTTCATTTAAGAATTACGTATGATAGTAGGGATGTTATTAATGCTTGTGAGTTT
AGACCTTCTCAAATTCTTCAAAGACCAAGGATTGAGATTCTTGGTACTAATACCGCTCTT
TATACATTGGTGATGGTGGATCCTGATGCTCCAAGCCCAGGCAATGCCACTGAAAGAGAA
TACTTGCATTGGTTGGTGACCAACATACCAGCAACCGGAGGC------------ATAGGT
TATGTGCCATATGAAGGGCCAAGACCATCAATGGGAATACATAGGCTTGTATTTGTAGTA
TTTCAACAAATGGAAATGCTGGCAATAAGTGCACCAGGATGGCGTCAAAATTTCTTCACT
AGAGAATTTGCTGAATTGTACAATCTTGGTTTTCCTGCTGCTGCCATGTACTTCACTTGT
CAAAGAGAAGGTGGCTATAGAGGAAGAAGATCA
>FT_Amaranthus_hypochondriacus_AHYPO_022842
GTTCAGAGAGATCCATTGGCTGTAGGAAGAGTTATTGGGGATGTTCTTGATAACTTCAAT
CGAAGTGTAGCTTTTAGGGTAAGCTATAATAATCGTGATGTTAATAATGGCTGTGAATTT
AGGCCTTCTCAGGTTGTTAACCAACCTAGAGTTGAGGTTGGAGGTGATGATAGGACTTTT
TATACCTTGGTTATGGTGGATCCTGATGCTCCTAGCCCAAGTAATCCCCAACTGAGGGAG
TACTTGCATTGG------------------------------------------------
------------------------------------------------------------
------------------CAAACTGTGTATGCTCCTGGGTGGCGCCAAAACTTCAATACC
AGGGATTTTGCTGAACTTTATAACCTTGGCTTACCCGTTGCTGCTGTCTATTTCAATGGC
CAGAGGGAAGGAGGCTCTGGTGGAAGAAGGTCC
>FTa_Aquilegia_coerulea_Aqcoe2G432300
AGGGAAAGAGATCCTCTGGTTGTAGGTCGAGTGGTTGGGGATGTTCTTGACCCTTTTCAA
AGATCTTTACAACTTGGAGTTTTCTATGGTAATAGGGAAATCAATAATGGTTGTGAGCTC
AAACCCTCTGTTGTTGTTAGCCAACCTAGAGTTGAAATTGGAGGGGATGACTTAACCTTC
TACACCTTGGTTATGATCGACCCTGATGCTCCCAGTCCGAGTGATGCACATCAGAGAGAA
TATCTGCATTGGTTGGTGACGGATATTCCAGGGTCAACCAATGCTACTTTTGGACAAGAG
GTGGTTTGCTACGAAAGCCCAAGACCTACAATTGGAATTCATAGGTTTATCTTTGTTCTG
TTTCGACAACTTGGTACGCAGACTGTCTATGCTCCAGGGTGGCGTCTCAATTTCAACACT
AGAGATTTTGCTGAGCTTTACAACCTGGGTCTGCCTGTTGCTGCTGCTTACTACAACTGC
CAGCGGGAAAGGGGTTCAGGAGGACGAAGAATG
>FTb_Aquilegia_coerulea_Aqcoe4G263600
AGAGAAAGGAATCCTTTGGTTGTAGGTAGAGTGATTGGGGATGTTCTTGACCCTTTTCAC
CAATCTATTGCACTAAGAGTTTTTTATGGAAATAGAGAAGTCAGTAATGGTTGTGAGTTT
AAACCTTCTGTTGTTGTCAACCAACCTAGAGTTGATATTGGAGGGGATGACAGAAACTTC
TACACCTTGGTTTTGGTCGATCCTGATGTTCCCAGTCCAAGTAATCGACATCAGAGAGAA
TATTTGCACTGGTTGGTGACGGATATTCCAGCTACCACCGGTACTACTTATGGGCAAGAA
GCTGTTTCCTATGAAAGCCCAAGACCTGCAGTTGGAATTCATCGGTTGATCTTTGTTCTG
TTTCGCCAACTTGGTAGGCAGACTGTATTCGCTCCTGAGTGGCGTCTCAATTTCAACACC
AGAGATTTTGCTGAGCTTTACAATCTTGGCTCTCCTGTCGCTGCAGTTCATTTCAACTGC
CAGAGGGAAAGAGGATCTGGAGGGCGAAGAATA
>FTc_Aquilegia_coerulea_Aqcoe4G257600
AGGGAAAGGGATCCTTTGGTTGTAGGTAGAGTGATTGGGGATGTTCTTGACCCTTTTCTG
AAATCTATTCAACTAAAAGTTTTTTATGGAAACAGAGAAGTAGGCAATGGTTGGGAGTTT
AAACCTTCTGTTGTTGTCAATCAACCTAGAGTTGATGTTGGGGGGAATGACAGGACCTTC
TACACCTTGGTTATGGTCGACCCTGATGCTCCCAGTCCTAGTAGTCCAAGCCAGAGAGAA
TATTTACATTGGTTGGTGACGGATATTCCAGGCTCTACCAATGCTACTTTTGGACAAGAG
GTTGTTTGTTACGAAAGCCCAAGACCTACAGTTGGAATTCATCGGTATATCTTTGTTTTG
TTTCAACAACTTGGTAGGCAGACTGTGTATGCTCCAGGGTGGCGTCTCAACTTCAACACC
AAAGATTTCGCCGAGATTTACAATCTTGGACTTCCTGTTTCAGCTGTTTACTTCAACTGC
CAGAGAGAAAGGGGGTGCGGAGGACGAAGATCA
>FT1A_Triticum_aestivum_TraesCS7A02G115400
AGGGACAGGGACCCGCTGGTGGTTGGCAGGGTTGTGGGAGACGTGCTGGACCCCTTTGTC
CGGACCACCAACCTCAGGGTGACCTTCGGGAACAGGACCGTGTCCAACGGCTGCGAGCTC
AAGCCGTCCATGGTCGCCCAGCAGCCCAGGGTTGAGGTGGGCGGCAATGAGAGGACCTTC
TACACACTCGTGATGGTAGACCCAGATGCTCCAAGTCCAAGCGATCCCAACCTTAGGGAG
TATCTCCAC---CTTGTGACAGATATCCCCGGTACAACTGGTGCCTCGTTCGGGCAGGAA
GTGATGTGCTATGAGAGCCCTCGTCCGACCATGGGGATCCACCGCTTCGTGCTCGTGCTC
TTCCAGCAGCTCGGCCGGCAGACGGTGTACGCCCCCGGGTGGCGCCAGAACTTCAACACC
AGGGACTTCGCCGAGCTCTACAACCTTGGCCCGCCCGTCGCCGCCGTCTACTTCAACTGC
CAGCGTGAGGCCGGCTCCGGTGGCAGGAGGATG
>FT1B_Triticum_aestivum_TraesCS7B02G013100
AGGGATAGGGACCCGCTGGTGGTTGGCAGGGTTGTGGGGGACGTGCTGGACCCCTTCGTC
CGGACCACCAACCTCAGGGTGACCTTCGGGAACAGGACCGTGTCCAACGGCTGCGAGCTC
AAGCCGTCCATGGTCGCCCAGCAGCCCAGGGTTGAGGTGGGCGGCAATGAGAGGACCTTC
TACACACTCGTGATGGTAGACCCAGATGCTCCAAGTCCAAGCGATCCCAACCTTAGGGAG
TATCTCCACTGGCTTGTGACAGATATCCCCGGTACAACTGGTGCGTCGTTCGGGCAGGAG
GTGATGTGCTACGAGAGCCCTCGTCCGACCATGGGGATCCACCGCTTCGTGCTCGTACTC
TTCCAGCAGCTCGGGCGGCAGACGGTGTACGCCCCCGGGTGGCGCCAGAACTTCAACACC
AGGGACTTCGCCGAGCTCTACAACCTCGGCCCGCCTGTCGCCGCCGTCTACTTCAACTGC
CAGCGTGAGGCCGGCTCCGGCGGCAGGAGGATG
>FT1D_Triticum_aestivum_TraesCS7D02G111600
AGGGACAGAGACCCGCTGGTGGTTGGCAGGGTTGTGGGGGACGTGCTGGACCCCTTCATC
CGGACCACCAACCTCAGGGTGACCTTCGGGAACAGGACCGTGTCCAACGGCTGCGAGCTC
AAGCCGTCCATGGTCGCCCAGCAGCCCAGGGTTGAGGTGGGCGGCAATGAGAGGACCTTC
TACACACTCGTGATGGTAGACCCAGATGCTCCAAGTCCAAGCGATCCCAACCTTAGGGAG
TATCTCCACTGGCTTGTGACAGATATCCCCGGTACAACTGGTGCATCCTTCGGGCAGGAG
GTGATGTGCTACGAGAGCCCTCGTCCGACCATGGGGATCCATCGCTTCGTGCTCGTGCTC
TTCCAGCAGCTCGGCCGGCAGACCGTGTACGCTCCCGGGTGGCGCCAGAACTTCAACACC
AGGGACTTCGCCGAGCTCTACAACCTCGGCCCGCCTGTCGCCGCCGTCTACTTCAACTGC
CAGCGTGAGGCCGGCTCCGGCGGCAGGAGGATG
>FT1_Hordeum_vulgarum_HvFT1_DQ100327
AGGGACAGGGATCCGCTGGTTGTCGGCAGGGTTGTGGGGGACGTGCTGGACCCCTTCGTC
CGAACCACCAACCTCAGGGTGACCTTCGGGAACAGGGCCGTGTCCAACGGCTGCGAGCTC
AAGCCGTCCATGGTCGCCCAGCAGCCGAGGGTGGAGGTGGGCGGCAATGAGAGGACCTTC
TACACGCTCGTGATGGTAGACCCAGATGCTCCAAGTCCTAGCGACCCCAACCTTAGAGAG
TATCTCCACTGGTTGGTGACAGATATCCCGGGTACAACTGGGGCGTCGTTCGGGCAGGAG
GTGATGTGCTACGAGAGCCCTCGTCCAACCATGGGGATCCACCGCTTCGTGCTCGTGCTC
TTCCAGCAGCTGGGGCGGCAGACGGTGTACGCCCCCGGGTGGCGCCAGAACTTCAACACC
AGGGACTTTGCCGAGCTCTACAACCTCGGCCAGCCCGTTGCCGCCGTCTACTTCAACTGC
CAGCGCGAGGCCGGCTCCGGCGGCAGGAGGATG
>FT1a_Oryza_sativa_Os06g06320
AGGGACAGGGACCCTCTTGTGGTTGGTAGGGTTGTGGGTGATGTGCTGGACGCGTTCGTC
CGGAGCACCAACCTCAAGGTCACCTATGGCTCCAAGACCGTGTCCAATGGCTGCGAGCTC
AAGCCGTCCATGGTCACCCACCAGCCTAGGGTCGAGGTCGGCGGCAATGACAGGACATTC
TACACCCTTGTGATGGTAGACCCAGATGCACCAAGCCCAAGTGACCCTAACCTTAGGGAG
TATCTACATTGGTTGGTCACTGATATTCCTGGTACTACTGCAGCGTCATTTGGGCAAGAG
GTGATGTGCTACGAGAGCCCAAGGCCAACCATGGGGATCCACCGGCTGGTGTTCGTGCTG
TTCCAGCAGCTGGGGCGTCAGACAGTGTACGCGCCCGGGTGGCGTCAGAACTTCAACACC
AAGGACTTCGCCGAGCTCTACAACCTCGGCTCGCCGGTCGCCGCCGTCTACTTCAACTGC
CAGCGCGAGGCAGGCTCCGGCGGCAGGAGGGTC
>FT1b_Oryza_sativa_Os06g06300
AGGGAC---GATCCTCTTGTGGTTGGCAGGATTGTGGGTGATGTGCTGGATCCATTCGTC
CGGATCACTAACCTCAGTGTCAGCTATGGTGCAAGGATCGTCTCCAATGGCTGCGAGCTC
AAGCCGTCCATGGTGACCCAACAGCCCAGGGTCGTGGTCGGTGGCAATGACAGGACGTTC
TACACACTCGTGATGGTAGACCCGGATGCTCCGAGCCCAAGCAACCCTAACCTTAGGGAG
TATCTACACTGGCTGGTCACCGATATTCCTGGTACCACTGGAGCAACATTTGGGCAAGAG
GTGATGTGCTACGAGAGCCCAAGGCCAACCATGGGGATCCACCGGCTGGTGTTCGTGCTG
TTCCAGCAGCTGGGGCGTCAGACGGTGTACGCACCGGGGTGGCGCCAGAACTTCAGCACC
AGGAACTTCGCCGAGCTCTACAACCTCGGCTCGCCGGTCGCCACCGTCTACTTCAACTGC
CAGCGCGAGGCCGGCTCCGGCGGCAGGAGGGTC
>FT1_Brachypodium_distachyon_Bradi1g48830
AGGGACAGGGACCCGCTGGTGGTTGGCAGGGTTGTGGGGGACGTGCTGGACCCGTTCGTC
CGGACAACCAACCTGAGGGTGAGCTTCGGGAACAGGAACGTGTCCAACGGATGCGAGCTC
AAGCCTTCCATGGTCACCCACCAGCCCAGGGTCGAGGTCGGCGGCAATGAGAGGACCTTC
TATACACTCGTGATGGTAGACCCAGATGCTCCTAGTCCAAGCGACCCTAACCTTAGGGAG
TATCTACACTGGTTAGTGACAGATATTCCAGGGACAACGGGCGCTTCGTTCGGGCAGGAG
GTGATGTGCTACGAGAGCCCCCGCCCCAGCATGGGGATCCACCGCTTCGTGTTCGTGCTG
TTCCAGCAGCTGGGGCGGCAGACGGTGTACGCCCCAGGCTGGCGCCAGAACTTCAACACC
AGGGACTTCGCCGAGCTCTACAACCTCGGCCCGCCCGTCGCCGCCGTCTACTTCAACTGC
CAGCGCGAGGCCGGATCCGGCGGCAGGAGGATG
>FT1a Setaria_italica_Seita.4G067600
AGGGACAGGGACCCGTTGGTCGTTGGTAGGGTTGTGGGCGACGTGCTGGACCCCTTCACC
CGGACCACCAACCTCAGGGTCAGCTTCGGCGCCAGGACCATCGCCAACGGCTGCGAGCTC
AAGCCGTCCATGGTCTCGCACCAGCCCAGGGTCGACGTCGGCGGGCCCGACAGGACATTC
TACACCCTCGTGATGGTTGATCCGGATGCTCCTAGCCCAAGTGACCCCAACCTGAGGGAG
TATTTGCACTGGCTGGTCACTGATATTCCAGGATCTACCGGGGCAGCGTTTGGGCAAGAG
GTGATGTGCTACGAGAACCCTCGGCCGACCATGGGGATCCACCGCTTCGTGTTCGTGCTG
TTCCAGCAGCTGGGCCGGCAGACGGTGTACGCCCCCGGGTGGCGCCAGAACTTCAACACC
AGGGACTTCGCCGAGCTCTACAACCTCGGCCCGCCCGTCGCCGCCGTCTACTTCAACTGC
CAGCGCGAGGCCGGCTCCGGCGGCAGGAGGATG
>FT1b_Setaria_italica_Seita.4G122200
AGGGACAGGGACCCGTTGGTCGTTGGTAGGGTTGTGGGCGACGTGCTGGACCCCTTCACC
CAGACCACCAAGCTCAAGGTCAGCTTCGGCGCCAGGACCATCGCCAACGGCTGCGAGCTC
AAGCCGTCCATGGTCTCGCACCAGCCCAGGGTCGAGGTCGGCGGGCCCGACAGGACATTC
TACACCCTCGTGATGATTGATCCGGATGCTCCTAGCCCAAATGACCCCAACCTGAGGGAG
TATTTGCACTGGCTGGTCACTGATATTCCAGGAACTACCGGGGCAACGTTTGGGCAAGAG
GTGATGTGCTACGAGAACCCTCGGCCGACCATGGGGATGCACCGCTTCGTGTTCGTGCTG
TTCCAGCAGCTGGGCCGGCAGGTGGTGTACGCCCCCGGGTGGCGCCACAACTTCAACACC
AGGGACTTCGCCGAGCTCTACAACCTCGGCCCGCCCGTCGCCGCCGTCTACTTCAACTGC
CAGCGCGAGGCCGGCTCCGACGACTCCACACCC
>FT1c_Setaria_italica_Seita.4G102400
AGGGGCACGGACCCGTTGGTTATTGGTAGGGTTGTGGGCGACGTGCTCGACCCTTTCGTC
CGGACCACCAACCTCAGGGTCAGCTACGGCGCGAGGACCGTAGCCAACGGCTGCGAGCTC
AAGCCGTCCATGGTCGCGCACCAGCCCAGGGTCGAGGTCGGCGGACCCGACAGGACATTC
TACACTCTTGTAATGGTCGACCCGGATGCTCCAAGCCCAAGTGCCCCGAACCTTATGGAG
TATTTGCACTGGCTGGTTACTGATATTCCAGGAACTACCGGAGCGGCGTTTGGGCAAGAG
GTGACTTGCTACGAGCCCCCTCGGCCGACCATCGGGATCCACCGATTCGTGTTAGTGCTG
TTCCAGCAGCTGGGCCGGCAGACGGTGTACGCCCCCGGCTGGCGCCAGAATTTCAACACA
------------------------------------------------------------
---------------------------------
>FT1a_Setaria_viridis_Sevir.4G065600
AGGGACAGGGACCCGTTGGTCGTTGGTAGGGTTGTGGGCGACGTGCTGGACCCCTTCACC
CGGACCACCAACCTCAGGGTCAGCTTCGGCGCCAGGACCATCGCCAACGGCTGCGAGCTC
AAGCCGTCCATGGTCTCGCACCAGCCCAGGGTCGACGTCGGCGGGCCCGACAGGACATTC
TACACCCTCGTGATGGTTGATCCGGATGCTCCTAGCCCAAGTGACCCCAACCTGAGGGAG
TATTTGCACTGGCTGGTCACTGATATTCCAGGATCTACCGGGGCAGCGTTTGGGCAAGAG
GTGATGTGCTACGAGAACCCTCGGCCGACCATGGGGATCCACCGCTTCGTGTTCGTGCTG
TTCCAGCAGCTGGGCCGGCAGACGGTGTACGCCCCCGGGTGGCGCCAGAACTTCAACACC
AGGGACTTCGCCGAGCTCTACAACCTCGGCCCGCCCGTCGCCGCCGTCTACTTCAACTGC
CAGCGCGAGGCCGGCTCCGGCGGCAGGAGGATG
>FT1b_Setaria_viridis_Sevir.4G195400
AGGGACAGGGACCCGTTGGTCGTTGGTAGGGTTGTGGGCGACGTGCTGGACCCCTTCACC
CAGACCACCAAGCTCAAGGTCAGCTTCGGCGCCAGGACCATCGCCAACGGCTGCGAGCTC
AAGCCGTCCATGGTCTCGCACCAGCCCAGGGTCGAGGTCGGCGGGCCCGACAGGACATTC
TACACCCTCGTGATGATTGATCCGGATGCTCCTAGCCCAAATGACCCCAACCTGAGGGAG
TATTTGCACTGGCTGGTCACTGATATTCCAGCAACTACCGGGGCAACGTTTGGGCAAGAG
GTGATGTGCTACGAGAACCCTCGGCCGACCATGGGGATGCACCGCTTCGTGTTCGTGCTG
TTCCAGCAGCTGGGCCGGCAGACGGTGTACACCCCCGGATCGCGCCAGAACTTCAACACC
AGGGACTTCGCCGAGCTCTACAACCTCGGCCCAACCGTCGCCGCCGTCTACTTCAACTGC
CAGCGCGAGGCCGGCTCCGACGACTCCACACAC
>FT1c_Setaria_viridis_Sevir.8G067800
AGGGACAGGGACCCGTTGGTCGTTGGTAGGGTTGTGGGCGACGTGCTGGACCCCTTTACC
CGGACCACCAACCTCAGGGTCAGCTTCGGCGCCAGGACCATCGCCAACGGCTGCGAGCTC
AAGCCGTCCATGGTCTCGCGCCAGCCCAGGGTCGAGGTCGGCGGGCCTGACAGAACATTC
TACACCCTCGTGATGATTGATCCGGATGCTCCTAGCCCAAGTGACCCTAACCTGAGGGAG
TATTTGCACTGGCTGGTCACTGATATTCCAGGATCTACCGGGGCAGCGTTTGGGCAAGAG
CTGATGTGCTACGAGAGCCCTCGGCCGACCATGGGGATCCACCGCTTCGTGTTCGTGCTG
TTCCAGCAGCTGGGCCGGCAGACGGTGTACGCCCCCAGGTGGCGCCAGAACTTCAACACG
AGGGACTTCGCCAAGCTCTACAACCTCAGCCCGCCCGTCGCCGCCGTCTACTTCAACTGC
CAGCGCGAGGCCGGCTCCGGCGGCAGGAGGATG
>FT1_Zea_mays_GRMZM2G051338
AGGGACAGGGAGCCGCTGGTGGTTGGTAGGGTGGTCGGCGACGTGCTGGACCCCTTCGTC
CGGACCACCAACCTCAGGGTCAGCTACGGGGCCAGGACCGTGTCCAACGGCTGCGAGCTC
AAGCCGTCCATGGTGGTGCACCAGCCCAGGGTCGAGGTCGGGGGACCTGACAGGACCTTC
TACACCCTCGTGATGGTGGACCCGGATGCTCCGAGCCCAAGCGACCCGAACCTTAGGGAG
TACCTACACTGGCTGGTGACGGATATTCCGGGAACTACTGGGGCAGCATTTTGGCAAGAG
GTGATCTGCTACGAGAGCCCTCGGCCGACCATGGGGATCCACCGCTTCGTGCTGGTGCTG
TTCCAGCAGCTGGGGCGGCAGACGGTGTACGCCCCGGGCTGGCGCCAGAACTTCAACACC
AGGGACTTCGCCGAGCTCTACAACCTGGGCCCGCCCGTCGCCGCCGTCTACTTCAACTGC
CAGCGTGAGGCCGGCTCTGGGGGCAGGAGGATG
>FT1_Sorghum_bicolor_Sobic.010G045100
AGGGAAAGGGAGACGCTGGTGGTTGGTAGGGTGGTGGGCGACGTGCTGGACCCCTTCGTC
CGGACCACCAACCTCAGGGTCAGCTACGGCACCAGGACCGTATCCAACGGCTGCGAGCTC
AAGCCGTCCATGGTGGTGAACCAGCCCAGGGTCGAGGTCGGGGGACCCGACAGGACCTTC
TACACCCTCGTGATGGTCGACCCGGATGCTCCGAGCCCAAGCGACCCAAATCTTAGGGAG
TATCTGCACTGGCTTGTCACGGATATTCCAGGAACCACTGGGGCAGCATTTGGGCAAGAG
GTGATCTGCTACGAGAGCCCTCGGCCGACCATGGGGATCCACCGCTTCGTGCTGGTGCTG
TTCCAGCAGCTGGGGCGTCAGACGGTGTACGCCCCGGGGTGGCGCCAGAACTTCAACACC
AGGGACTTCGCCGAGCTCTACAACCTGGGCCCTCCCGTCGCCGCCGTCTACTTCAACTGC
CAGCGTGAGGCCGGATCTGGGGGAAGGAGGATG
>FT1a_Panicum_hallii_Pahal.J00116
AGGGACAGGGACCCGCTGGTTGTTGGCAGGGTTGTGGGCGACGTGCTGGATCCCTTCGTC
CGGACCACCAACCTCAGGGTCAGCTTCGGCTCCCGGACCGTGTCCAACGGCTGCGAGCTC
AAGCCGTCCATGGTCGGGCACCAGCCCAGGGTCGAGGTCGGCGGCCTCGACAGGACGTTC
TACACCCTCGTGATGATCGACCCGGATGCTCCGAGCCCAAGCGACCCCAACCTTAGGGAG
TATTTGCATTGGCTGGTCACTGACATTCCAGGGACTACCGGGGCAACGTTCGGGCAAGAG
GTGATGTGCTACGAGAACCCTCGTCCGACGATGGGGATCCACCGCTTCGTGTTCGTGCTG
TTCCAGCAGCTGGGGCGGCAGACGGTGTACGCCCCCGGGTGGCGCCAGAACTTCAACACC
AGGGACTTCGCCGAGCTCTACAACCTCGGCCCGCCGGTCGCCGCCGTCTACTTCAACTGC
CAGCGCGAGGCCGGCTCCGGCGGAAGGAGGATG
>FT1b_Panicum_hallii_Pahal.D02673
AGGGACGCGGACCCGTTGGTTGTTGGCAGGGTTGTGGGCGACGTGCTTGACCCCTTCGTC
CGGACCACAAACCTCAGGGTCAGGTACGATGCCAGGACCGTGTCCAACGGCTGCGAGCTC
AAGCCGTCCATGGTCGTGCACCAGCCCAGGGTCGAGGTCGGCGGACCGGACAGGACGTTC
TACACCCTTGTGATGGTCGACCCGGATGCTCCGAGCCCAAGCAACCCTAACCTTAGGGAG
TATTTGCACTGGCTGGTCACTGATATTCCGGGAACCACTGGAACTTGGTTCGGGCGAGAG
GTGATGTGCTACGAGCCCCCTCGGCCGGCCATGGGGATCCACCGCTTCGTGCTGGTGCTG
TTCCAGCAGCTGGGGCGGCAGACGGTGTACGCCCCCGGGTGG------------------
------------------------------------------------------------
---------------------------------
>FT1_Oropetium_thomameum_24007A
AGGGACAGGGACCCTCTGGTGGTGGGCAGGGTGGTAGGCGACGTGCTGGACCCCTTCGTC
CGGACAACGAGCCTCAGGGTCAGCTACGGGCCCAAGACCGTGTCCAACGGCTGCGAGCTC
AAGCCGTCCATGGTGGTTAACCAGCCCAGGGTCGAGGTCGGCGGGTCTGACAGGACGTTC
TACACCCTCGTGATGGTTGACCCGGATGCTCCAAGCCCAAGCGACCCAAACCTTAGAGAG
TACCTGCACTGGCTGGTCACTGACATTCCAGGCACTACTGGGGCAACATTCGGTCAAGAG
GTGATCTGCTACGAGAGCCCGAGGCCGACCATGGGGATCCACCGCTTCGTGCTGGTGCTG
TTCCAGCAGCTGGGGCGGCAGACGGTGTACGCCCCGGGGTGGCGCCAGAACTTCAACACC
AGGGACTTCGCCGAGCTCTACAACCTCGGCCCGCCCGTCGCCGCCGTCTACTTCAACTGC
CAGCGTGAGGCGGGCTCCGGCGGCAGGAGGTTG
>FT1 Avena_fatua_RMVB_scaffold_2008759
AGGGACAGGGACCCGCTGGTGGTCGGTAGGGTTGTGGGGGACGTGCTTGACCCCTTCGTC
CGTACCACCAATCTCAGGGTGACATTCGGGAACAGGGCCGTGTCCAACGGCTGCGAGCTC
AAGCCGTCCATGGTCACCCACCAGCCCAGGGTTGAGGTCGGCGGCAATGAGAGGACCTTC
TACACACTCGTGATGGTTGACCCAGATGCTCCAAGTCCTAGCGACCCTAGCCTTCGGGAG
TATCTTCACTGGTTGGTGACAGATATTCCTGGGACAACCGGTGCTTCCTTCGGGCAGGAG
GTGATGTGCT--------------------------------------------------
------------------------------------------------------------
------------------------------------------------------------
---------------------------------
>FT1 Eleusine_coracana_PZAP_scaffold_2009858
AGGGATCGGGACCCGCTGGTGGTGGGTAGGGTAGTGGGAGACGTGCTCGACCCCTTCGTC
CGGACCACCAACCTCAGGGTCAGCTATGGGGCCAGGACCGTGTCCAATGGATGCGAGCTC
AAGCCGTCCATGGTCGTGCATCAGCCCAGGGTCGAGGTTGGCGGGCCTGACAGGACATTC
TACACCCTAGTGATGGTCGACCCGGATGCTCCAAGCCCAAGCGACCCCAATCTTAGAGAG
TATCTGCACTGGCTGGTGACTGATATTCCAGGCACTACCGGGGCAGCATTTGGGCAAGAG
GTGATATGCTACGAGAGCCCAAGGCCGACCATGGGGATCCACCGCTTCGTTCTGGTGCTG
TTCCAGCAGCTTGGCCGGCAGACGGTGTACGCCCCCGGGTGGCGCCAGAACTTCAACACC
AGGGACTTCGCCGAGCTCTACAACCTCGGCCCACCCGTCGCCGCCGTCTACTTCAACTGC
CAGCGTGAGGCCGGCTCCGGCGGCAGGAGGATG
>FT1 Neurachne_tenuifolia_NNOK_scaffold_2054467
------------------------------------------------------------
------------------------------------------------------------
------------------------------------------------------------
------------------------------------------------------------
------------------ACTGATATTCCAGGAACCACCGGAGCAGCGTTTGGGCAAGAG
GTGATGTGCTACGAGCCCCCTCGGCCGACCATGGGGATCCACCGCTTAGTGCTTGTGCTG
TTCCAGCAGCTGGGGCGGCAGACAGTGTACGCCCCCGGCTGGCGCCAGAACTTCAACACC
AGGGACTTCGCCGAGCTCTACAACCTCGGCCCGCCCGTCGCCGCCGTCTACTTCAACTGC
CAGCGTGAGGCCGGCTCCGGCGGCAGGAGGATG
>FT1 Triodia_aff._bynoei_YXNR_scaffold_2033261
AGGGACAGGGACCCGCTGGTGGTGGGTAGGGTGGTGGGCGACGTGCTTGACCCTTTCGTC
CGGACCACCAACCTCAGGGTCAGCTTCGGCCCCAGGACCGTGTCCAACGGCTGCGAGCTC
AAGCCGTCCATGGTGGTGCAGCAGCCCAGGGTGGAGGTCGGCGGACCCGACAGGACATTC
TACACCCTCGTAATGGTCGACCCGGATGCTCCAAGCCCAAGCGACCCCAATCTTAGAGAG
TATCTGCACTGGCTGGTCACTGACATTCCAGGCACTACTGGGGCAGCATTTGGGCAAGAG
GTGATGTGCTACGAGAGCCCGAGGCCGACCATGGGGATCCACCGCTTCGTGCTGGTGCTG
TTCCAGCAGCTTGGCCGGCAGACGGTGTACGCCCCGGGGTGGCGCCAGAACTTCAACACC
AGGGACTTCGCCGAGCTCTACAACCTCGGCTCGCCGGTCGCCGCCGTCTACTTCAACTGC
CAAAGGGAGTCGGGAACTGGTGGCAGAAGAATG
>FT1 Typha_latifolia_BRUD_scaffold_2010805
AGGGAAAGGGACCCTTTGGTGGTCGGTAGAGTTGTTGGAGATGTGTTGGATCCCTTCACT
AGAACCACCACACTTAAAGTGACTTATGGCTCAAAGGAAGTAACCAATGGGCGTGAGTTC
AAGCCCTCACAAGTGATCCACCAACCCAGAGTTGAGGTG---------------------
------------ATGGTAGACCCAGATGCTCCAAGTCCAAGTGACCCAAATCTTAGGGAG
TATCTTCACTGGCTGGTCACCGATATCCCTGGAACCACAGGAGCAGCATTTGGGCAAGAG
GTGATGTGCTATGAGAGCCCAAGGCCGACAATGGGAATCCACCGCTTCGTCTTTGTTTTG
TTCCAGCAGCTTGGACGGCAGACGGTTTACGCTCCTGGATGGCGCCAAAACTTCAACACC
AGGGACTTCGCGGAGCTCTACAACCTCGGCTCTCCAGTTGCCGCCATCTACTTCGACTGT
CAAAGGGAGTCTGGCTCCGGTGGGAGAAGGATG
>FT1 Maranta_leuconeura_JNUB_scaffold_2073950
------------------------------------------------------------
------------------------------------------------------------
---------------GTCAACCAGCCCAGGGTTGAGATCGGTGGCAAAGACAGAACCTTT
TACACCCTTGTGATGGTAGATCCTGATGCTCCAAGTCCAAGCGACCCCAATCTCAGGGAA
TACCTCCACTGGTTGGTGACTGACATCCCTGGAACAACAGGAGCCGTC------------
------------------------------------------------------------
------------------------------------------------------------
------------------------------------------------------------
---------------------------------
>FT1_Ananas_comosus_Aco010683
AGGGAAAGGGACCCTCTTGTAGTTGGTAGGGTTATTGGGGATGTTTTGGACCAGTTCACT
CGAACTACAGCTCTTCGGATCATGTATGGCTCGAGGGAGGTGACCAATGGGCGCGAGTTC
AAACCCTCACAAGCGGTCAACCAACCTCGAGTGGACATTGGTGGCAACGACAGAACCTTC
TATACCCTCGTTTTGGTAGACCCAGATGCTCCAAGTCCAAGTGACCCACATCTTAGGGAA
TATCTTCATTGGCTGGTCACAGACATCCCTGGAACCACAGGTGCAACATTTGGGCAAGAA
GTGATGTGCTACGAGAGCCCGCGACCGACAATGGGGATCCACCGCTTTGTGTTCGTGCTC
TTCCAGCAGCTCGGACGTCAGACGGTCTACACTCCGGGGTGGCGCCAGAACTTCAATACC
AGGGATTTCGCTGAGCTCTACAACCTCGGCTCTCCCGTTGCAGCCATCTACTTCAACTGC
CAAAGGGAGTCGGGCTCCGGTGGAAGAAGGATG
>FT1a_Musa_acuminata_GSMUA4T08540
AGGGAGACTGATCCACTGGTTGTGGGAAGGGTGGTCGGGGATGTGTTGGATCCATTCGCG
AGAAGCGTCGCCCTCAGCGTGAGGTATGGCTCCAGGGAAGTCGCAAACGGGCGCGAGTTT
AAGCCCTCGCAGGTGGTCAATCAACCCAGGGTTGATGTCGGAGGCAATGACAGGACCTTC
TACACTCTCGTCATGGTGGATCCTGATGCGCCAAGTCCGAGCAATCCAACACTAAGAGAA
TACTTGCACTGGCTGGTGACAGACATCCCTGCAACCACTGGATCAAGCTTTGGGCAAGAG
ACGATGTGCTACGAGAATCCACGGCCGAGCTCCGGGATCCACCGCCTGGTGTTCGTGCTG
TTCCAGCAGCTCGGCCGCGGCACGGTGTTCGCCCCCGTGTGGCGCCAAAACTTCAACACC
AGGGAGTTCGCCGAGCTCTACAACCTCGGCTCCCCCGTCGCCGCCGTCTACTACAACTGC
CAAAGGGAGGCCGGCTCCGGCGGTAGGCGCATG
>FT1b_Musa_acuminata_GSMUA10T21760
AGGGAAAGGGATCCTTTGGTGGTGGGCAGGGTGATCGGTGATGTTATCGACCCCTTCGTC
AGAACCACCACACTTGGTGTTAGCTACGGATCTAGGAAGGTCACCAATGGCCGCGAGTTC
AAGCCCTCCCAGGTGGTCAACCAACCCAGGGTTGAGGTCGGAGGACATGACAGAAGCCTT
TACACCCTCGTGATGGTTGACCCAGATGCTCCGAGTCCGAGTGAACCAAACCTTAGGGAA
TACCTCCAATGGTTAGTGACGGATATTCCTGGTACTACAGGAGCAACCTTCGGACAGGAG
GTGATCAGCTACGAAAGTCCAAGGCCAACTCTGGGGATCCATCGCTTCGTGTTCGTCCTC
TTCCTGCAGCTGGGACGGCAGACGGTGTACACCCCGGGCTGGCGGCAAAACTTCAACACC
AGGGACTTCGCCGAGCTCTACAACCTCGGCTCGCCTGTGGCTGCCGTCTACTTCGACTGT
CAGAGAGAGTCCGGCTCAGGTGGGAGGAGGATG
>FT1_Yucca_brevifolia_YMBL_scaffold_2121017
ATGAGTAGGGAACCATTGATTGTTGGCAGGGTTGTTGGTGATGTGTTGGACTCCTTCACA
CAGACTACAGACCTTACGGTGACATATGGGTCCAGAGATTTCACCAGTGGGAGGGAGTTT
AAGCCCTCACAAGTTGTCAACCAGCCCAAGGTGGAGGTTGGGGGCACTGACAGAACCTTC
TACACACTTGTTATGGTAGACCCTGATGCTCCAAGTCCAAGTAACCCAAGCTTGAGGGAA
TACCTTCATTGGTTGGTGACTGATATCCCAGGAACCACGGATGCAACATATGGACAAGAG
GTGATGTGCTATGAGGGCCCGCGGCCGTCACTGGGCATCCACCGCATCGTCTTCGTGCTG
TTCCAGCAGGCGGGGAGGCAGGTCGTCTACGCCCCCGGCTGGCGCCAGAACTTCAACACC
AGGGACTTTGGGGAGCTCTACAACCTCGGCTCACCGGTGGCGGCCGTGTACTACAACTGC
CAGCGAGAGTCTGGCTCCGGCGGCCGAAGGATG
>FT1_Narcissus_viridiflorus_IQYY_scaffold_2002685
ATGAGTAGGGATCCTTTGGTTATTGACAGGATTATTGGTGATGTATTGGACTCTTTTGTC
AACACTACAACACTCAAGGTGACATTTGGGTCCAGAGAGGTTAGTAATGGACACGATTTT
AAGCCTTCACAGGTGGTGCACCAGCCAAAGGTTGAAGTTGGAGGGAATGACAGAAACCTC
TATACTCTTGTTATGGTAGACCCAGATGCTCCTAGTCCAAGCGACCCAAACTCAAGGGAA
TACCTCCATTGGTTGGTCACCAACATACCAGGAACCACAGGTGTAAACTATGGAAATGAG
GTGACGAGCTATGAGAGTCCGCGGCCAACTCTTGGCATCCATCGCATCGTGTTTGCGCTT
TTCCAGCAGGCGGGGAGGCAAACCACGTACGCACCAGGCTGGCGGCAGAACTTCAACACC
AGAGATTTTGCAGAGCTCTACAACCTCGGATCTCCGGTGGCTGCCCTGTACTACAACTGT
CAAAGAGAGTCAGGATCTGGTGGGCGAAGGATG
>FT1_Xerophyllum_asphodeloides_AFLV_scaffold_2015337
AGCCATTGGGATCCTTTGGTTGTTGGTAGGGTGGTTGGGGATGTGTTGGACCCCTTCTCA
AGGACCACAGCCCTTAGGGTTACATATTCTAGGGAAGTTGCAATGAATGGCCGAGAGTTT
AAGCCCTCACAAGTAGTCGTCCAACCCAGGGTTGACATCGGAGGGGATAACAGAACCTTT
TACACCCTTGTAATGGTTGACCCAGATGCTCCAAATCCAAGTGACCCATACCATAGGGAA
TATCTACATTGGTTGGTGACAGATATCCCGGGAACCACAGGATCAAACTTTGGGCAAGAG
ATGATCTCCTACGAGAGCCCGAGGCCGGCGTCCGGTATCCACCGCTTTGTGTTCGTCCTG
TTCGAGCAGACTGGGCGCCGAACTGTCCGAGCTCCGGGGAGGCGCCACAACTTCAACACC
AGAGACTTTGCGGAGCGATACAGACTCGGATCTCCGATCGCCGCCGTCTACTTCAACTGC
CAGAGGGAGTCGGGATCTGGAGGGAGACCCATG
>FT1_Helonias_bullata_OOSO_scaffold_2078824
AGAGAGTGGGATCCTTTGGTTCTTGGTGGGGTGGTTGGTGATGTGTTGGACCCCTTCACA
AGGGCCACTGCCCTTAGGGTTACCTACGGCTCGACGGACGTCACCAATGGGCGGCAGTTT
AAGCCCTCGCAGGTTGCCCGCCCACCCAGGGTCAACATTGGAGGGGACGAGAGGACTTTT
TACACGCTTGTGATGGTAGATCCAGATGCTCCGAATCCGAGTAATCCATCTCTGGCGGAA
TATTTGCACTGGCTAGTCACAGATATCCCTGGAACCACTGGAGCAAGCTTTGGGCAAGAG
GTGATGCCCTACGAGAGCCCCATCCCGATGTCCGGGATCCACCGCTATGTGTTCGTCCTG
TTCCAGCAGCGTCGGCGTATGAATGACATCCAACCGGAGATGCGCCAGAACTTTACCACG
AGAGACTTCGCTCGGCTTCACCACCTCGGATCTCCGGTCGCCGCCGTCTACTTCAATGGC
CAGAGAGAGACCGGT------------------
>FT1_Gloriosa_superba_GDKK_scaffold_2070774
CGGGAGAGGGATCCTCTGATCGTAGGAAGGGTGGTGGGGGACGTGCTGGACCCCTTCACT
AAGATGACCAGCCTGAGGATAACGTATGGCGCGAGGGAGGTGACATGCGGCCGCGAGTTC
AAGCCGTCTCAGGTTGTCAACCAGCCTAGGGTTGAGGTTGGAGGGAATGATAGGACCTTT
TACACGCTGGTGATGGTAGACCCTGATGCTCCCAGCCCTAGTGACCCACACCTCAGGGAG
TACCTCCACTGGCTGGTCACAGACATTCCTGGGACTACTGGGGCCAACTTTGGGCAAGAG
GTGATATGCTACGAGAACCCGAGGCCTACGTCGGGGATCCACCGCTTCGTGTTCGTCCTG
TTCCAGCAGCTGGGGAGGCAGACGGTGTACGCTCCGGGATGGCGCCAGAACTTCAACACC
AGGGACTTCGCGGAGCTCTATAATCTTGGGTCCCCTGTTGCTGCTGTCTACTTCAACTGC
CAGAGGGAGTCCGGGTCTGGTGGCAGGCGCATG
>FT1_Gloriosa_superba_GDKK_scaffold_2068948
AATGATTGGGATCCTTTGGTTGTGGGAAGGGTGGTTGGGGACGTGTTGGATCCCTTCACA
AGGACTGTAAACCTTAGAGTCATGTATGGATCAAGGGAAGTTAATAATGGGAGACCCTTT
AGGCCCTCACAGGTGGTCAGCCAGCCAAGGGTTGAGATTGGAGGAAATGACAGATCCTTC
CACACACTTGTGATGGTAGATCCAGACTCTCCAAATCCAAGCAACCCATACATGAGGGAA
TACCTACATTGGTTGGTCATAGATATACCAGGAACCACAGGTGTAGAATTTGGGCAAGAG
TTAGTATCCTATGAAACCCCAAGGCCAACGCTAGGGATCCACCGCTATATATTCGTCTTG
TTCGAGCAACCTCGACGCCAGATTGCACGAGCTCCAGAGAGAAGGCAAAATTTCAGTACA
AGGGGCTTTGCAGAGTGTTTCAACCTTGGCCCTCCAGTTGCTGCCGTCTACTTCAATGGC
CAGAGGGAGGCTGGCACTGGTGGTAGACCAATG
>FT1_Colchicum_autumnale_SFCT_scaffold_2090291
---------------------------------------------------------ACA
AGGACTGTAAACCTTAGGATCTTGTATGGATCAAGGGAAGTCAGTAATGGGAGGCCCTTT
AGGCCCTCACAGGTGGCCAGCAAGCCAAGGGTTGAGATTGGAGGAGACGACAGATCCTTC
TACACACTTGTGATGGTAGATCCAGATTCTCCAAATCCAAGCAACCCATACACGAGGGAA
TACCTACATTGGTTGGTCATAGATATACCAGGAACCACAGGAGTGGACTTTGGGCAAGAA
TTAGTATCCTATGAAATCCCAAGGCCAACACTAGGGATCCACCGCTATCTGTTCGTCTTG
TTCGAGCAACCTCGGCGCCAAATTGCACGAGCTCCAGAGA--------------------
------------------------------------------------------------
---------------------------------
>FT1_Freycinetia_multiflora_DGXS_scaffold_2021231
---------------------------AGGGTCATCGGAGACGTGCTGGATCCCTTCACA
AGATCTGTGAATCTTAGTGTGACATATGGCCCTCGGGAAGTCACAAACGGATGCGAGCTC
AAGCCCTCCCATGTGGTCAACCAACCAAGAGTCGAGATCGGAGGGAGCGACAGAACTTTC
CATACACTTGTGATGGTTGACCCAGATGCTCTAAGCCCAAGTGAACCAAACCTTAGAGAA
TATCTGCACTGGCTGGTCATTGATATCCCAGGAACAACAGGAGCATCCTTTGGGCATGAA
GTGGTGTGCTACGAGAGCCCACGGCCGACGATGGGGATCCACCGCTTTGTGTTTGTGCTG
TTCCAGCAGCTTGGCCGGCAGACTGTGGACGCCCCTGGCTGGCGCCAGAACTTCAACACC
CGAGACTTCAGTGAGCTCTACAACCTCGGCTCTCCGGTTGCCGCCGTCTTCTTCAACTGC
CAAAGAGAATCCGGCTCCGGTGGCCGACGCATG
>FT2A_Triticum_aestivum_TraesCS3A02G143100
---CGCGGGGCCCCGCTGGTGGTGGGGCGCGTGATCGGCGACGTGGTGGACCCGTTCGTG
CGGCGGGTGGCGCTGCGGGTGGGCTACGCGTCCAGGGACGTGGCCAACGGCTGCGAGCTG
AGGCCGTCCGCCATCGCCGACCCGCCGCGCGTCGAGGTCGGCGGCCCGGACCGCACCTTC
TACACGCTGGTGATGGTGGATCCGGATGCTCCAAGCCCCAGCGATCCCAGCCTTAGGGAG
TACTTGCACTGGCTGGTCACCGACATCCCGGGGACGACAGGAGTATCTTTCGATACCGAG
GTGGTGTGCTACGAGGGCCCGCGGCCGGTGCTCGGGATCCACCGGCTGGTGTTCCTGCTC
TTCCAGCAGCTGGGCCGCCAGACGGTGTACGCGCCGGGGTGGCGGCAGAACTTCAGCACC
CGCGACTTTGCCGAGCTCTACAACCTCGGCCTGCCCGTCGCCGCCGTCTACTTCAACTGC
CAGAGGGAGACCGGAACCGGCGGGAGGAGGATG
>FT2B_Triticum_aestivum_TraesCS3B02G162000
CAGCGCGGGGACCCGCTGGTGGTGGGGCGCGTGATCGGCGACGTGGTGGACCCGTTCGTG
CGGCGGGTGGCGCTGCGGGTCGGCTACGCGTCCAGGGACGTGGCCAACGGCTGCGAGCTG
AGGCCGTCCGCCATCGCCGACCCGCCGCGCGTCGAGGTCGGCGGCCCGGACCGCACCTTC
TACACGCTGGTGATGGTGGATCCGGATGCTCCAAGTCCCAGCGATCCCAGCCTTAGGGAG
TACTTGCACTGGCTGGTCACCGACATCCCGGCGACGACAGGAGTGTCTTTTGGGACCGAG
GTGGTGTGCTACGAGGGCCCGCGGCCGGTGCTCGGGATCCACCGGCTGGTGTTCCTGCTC
TTCCAGCAGCTGGGCCGCCAGACGGTGTACGCCCCGGGGTGGCGGCAGAACTTCAGCACC
CGCGACTTCGCCGAGCTCTACAACCTCGGCCTGCCCGTCGCCGCCGTCTACTTCAACTGC
CAGAGGGAGACCGGAACCGGCGGGAGAAGGATG
>FT2D_Triticum_aestivum_TraesCS3D02G144500
CAGCGCGGGGACCCGCTGGTGGTGGGTCGCGTGATCGGCGACGTGGTGGACCCGTTCGTG
CGGCGGGTGGCGCTGCGGGTCGGCTACGCGTCCAGGGACGTGGCCAACGGCTGCGAGCTC
AGGCCGTCCGCCATCGCCGACCCGCCGCGCGTCGAGGTCGGCGGCCCGGACCGCACTTTC
TACACGCTGGTGATGGTGGATCCGGATGCTCCAAGCCCCAGCGATCCCAGCCTTAGGGAG
TACTTGCACTGGCTGGTCACCGACATCCCGGCGACGACAGGAGTGTCTTTTGCGACCGAG
GTGGTGTGCTACGAGGGCCCGCGGCCGGTGCTCGGGATCCACCGGCTGGTGTTCCTGCTC
TTCCAGCAGCTGGGCCGCCAGACGGTGTACGCCCCGGGGTGGCGGCAGAACTTCAGCACC
CGCGACTTCGCCGAGCTCTACAACCTCGGCCTGCCCGTCGCCGCCGTCTACTTCAACTGC
CAGAGGGAGACCGGGACCGGCGGGAGAAGGATG
>FT2_Hordeum_vulgarum_HvFT2_DQ297407
CAGCGCGGGGACCCGCTGGTGGTGGGGCGGGTGATCGGCGACGTGGTGGACCCGTTCGTG
CGGCGGGTGGCGCTGCGGGTCGGCTACGCGTCCAGGGACGTGGCCAACGGCTGCGAGCTC
CGGCCGTCCGCCATCGCCGACCAGCCGCGCGTCGAGGTCGGCGGCCCGGACCGCACCTTC
TACACCCTGGTGATGGTGGATCCGGATGCTCCAAGCCCCAGCGACCCCAGCCTTAGGGAG
TACTTGCACTGGCTGGTCACCGACATCCCGGCCACGACAGGAGTGTCTTTTGGTACCGAG
GTTGTGTGCTACGAGGGCCCGCGGCCGGTGCTCGGGATCCACCGACTGGTGTTCCTGCTC
TTCCAGCAACTCGGCCGACAGACGGTGTACGCCCCGGGGTGGCGGCAGAACTTCAGCACC
CGCGACTTTGCCGAGCTCTACAACCTCGGCCTGCCCGTCGCCGCCGTCTACTTCAACTGC
CAGAGGGAGACCGGAACCGGCGGGAGAAGGATG
>FT2_Oryza_sativa_Os01g11940
GGGAGGGGGGACCCGCTGGTGCTGGGGAGGGTGGTGGGGGACGTGGTGGACCCGTTCGTG
AGGAGGGTGGCGCTGCGGGTGGCGTACGGAGCGCGGGAGGTGGCCAACGGCTGCGAGCTC
CGCCCCTCCGCCGTCGCCGACCAGCCCCGCGTCGCCGTCGGCGGCCCCGACCGCACCTTC
TACACCCTGGTGATGGTGGATCCGGACGCGCCGAGCCCGAGCGATCCAAACCTCAGGGAG
TACCTGCACTGGCTGGTCACCGACATCCCGGCTACCACAGGAGTCTCTTTTGGGACAGAG
GTGGTGTGCTACGAGAGCCCGCGGCCGGTGCTGGGGATCCACAGGCTGGTGTTCCTGCTG
TTCGAGCAGCTGGGGCGGCAGACGGTGTACGCACCGGGGTGGCGCCAGAACTTCAGCACC
CGCGACTTCGCCGAGCTCTACAACCTCGGCCTCCCTGTCGCCGCCGTCTACTTCAACTGC
CAGAGGGAGTCTGGAACCGGAGGAAGAAGAATG
>FT2_Brachypodium_distachyon_Bradi2g07070
CCGCGGGGGGATCCGCTGGTGGTGGGGCGGGTGATAGGCGACGTGGTGGACCCGTTCGTG
CGGCGCGTGTCGCTGCGGGTCGGGTACGCGTCCAGGGACGTGGCCAACGGCTGCGAGCTC
CGCCCCTCCGCCATCGCCGACCCGCCCCGCGTCGAGGTCGGCGGCCCCGACCGCACCTTC
TACACGCTGGTGATGGTGGATCCGGACGCGCCCAGCCCCAGCGATCCCAGCCTTAGGGAG
TACTTGCACTGGCTGGTCACCGACATCCCGGCTACGACAGGAGTATCTTTTGGGACTGAG
GTGGTGTGCTACGAGAGCCCGCGGCCGGTGCTCGGAATTCACCGGCTGGTGTTCCTTCTA
TTCCAGCAGCTCGGCCGGCAGACGGTGTACGCTCCGGGTTGGCGGCAGAACTTCAGCACC
CGCGACTTCGCCGAGCTGTACAACCTCGGCTTGCCGGTCGCCGCTGTTTACTTCAACTGC
CAAAGGGAGTCTGGAACTGGAGGGAGAAGAATG
>FT2_Setaria_italica_Seita.5G152500
CAGCGTGGGGATCCGCTTGTGGTGGGTCGGGTGATCGGCGACGTCGTCGACCCCTTCGTC
CGCCGGGTGCCGCTGCGCGTGGCCTACGCCGCACGGGAGGTCTCCAACGGCTGCGAGCTC
CGGCCCTCCGCCATCGCCGAACAGCCGCGCGTCGAGGTCGGCGGCCCCGACCGCACCTTC
TACACCCTGGTGCTGGTTGATCCGGACGCGCCAAGCCCCAGCGATCCCAACCTCAGGGAG
TACTTGCACTGGCTGGTCACTGATATCCCGGCGACGACAGGAGTTTCTTTTGGTACTGAG
ATTGTGTGCTACGAGAGCCCACGGCCGGTGCTCGGAATCCATCGGCTGGTGTTCCTGCTC
TTCCAACAGCTCGGCCGGCAGACGGTGTACGCCCCAGGGTGGCGGCAGAACTTCAGCACC
CGTGACTTCGCCGAGCTCTACAACCTCGGCCTGCCGGTCGCCGCCGTCTACTTCAATTGC
CAAAGGGAGTCAGGAACTGGTGGCAGGAGAATG
>FT2_Zea_mays_GRMZM2G373928
CAGCGTGGGGATCCGCTGGTGGTGGGCCGCATCATCGGCGACGTGGTGGACCCCTTCGTG
CGCCGGGTGCCGCTCCGCGTCGCCTACGCCGCGCGCGAGGTCTCCAACGGCTGCGAGCTC
AGGCCCTCCGCCATCGCCGACCAGCCGCGCGTCGAGGTCGGCGGACCCGACCGCACCTTC
TACACCCTCGTGATGGTAGATCCTGATGCGCCGAGCCCCAGCGATCCCAACCTCAGGGAG
TACCTGCACTGGCTGGTCACTGATATTCCGGCGACGACTGGAGTATCTTTTGGGACCGAG
GTCGTGTGCTACGAGAGCCCACGGCCGGTGCTGGGGATCCACCGGGTCGTGTTTCTGCTC
TTCCAGCAGCTCGGCCGGCAGACGGTGTACGCCCCGGGGTGGCGGCAGAACTTCAGCACC
CGCGACTTCGCCGAGCTCTACAACCTCGGCTTGCCGGTCGCCGCCGTCTACTTCAACTGC
CAGAGGGAGTCCGGAACCGGTGGGAGAAGAATG
>FT2_Sorghum_bicolor_Sobic.003G017200
CAGCGCGGGGACCCGCTGGTGGTGGGGCGCATCATCGGCGACGTGGTCGACCCGTTCGTG
CGCCGGGTGCCGCTCCGCGTCGCCTACGCCGCGCGCGAGATCTCCAACGGCTGCGAGCTC
AGGCCCTCCGCCATCGCCGACCAGCCGCGCGTCGAGGTCGGCGGACCCGACCGCACCTTC
TACACCCTCGTGATGGTAGATCCTGATGCGCCAAGCCCCAGCGATCCCAACCTCAGGGAG
TACCTGCACTGGTTGGTCACTGATATTCCGGCGACGACTGGAGTTTCTTTTGGGACTGAG
GTTGTGTGCTACGAGAGCCCACGGCCGGTGCTGGGAATCCACCGGATGGTGTTTCTGCTC
TTCCAACAGCTCGGCCGGCAGACGGTGTACGCCCCAGGGTGGCGGCAGAACTTCAGCACC
CGCGACTTCGCCGAGCTCTACAACCTCGGCTTGCCAGTGGCCGCCGTTTACTTCAACTGC
CAAAGGGAGTCCGGAACTGGTGGGAGAAGAATG
>FT2_Panicum_hallii_Pahal.E04446
CAGCGTGGGGATCCGCTGGTGGTGGGGCGGGTGATCGGCGACGTGGTGGACCCCTTCGTG
CGCCGCGTGCCGCTGCGCGTGGCCTACACCGCGCGGGAGGTCTCCAACGGCTGCGAGCTC
CGGCCCTCCGCCATCGCCGAGCAGCCGCGCGTCGAGGTCGGCGGCCCCGACCGCACCTTC
TACACCCTGGTGATGGTGGATCCGGACGCGCCAAGCCCCAGCGATCCCAACCTCAGGGAG
TACTTGCACTGGCTGGTCACTGATATCCCGGCGACGACAGGAGTTTCTTTTGGGACTGAG
ATTGTGTGCTACGAGAGCCCACGGCCGGTGCTCGGAATCCACCGGCTGGTGTTTGTGCTC
TTCCAACAGCTCGGCCGGCAGACGGTCTACGCCCCAGGGTGGCGGCAGAACTTCAGCACC
CGCGACTACGCTGAGCTCTACAACCTCGGCCCGCCGGTCGCCGCCGTCTACTTCAATTGC
CAAAGGGAGTCCGGAACTGGTGGCAGGAGAATG
>FT2_Thyridolepis_multiculmis_WCOR_scaffold_2021738
CGTGGGGACCCGCTGGTGGTGGGGNGGCGCGTCATCGGCGACGTCGTCGACCCCTTCGTG
CGCCGGGTGCCGCTGCGCGTCGCCTACGCCGCGCGGGAGATCTCCAACGGCTGCGAGCTC
CGCCCCTCCGCCATCGCCGACCAGCCGCGCGTCGAGGTCGGCGGCCCCGACCGTACCTTC
TACACCCTGGTGATGGTGGATCCGGACGCGCCAAGCCCCAGCGATCCCAACCTCAGGGAG
TACTTGCACTGGTTGGTCACTGATATCCCGGCGACGACAGGAGTTTCTTTTGGGACTGAG
ATTGTGTGCTACGAGAGCCCACGGCCGGTGCTCGGAATCCACCGGCTGGTGTTTCTGCTC
TTCCAACAGCTCGGCCGGCAGACGGTCTACGCCCCAGGGTGGCGGCAGAACTTCAGCACC
CGCGACTTCGCCGAGCTCTACAACCTCGGCCTGCCTGTCGCCGCCGTCTACTTCAATTGC
CAAAGGGAGTCCGGAACTGGTGGAAGAAGAATG
>FT2 Thyridolepis_mitchelliana_XBKS_scaffold_2055617
------------------------------------------------------------
------------------------------------------------------------
------------------------------------------------------------
------------------------------------------------------------
------------CTGGTCACTGATATCCCGGCGACGACAGGAGTTTCTTTTGGGACTGAG
ATTGTGTGCTACGAGAGCCCACGGCCGGTGCTCGGAATCCACCGGCTGGTGTTTCTGCTA
TTCCAACAGCTCGGCCGGCAGACGGTCTACGCCCCAGGGTGGCGGCAGAACTTCAGCACC
CGCGACTTCGCCGAGCTCTACAACCTCGGCCTGCCTGTCGCCGCCGTCTACTTCAATTGC
CAAAGGGAGTCCGGAACTGGTGGAAGAAGAATG
>FT2 Microstegium_vimineum_YPIC_scaffold_2005313
CGCGGGGCGGACCCGCTGGTGGTGGGGCGCATCATCGGCGACGTGGTGGACCCTTTCGTG
CGCCGGGTGCCGCTCCGCGTCGCCTACACCGCGCGCGACATCTCCAACAGCTGCGAGCTC
AGGGCCGGAGCCATCGCCGACCAGCCGCGCGTCGAGGTCGGAGGACCCGACCGCACCTTC
TACACCCTCGTGATGGTAGATCCTGACGCGCCAAGCCCCAGCGATCCCAACCTCAGGGAG
TACCTGCACTGGCTGGTCACTGACATTCCGGCGACGACTGGAGTTTCTTTTGGAACTGAG
GTTGTGTGCTACGAGAGCCCACGGCCGGTGCTCGGAATCCACCGGATAGTGTTTCTGCTC
TTCCAACAGCTCGGGCGGCAGACGGTCTACGCACCAGGGTGGCGGCAGAACTTCAGCACC
CGCGACTTCGCCGAGCTCTACAACCTCGGCTTGCCGGTCGCCGCCGTCTACTTCAACTGC
CAAAGGGAGTCCGGAACTGGTGGGAGAAGAATG
>FT2 Aristida_stricta_HATH_scaffold_2084072
CAGCGCGGCGACCCGCTGGTGGTGGGGCGGGTGATCGGCGACGTGGTGGACCCGTTCGTG
CGCCGGGTGCCGCTGCGCGTCGCCTACGCCGCGCGGGAGATCGCCAACGGCTGCGAGCTC
CGGCCCTCCGCCATCGCCGAGCAGCCGCGCGTCGAGGTCGGCGGCCCCGACCGCACCTTC
TACACCCTGGTGATGGTGGATCCGGATGCTCCAAGCCCCAGCGATCCCAACCTCAGGGAG
TACTTGCACTGGCTGGTCACTGACATTCCAGCGACAACAGGAGTTTCTTTTGGAACTGAG
GTTGTATGCTATGAGAGCCCACGCCCGGTTCTCGGAATCCACCGGCTGGTGTTTTTGCTC
TTCCAGCAGCTCGGCCGTCAGACAGTCTACGCTCCGGGGTGGCGGCAGAACTTCAGTACC
CGCGACTTTGCCGAGCTCTACAACCTTGGCTCGCCGGTCGCGGCAGTGTACTTCAACTGC
CAAAGGGAGTCCGGAACTGGGGGGAGAAGAATG
>FT2 Panicum_miliaceum_A_SOHV_scaffold_2080463
------------------------------------------------------------
---------------------------------------------------------CTC
CGGCCCTCCGCCATCGCCGAGCAGCCGCGCGTCGAGGTCGGCGGCCCAGACCGCACCTTC
TACACCCTGGTGATGGTGGATCCGGACGCGCCAAGCCCCAGCGATCCCAACCTCAGGGAG
TACTTGCACTGGTTGGTCACTGATATCCCGGCGACGACAGGAGTTTCTTTCGGGACTGAG
ATTGTGTGCTACGAGAGCCCACGGCCGGTGCTCGGAATCCACCGGCTGGTGTTTCTGCTC
TTCCAACAGCTCGGCCGGCAGACGGTCTACGCCCCTGGGTGGCGGCAGAACTTCAGCACC
CGCGACTTCGCCGAGCTCTACAACCTCGGCCTGCCGGTCGCCGCCGTCTACTTCAATTGC
CAAAGGGAGTCCGGAACTGGTGGCAGGAGAATG
>FT2 Triodia_aff._bynoei_YXNR_scaffold_2033262
GAGCGTGGAGATCCGCTGGTCGTGGGCCGGGTGATCGGCGACGTCGTGGACCCCTTCGTC
CGCCGGGTGCCGCTGCGGGTGGTCTACGCCTCGCGGGAGATCTCCAATGGCTGCGAGCTC
AGGTCCTCCGCCGTCGCCGATCAGCCGCGCGTCGACGTCGGCGGACCGGACCGCACCTTC
TACACCCTGGTGATGGTGGACCCCGATGCTCCAAGCCCGAGCGATCCAAACCTCAGGGAG
TACTTGCACTGGCTAGTCACTGACATCCCTGCGACGACAGGAGTTTCCTTTGGGACTGAG
GTGGTGTGTTACGAGAGCCCGCGGCCGGTGCTGGGAATCCACCGCCTGGTGTTTCTGCTG
TTCCAACAGCTGGGCCGGCAGACGGTGTACGCCCCGGGGTGGCGCCAGAACTTCAACACC
AGGGACTTCGCCGAGCTCTACAACCTCGGCTCGCCGGTCGCCGCCGTCTACTTCAACTGC
CAAAGGGAGTCGGGAACTGGTGGCAGAAGAATG
>FT2 Eleusine_coracana_PZAP_scaffold_2005509
GAGCGCGGCGATCCGCTGGTGGTGGGGCGGGTGATCGGCGACGTGGTGGACCCGTTCGTG
CGCCGGGTGCCGATGCGGGTGGTCTACGCCTCGCGCCAGATCGCCAACGGCTGCGACCTC
AGATCATCCGCCGTCGCCGACCAGCCGCGCGTCCACGTCGGCGGACCGGACCGCACCTTC
TACACCCTGGTGATGGTGGATCCTGATGCTCCAAGCCCAAGCGACCCCAACCTCAGGGAG
TACTTGCACTGGCTAGTCACTGACATCCCCGCGACGACAGGAGTTTCCTTTGGGACTGAG
GTGGTGTGTTATGAGAGCCCGCGACCAGTGCTGGGGATTCACCGGCTGGTGTTTCTGCTC
TTCCAACAGCTCGGCCGGCAGACGGTGTACGCCCCGGGATGGCGTCAGAACTTCAGCACC
CGC---------------------------------------------------------
---------------------------------
>FT2 Neurachne_minor_BXAY_scaffold_2021478
------------------------------------GGCGACGTCGTCGACCCGTTCGTG
CGCCGGGTGCCGCTGCGCGTCGCCTACGCCGCGCGGGAGATCTCCAACGGCTGCGAGCTC
CGCCCCTCCGCCGTCGCCGACCAGCCGCGCGTCGAGGTCGGCGGCCCCGACCGCACCTTC
TACACCCTGGTGATGGTGGATCCGGACGCGCCGAGCCCCAGCGATCCCAACCTCAGGGAG
TACCTGCACTGGCTGGTCACTGATATCCCAGCGACGACAGGAGTTTCTTTTGGGACTGAG
ATTGTGTGCTACGAGAGCCCACGGCCGGTGCTCGGAATCCACCGCATGGTGTTTCTGCTC
TTCCAACAGCTCGGCCGGCAGACGGTCTACGCCCCAGGGTGGCGGCAGAACTTCAGCACC
CGGGACTTCGCCGAGCTCTACAACCTCGGCCTACCGGTCGCCGCCGTCTACTTCAATTGC
CAAAGGGAGTCCGGAACTGGTGGAAGAAGAATG
>FT2 Neurachne_annularis_BPKH_scaffold_2071338
------------------------------------------------------------
------------------------------------------------------------
------------------------------------------------------------
------------------------------------------------AACCTCAGGGAG
TACCTGCACTGGCTGGTCACTGATATCCCAGCGACGACAGGAGTTTCTTTTGGGACTGAG
ATTGTGTGCTACGAGAGCCCACGGCCGGTGCTCGGAATCCACAGGATGGTGTTCCTGCTC
TTCCAACAGCTCGGCCGGCAGACGGTCTACGCCCCAGGGTGGCGACAGAACTTCAGCACC
CGCGACTTCGCCGAGCTCTACAACCTTGGCCTGCCTGTCGCCGCGGTCTATTTCAATTGT
CAAAGGGAGTCCGGAACTGGCGGAAGAAGGATG
>FT2 Neurachne_tenuifolia_NNOK_scaffold_2001607
------------------------------------------------------------
------------------------------------------------------------
------------------------------------------------------------
------------------------------------------------------------
---------------------------------------------------------GAG
ATTGTGTGCTACGAGAGCCCAAGGCCGGTGCTCGGAATCCACCGGATGGTGTTTCTGCTC
TTCCAACAGCTCGGCCGGCAGACAGTCTACGCCCCAGGGTGGCGGCAGAACTTCAGCACC
CGCGACTTTGCCGAGCTCTACAACCTCGGCCTGCCGGTCGCTGCCGTCTACTTCAATTGC
CAAAGGGAGTCCGGAACTGGTGGAAGAAGAATG
>FT2 Orchidantha_maxillaroides_LSKK_scaffold_2020705
ATGCAAAGGGATTCCTTGGCTGTGGGAAGGGTGATTGGAGATGTTCTTGATCCCTTCAGG
AGAAGTGTGGCTCTCAGGGTGACGTATGGCTCCAGGGAGGTCACCAATGGATGCGAGTTC
AAGCCATCAGCTGTGCGTGAGCAGCCCAGAATTGAGGTTGGAGGCACTGACAGGACCTTC
TACACTCTTATCATGGTAGACCCAGATGCTCCAAGTCCAAGTGAGCCAACACTTAGGGAA
TATTTGCACTGGTTGATCACAGATATCCCTGCAACGACTGAAGCATCTTTTGGTCAGGAG
ATTGTGTGCTATGAGAGCCCGCGGCCGCAGCTCGGGATTCACCGGTTTGTTTTGGTGCTG
TACCGGCAGCTTGGTCGGCAGACAGTTTATGCTCCTGGATGGCGCCAGAACTTCAACACC
AGGGACTTTGCAGAGCTATACAACCTCGGTTCGCCGGTGGCAGCCATCTACTTCAACTGC
CAAAGAGAATCAGGTTCCGGTGGAAGGAGGATG
>FT2 Orchidantha_maxillaroides_LSKK_scaffold_2012845
AGAGAAAGGGATTCTTTGGCACTTAGTAGGGTGATTGGGGATGTTCTGGATCCGTTCACG
AGAAGTGTACCTCTCCGGGTGATATATAGTAGCAGGGAGGTAACTAATGGATGTGAGTTT
AAGCCATCAGGTGTGGCTGAGCAGCCTAGAGTTGAGATTGGAGCTGGAAGTAGGACCATC
TACACACTGGTTATGGTAGACCCAGATGCTCCAAGCCCAAGTGATCCCAACCTAAGAGAA
TATTTACACTGGTTGGTCACAGATATCCCTGCAGCAACTGAAGCAACTTTTGGTCAGGAG
ATTGTGTGCTATGAGAGCCCACGCCCTCATCTCGGCATTCATCGGTACATCTTTGTGTTG
TTCAAGCATCTCGGACGGCAAACTATTTATGCTCCTGGATGGCGACAAAACTTCAACACG
AGGGACTTTTCGGAGCTGTACAACCTCGGTTCTCCGGTGGCCGCCGTCTACTTCAACTGC
CAGAGAGAGTCTGGTTCTGGTGGAAGGAGGATG
>FT2_Ananas_comosus_Aco010684
AGAGAAAGAGATACTTTGGTTGTTGGGAGGGTGATTGGGGATGTGTTGGATCCATTCACA
AGATCTGTACCTCTTAGTGTAATATACAGTTCAAGGGAGGTTACAAATGGGTGTAACCTT
AAACCCTCAGCTGTGGTTCACCAGCCTAGGGTTGAGGTCGGAGGAACTGATAGAACATTT
TATACTCTTATTATGGTTGATCCAGATGCTCCAAGTCCCAGTTACCCAAACCTTAGGGAG
TATTTGCACTGGTTGGTGACCGATATCCCGGCGACAACTGAAGCATCTTTTGGGCAGGAG
ATTGTGAGCTATAAGAGCCCATCCCCAGTCCTCGGTATACATCGGATCGTGTTCGTGCTA
TTTCAACAGCTCGGGCACCAAACGGTATACGCTCCGGGCTGGCGTCAGAACTTCAATACC
CGCGATTTTGCCGAGCTCTACAACCTCGGGTCTCCGGTCGCTGCGGTCTACTTTAATTGC
CAGAGAGAGTCCGGTACCGGAGGACGGAGAATG
>FT2 Typha_latifolia_BRUD_scaffold_2059153
ATGCAAAGGGATTCTTTGTCTGTGGGAAGAGTGATTGGGGATGTGTTGGATCCATTCATA
AGGAGTGCATCTCTCAGGGTAATATACAATTCAAGGGAGGTCACTAATGGATGTGAGTTC
AAACCCTCAGCTGTGGTTGACCAGCCTAGAATTGAGGTTGGAGGCAATGATAACAACTTC
TACACCCTTATCATGGTAGACCCAGATGCCCCCAGTCCAAGTGATCCAACCCTTAGAGAG
TACTTGCACTGGTTGGTCACTGACATACCTGCGATGACTGGAGCATCTTTTGGACAAGAG
ATTGTTTGCTACGAAAGCCCGCGTCCGGTGCTCGGCATTCATCGGTTCGTCTTCGTGATT
TTCCCGCAGATGGGGCGGCAGACGGTGTATGCGCCTGGGTGGCGCCAGAATTTCAATACC
CGTGATTTCGCCGAGCTCTACAATCTTGGATCGCCGGTCGCGGCCGTCTACTTCAACTGC
CAGAGAGAATCCGGTGCCGGAGGAAGAAGAGCA
>FT2 Strelitzia_reginae_UOEL_scaffold_2081320
ATGCAAAGAGATTCTTTGGTTGTTGGTAGAGTGATCGGGGATGTTCTGGATCCCTTCTCA
AGAATCGTACCTCTCAGGGTGATATATAGCTCCAGGGAGGTCACAAATGGATGCGAGTTT
AAGCCGTCAGCTGTGGCTGAGCAGCCCAGGGTCGAGGTTGGAGGAACTGACAGGACTTTC
TACACACTCATCATGGTAGACCCGGATGCTCCAAGTCCAAGTGAGCCAACCCTTAGAGAA
TATTTGCACTGGTTGGTCACAGATATCCCTGCATCGACTGAAGTAACTTTGGGTCAGGAG
ATTGTGTGCTATGAGAGCCCACGGCCTCAGCTTGGCATTCACCGGTACATTTTCGTGCTG
TTCAAGCAGTTCGGTCGGCAAACTGTGTATGCTCCTGGATGGCGCCAGA-----------
------------------------------------------------------------
---------------------------------
>FT2 Curculigo_sp YJUG_scaffold_2138727
---------------TTGGTTGTTGGAAGGGTGGTGGGGGATGTGTTGGATCCTTTCACG
AGGAGCATACCGCTGAGGGTGATGTACAGCTCGAGAGAGGTTAACAATGGGTGCGAGTTC
AAGCCTTCGGCTGTGGCTGATCAGCCGAGGGTTATGGTGGGAGGCAGTGATAGGACCTTC
TACACACTTATCATGGTAGACCCTGATGCTCCCAGTCCAAGTGACCCAAACCTAAGAGAG
TATTTACACTGGCTGGTGACCGATATTCCGGCAACAACTGGTGCTACATTTGGTCAGGAG
ATTGTGTGCTATGAGAGTCCCCGGCCGTCGCTAGGGATCCACCGCTTCGTGTTCGTGCTC
TTCCAGCAGCTCGGCCGCCAGACCGTCTATGCCCCGGGCTGGCGCCAGAACTTCAACACA
AGGGACTTCGCCGAGCTCTACAACCTCGGCAATCCGGTGGCCGCCGTCTACTTCAACTGC
CAGAGGGAGTCCGGGTCGGGTGGGAGGAGGATG
>FT2_Musa_acuminata_GSMUA10T21780
ATGCAAAGAGATTCTTTGACTGTTGGTAGAGTGATTGGGGATGTTCTGGATCCCTTCACG
AGAAGCGTACCTCTCAGGGTGACATACAACTCCAGGGAGGTCACCAATGGATGCGAGTTT
AAGCCATCAGCTGTGGTTGAGCAGCCCAGAGTAGAGGTCGGAGGAACTGACAGGATCTTC
TACACGCTTATCATGGTAGACCCAGATGCTCCTAGTCCAAGCGAGCCAACCCTTAGAGAA
TATTTGCACTGGTTGGTCACAGATATCCCTGCAACGACCGAAGCAAGCTTTGGGCAGGAG
ATCGTGTGCTATGAGAGGCCACGGCCGCAGCTAGGGATTCACCGATACGTGGTGGTTCTG
TTCCAGCAGCTGGGGCGGGAGACGGTGTACGCCCCTGGGTGGCGCCAAAACTTCAACACC
AGGGACTTCGCCGAGCTCTACAATTTGGGTTCCCCCGTCGCCGCTCTCTACTTCAACTGC
CAAAGAGAGTCCGGTTCTGGCGGCAGGAGGATG
>FT2_Musa_acuminata_GSMUA2T19310
AGAGACAGGGATTCTTTAGCTGTGAGCAGGGTGATTGGGGATGTCCTTGATCCGTTCACA
AGAAGTGTACATCTCAGAGTGATATATAGCACCAGGGAGGTCACCAATGGATGTGAGTTT
AAGCCATCAGCTGTGGCTGAGCAGCCCAGAGTTGAGGTTGGAGGAAGTGACAGATCCAAC
TACACACTGGTTATGGTAGACCCAGATGCTCCCAGTCCAAGTGATCCAACCCTCAGAGAG
TATTTGCACTGGTTGATCACCGACATCCCCGCGAAGACCGAAGCAACATACGGTCAGGAG
GTAGTGTGCTACGAGAGCCCGCGGCCTCAGCTCGGCATCCACCGCTACGTCTTCGTGCTC
TTCAGGCAGCTCCCCAGCCGGCAAGCTGTGGATCCCGGGTGGCGGCAGAACTTCAACACC
AGGGACTTCGCGGAGCTCTATAACCTCGGATCGCCGGTCGCCGCCGTCTACTTCAACTGC
CAGAGAGAGTCAGGCTCCGGTGGGAGGAGGATG
>FT2_Dioscorea_villosa_OCWZ_scaffold_2008314
AGAGAGAGAGATCCTTTGGTTGTGGGGAGAGTAATAGGGGATGTCTTGGATCCATTCACT
AGAAGAGTTCCTCTCAGAGTGATATACAACTCTAGGGAGATTACCAATGGATGTGAACTC
AGGCCTTCTGCTGTTTTTGATCAACCTAGAGTTGAAGTTGGTGGCACTGAAAGAGATTTC
TATACACTTGTCATGGTAGACCCTGATGCTCCAAGCCCTAGTGATCCAAGCATCAGGGAG
TACTTGCACTGGTTAGTAACAGACATTCCGGGAACAACAGCAGCAAGCTTTGGTCAAGAG
ATTGTGAGCTATGAAAGCCCACGTCCATCACTTGGGATACACAGGTTTGTGTTTGTGCTG
TTTCAGCAACTTGGCCGGCAGACAGTGTATGCACCGGGGTGGCGGCAGAGCTTCAATACA
CGGGACTTCGCCGAGCTTTATAACCTCGGAGCACCGGTCGCCGCCGTTTACTTTAACTGC
CAGCGAGAGTCCGGCTCCGGTGGGAGGAGGATA
>FT2 Freycinetia_multiflora_DGXS_scaffold_2016379
AGAGAGAGAGATCCTTTGATTGTTGGTAGGGTGATAGGGGATGTGCTGGATCCATTCACG
AAATGTGTTCCCCTCACAGTGATTTACAACTCTAAAGAGGTCACTAATGGACGCGAGTTT
AAGCCTTCGGCTGTGGTCGAGCAGCCGATAGTTGAGGTTGGAGGCAATGATAGGATCTTC
TACACTCTTGTCATGGTAGACCCTGATGCTCCAAGCCCAAGTGACCCAAACCTTAGGGAG
TATTTACACTGG---------------------------------------GGCCAAGAG
ATTTTATGCTATGAGAGCCCACGTCCAGCCCTAGGAATCCATCGCTTTGTCTTCGTGCTC
TTCCAGCAGCTCGGGAGGCAAACGGTCTACCCTCCCGGCTGGCGGCAGAACTTCTGCACA
CGGGACTTCGCCGAGCTCTACAACCTCGGATCGCCGGTGGCCGCCGTTTATTTTAACTGC
CAGAGAGAATCCGGCTGTGGTGGAAGAAGAATA
>FT3A_Triticum_aestivum_TraesCS1A02G338600
TCGGCAGCGGATCCATTGGTTGTGGCCCATGTTCTACAAGATGTGCTTGATCCATTTACA
TCAACTGTTCCACTCAGGATAGCTTACAACAATAGGCTAGTCCTGGCAGGTGCTGAGCTA
AGACCATCTGCAATTGTAAGCAAGCCACGAGTTGATATCAGTGGCAGTGACAGAGTTCTC
TACACCCTGATATTGGTGGATCCAGACGCCCCAAGCCCAAGTCACCCATCACTAAGGGAG
TACTTGCACTGGATGGTGTCAGACATCCCTGCAACAACTGGTGCCAGCTTTGGCCAAGAG
CTTGTAGTTTATGAAAGACCAGAACCCAGATCTGGTATCCATCGGATGGTATTTGTGCTG
TTCCAGCAACTAGGCAGGGGTACAGTTTTTGCACCAGACGTGCGACACAACTTCAGCTGC
AGGAACTTTGCACGGCAGCACCACCTC---AATATTGTGGCTGTCTCATATTTCAACTGT
CAAAGGGAAGGTGGATCAGGTGGAAGAAGGTTT
>FT3B_Triticum_aestivum_TraesCS1B02G351100
TCGGCAGCGGATCCATTGGTTGTGGCTCATGTTTTACAAGATGTGCTTGATCCATTTACA
TCAACTGTTCCGCTCAGGATAGCCTACAACAATAGGCTAGTTCTGGCAGGTGCTGAGCTA
AGACCATCTGCAATTGTAAGCAAGCCACGAGTTGATATCGGTGGCAGTGACAGAGTCCTC
TATACCCTGATATTGGTGGATCCAGACGCCCCAAGCCCAAGTCACCCATCACTAAGGGAG
TACTTGCACTGGATGGTGTCCGACATCCCTGGAACAACTAGTGGCAGCTTCGGCCAAGAG
CTTGTAGTTTATGAAAGACCAGAACCCAGATCTGGTATTCACCGGATGGTATTTGTGCTG
TTCCAGCAACTAGGCAGGGGAACAGTTTTTGCACCAGATGTGCGACACAATTTCAGCTGC
AGAAACTTTGCACGGCAGTACCACCTC---AACATTGTGGCTGCCTCATATTTCAACTGT
CAAAGGGAAGGTGGATCTGGCGGAAGAAGGTTT
>FT3D_Triticum_aestivum_TraesCS1D02G340800
TCGGCAGCGGATCCATTGGTTGTG---CATGTTATACAAGATGTGCTTGATCCATTTACA
TCAACTGTTCCACTCAGGATAGCCTACAACAACAGGCTAGTTCTGGCAGGTGCTGAGCTA
AGACCATCTGCAATTGTAAGCAAGCCGCGAGTTGATATCGGTGGCAGTGACAGAGTTCTC
TACACCCTGATATTGGTGGATCCAGACGCCCCAAGCCCAAGTCACCCATCACTAAGGGAG
TACTTGCACTGGATGGTGTCAGACATCCCTGGAACAACTGGTGCCAGCTTCGGCCAAGAG
CTTTTAGTTTATGAAAGGCCAGAACCAAGATCTGGTATCCACCGGATGGTATTTGTGCTG
TTCCAGCAACTAGGCAGGGGTACAGTTTTTGCACCAGATGTGCGACACAACTTCAGCTGC
AGGAACTTTGCACGACAGCACCACCTC---AACATTGTGGCTGCCTCATATTTCAACTGT
CAAAGGGAAGGTGGATCAGGCGGAAGAAGGTTT
>FT3_Hordeum_vulgarum_HvFT3_DQ411319
TCTGCAGCGGATCCATTGGTTGTGGCTCATGTTATGCAAGATGTGCTTGATCCATTTACA
TCAACCGTTCCATTAAGGATAGCCTACAACAATAGGCTAGTTCTGGCAGGTGCTGAGCTA
AGACCATCTGCAATTGTAAGTAAGCCACGAGTTGATATCGGTGGCAGTGACAGAGTTCTA
CACACCCTGATATTGGTGGATCCAGACGCTCCAAGCCCAAGTCACCCATCACTAAGGGAG
TACTTGCACTGGATGGTGTCAGACATCCCTGGAACAACTGGTGCCAGCTTTGGCCGAGAG
CTTGTAGTTTATGAAAGACCAGAACCAAGATCTGGTATCCACCGGATGGTATTTGTGCTG
TTCCAGCAACTAGGCAGGGGTACAGTTTTTGCACCAGACGTCCGACAAAACTTCAGCTGC
AGGAACTTTGCACGGCAGTACCACCTA---AACGTTGTGGCTGCCTCATATTTCAACTGT
CAAAGGGAAGGTGGATCAGGCGGAAGAAGGTTT
>FT5A1_Triticum_aestivum_TraesCS5A02G546900
TCGGCAGTGGATCCCTTGGTTGCGGCTCATGTTATACATGATGTGTTGGATCCATTTACA
TCAACTGTTCCACTCACAATAGGATACAACAATAGGCTAGTTCGGCCAGGTGCGGAGCTA
AAACCATCTGCAGTTGTAAGCAAGCCGCGAGTTGATATTGGTGGCAATGACAGAGTTCTC
TACACCCTGATGTTGGTGGATCCAGATGCCCCAAGCCCAAGTCACCCATCTCTAAGGGAG
TACTTGCACTGGATGGTGGCAGGCATCCCTGGAACAACTGGTGTCAGCTTTGGCCAAGAG
CTTGTAGTTTATGAAAGACCGGAGCCAAGATCCGGCATCCACCGAATGGTATTTGTGCTG
TTCCAGCAACTAGGTAGGGGGACGGTTTTTGCACCGGACATGCGGCACAACTTCAGCTCC
AGGAACTTCGCACGCCAGTACCACCTC---AACATTGCGGCTGCCACATATTTCAACTGT
CAAAGGGAAGGTGGA---GGCGGAAGAAGGTTT
>FT5B1a Triticum_aestivum_TraesCS4B02G380600
TTGGCAGTGGATCCCTTGGTTGCGGCTCATGTTATACATGATGTGTTGGATCCATTTACA
TCAACTGTTCCACTCACAATAGGCTACAACAATAGGCTAGTTCGGCCAGGTGCTGAGCTA
AAACCATCTGCAGTTGTAAGCAAGCCCCGAGTTGATATTGGAGGCAATGATAGAGTTCTC
TACACCCTGATGTTAGTGGATCCAGATGCCCCAAGCCCAAGTCACCCATCACTAAGGGAG
TACTTGCACTGGATGGTAGCAGACATCCCTGGAACAACTGGTGTCGGCTTTGGCCAAGAG
CTTGTAGTTTATGAAAGACCAGAGCCAAGGTCCGGCATCCACCGGATGGTATTTGTGCTG
TTCCAGCAACTAGGAAGGGGGACGGTTTTTGCACCGGACATGCGGCAGAATTTCAGCTCC
AGGAACTTCGCACGCCAGTACCACCTT---AACATTGCCGCTGCCACATATTTCAGCTGT
CAAAGGGAAGGTGGGTCGGGTGGAAGAAGGTTT
>FT5B1b_Triticum_aestivum_TraesCS4B02G379100
TCGGCAGTGGATCCCTTGGTTGCGGCTCGTGTTATACATGATGTGTTGGATCCATTTACA
TCAACTGTTCCACTCACAATAGGCTACAACAATAGGCTAGTTCGGCCAGGTGCTGAGCTA
AAACCATCTGCAGTTGTAAGCAAGCCGCGAGTTGATATTGGGGGCAATGACAGAGTTCTC
TACACCCTGATGTTGGTGGATCCAGATGCCCCAAGCCCAAGTCACCCATCACTAAGGGAG
TACTTGCACTGGATGGTGGCAGACATCCCTGGAACAACTGGTGTCGGCTTTGGCCAAGAG
CTTGTGGTTTATGAAAGACCGGAGCCAAGATCCGGCATCCACCGGATGGTATTTGTGCTG
TTCCAGCAACTAGGAAGGGGGACGGTTTTTGCACCGGACATGCGGCAGAACTTCAGCTCC
AGGAACTTCGCACGCCAGTACCACCTC---AACATTGCCGCTGCCACATATTTCAGCTGT
CAAAGGGAAGGTGGATCGGGTGGAAGAAGGTTT
>FT5D1_Triticum_aestivum_TraesCSU02G130900
TCGGCAGTGGATCCCTTGGTTGCGGCTCATGTTATACATGATGTGTTGGATCCATTTACA
TCAACTGTTCCACTCACAATAGGCTACAACAATAGGCTAGTTCGGCCAGGTGCTGAGTTA
AAACCATCTGCAGTTGTAAGCCAGCCACGAGTTGATATTGGTGGCAATGACAGAGTTCTC
TACACCCTGATGCTGGTGGATCCAGACGCCCCAAGCCCAAGTCACCCGTCACTAAGGGAG
TACTTGCACTGGATGGTGACAGACATCCCTGGAACAACTGGTGTCAACTTTGGCCAAGAG
CTTGTAATTTATGAAAGGCCGGAGCCAAGATCTGGCATCCACCGGATGGTATTTGTGCTG
TTCCAGCAACTAGGTAGGGGGACGGTTTTTGCACCGGACATGCGGCAGAACTTCAGCTCC
AGGAACTTCGCACGCCAGTACCACCTC---AACATTGCCGCTGCCACATATTTCAACTGT
CAAAGGGAAGGTGGATCGGGCGGAAGAAGGTTT
>FT5A2_Triticum_aestivum_TraesCS5A02G546800
TCCGCAGTGGATCCCTTGGTTGTGGCTCAGGTTATACATGATGTGTTGGATCCGTTTACA
TCAACTGTCCCACTCAGCATAGGCTACAACAACAGGCTACTTCTGCGAGGTGCTGACCTG
AGACCATCCGCAGTCGTAAGCAAGCCGCGAGTTGATGTTGGTGGCAATGACAGACTTCTC
TACACCCTGATGCTGGTCGATCCAGATGCCCCAAGCCCAAGCCACCCAACACTAAGGGAG
TATTTGCACTGGATGGTGTCAGACATCCCTGGAACAACTGGTGTCAGCTTTGGCCAAGAG
CTTGTGGTTTATGAAAGACCGGAGCCAAGATCTGGCATCCACCGGATGGTATTTGTGCTG
TTCCAGCAACTAGGTAGGGGGACAGTTTTTGCGCCGGACATGCGGCACAACTTCAGCTGC
AGGAACCTCGCACGCCACTACCACCTC---AACATTGTGGCCGCTACATATTTCAACTGC
CAAATGGAGGGTGGATGGGGCGGAAGAAGGTTT
>FT5B2_Triticum_aestivum_TraesCSU02G130800
TTGGCAATGGATTCTTTGGTTATGGCTCGTGTTATACATGATGTGTTGGATCCATTTACA
TCAACTGTTCCACTCCGAATAGGCTACAACAATAGGCTGTTTCTGCCAGGTGCTGATCTA
AGACCATCTGCAGTTGCAAGCAAGCCGCGAGTTCATGTTGGTGGCAATTACAGAGTTCTC
TACACCCTGATGCTGGTGGATCCAGATGCCCCAAGCCCAAGTCACCCAACACTAAGGGAG
TACTTGCACTGGATGGTGGTAGACATCCCTGGAACAACTGGTGCCAGCTTTGGCCAAGAG
CTTGTAGTTTATGAAAGACCGGAGCCAAGATCTGGCATCCACCGAATGGTATTTGTGCTG
TTCCAGCAACTAGGTAGGGGGACGGTTTTTGCACCGCACATGCGGCACAACTTCAGCTCC
AGGAACTTCGCATGCCAGTACCACCTC---AACATTGTGGCTGCCACATATTTCAACTGT
CAAAGGGAAGGTGGATCGGGCGGAAGAAGGTTT
>FT5D2_Triticum_aestivum_TraesCSU02G130700
TCGGCGGTGGATCCCTTGGTTGTGGCTCGTGTTATACATGATGTGTTGGATCCGTTTACA
TCAACTGTCCTACTCAGCATAGGCTACAACAACAGGCTACTTCTGCGAGGTGCTGAGCTG
AGACCATCTGCAGTCGTAAGCAAGCCGCGAGTCGATGTCGGTGGCAATGACAGAGTTCTC
TACACCCTGATGCTGGTGGATCCAGACGCCCCAAGCCCAAGTCACCCAACACTGAGGGAG
TACTTGCACTGGATGGTGGCAGACATCCCTGGAACAACTGGTGTCAGCTTTGGCCAAGAG
CTTGTGGTTTATGAAAGACCGGAGCCAAGATCCGGCATCCACCGGATGGTATTTGTGCTG
TTCCAGCAACTAGGTAGGGGGACGGTTTTCGCGCCGGACATGCGGCACAACTTCAGCTGC
AGGAGCCTCGCACGCCAGTACCACCTC---AGCATTGTGGCCGCGACATATTTCAACTGT
CAAATCGAAGGTGGATGGGGCGGGAGAAGGTTT
>FT5_Hordeum_vulgarum_HvFT5_EF012202
TCGGTAGTGGATCCCTTGGTTGCGGCTCATGTTATACATGATGTGTTGGATCCATTTACA
TCAACTGTTCCACTCACAATAGGCTACAACAATAGGCAAGTTCGCCCAGGTGCTGCGCTA
AAACCATCTGCCGTTGTAAGCAAGCCGCGAGTTGATATTGGTGGCAACGACAGAGTTCTC
TACACCTTGATGCTGGTGGATCCAGACGCCCCAAGCCCAAGTCACCCATCACTAAGGGAG
TACTTGCACTGGATGGTGGCAGATATCCCTGGAACAACCGGTGTCAGCTTTGGCCAAGAG
CTTCTAGTTTATGAAAGGCCGGAGCCAAGATCTGGCATCCACCGAATGGTATTTGTGCTG
TTCCAACAACTAGGTAGAGGGACGGTTTTTGCGCCGCACATGCGGCACAACTTCAGCTCC
AGGAACTTCGCATGTCAGTACCACCTC---AACACTGTGGCCGCGACATACTTCGACTGT
CAAAGGGAAGGTGGATCGGGCGGAAGAAGGTTT
>FT3_Oryza_sativa_Os05g44180
------ATGGATCCTTTGTACCTATCTCAGATCATACCGGATGTGTTGGATCCATTTATT
TCAACCATTTCACTCAGAGTAACCTACAACAGCAGGCTACTTCTGGCAGGAGCAGCGCTT
AAACCATCTGCAGTTGTAAGCAAGCCACAGGTTGATGTTGGTGGCAATGACAGGGTTTCC
TACACACTGGTATTGGTGGATCCAGATGCCCCAAGCCCAAGTGACCCATCGCTGAGGGAG
TACTTGCACTGGATGGTAACAGATATCCCTGAAACAACTTCCATCAGCTTTGGCGAAGAG
TTAATATTATATGAGAAGCCAGAGCCAAGATCAGGCATCCATCGGATGGTATTTGTGCTG
TTCCGCCAACTTGGCAGGCGGACAGTCTTTGCACCGGAAAAACGACATAACTTCAACTGC
AGAATTTTTGCACGCCAACACCACCTC---AACATCGTGGCTGCCACATACTTCAACTGT
CAAAGGGAGGCAGGATGGGGTGGAAGAAAGTTT
>FT3_Brachypodium_distachyon_Bradi2g19670
TCGGCAGTGGATCCCTTAGTTGTGGCTCATGTCATACAAGATGTGTTGGATCCATTTACA
CCAACCACTCCACTGAGAATAGCCTACAATAATAGGTTACTTTTACCAGGGACTGAGCTA
AGACCATCTGCAGTTGTAAGCAAGCCGCGAGTTGATATTGGTGGTAATGACAGAGTTCTC
TACACCCTGGTACTGGTGGATCCGGATGCCCCAAGCCCAAGCCACCCATCACTAAGGGAG
TACTTGCACTGGATGGTGGCAGATATCCCAGGAACAACTGGTGTCAGCTTCGGCCAAGAG
CTTGAAATTTATGAAAGACCAGAACCAAGATCTGGTATCCACAGGATGGTATTTGTGCTG
TTCCAGCAACTAGGTAGGGGGACAGTTTTTGCACCAGACATGCGACACAACTTCAGCTGC
AGGAGCTTTGCACATCAGCACCACCTC---AATATTGTGGCTGCCACATATTTCAATTGT
CAAAGGGAAGGTGGATCGGGTGGAAGAAGGTTT
>FT3_Setaria_italica_Seita.3G177300
---------------------ATGGCTTATGTCATACAGGATGTGTTGGATACCTTTACA
CCAACCGTTCCACTCAGAATAACATACAAGAACAGGCTCCTTCTGTCAGGTGCTGAGCTA
AAGCCATCTGCGGTTGCAAGTAAACCACGAGTTGATATTGGTGGCAATGACAGGACTTTC
TACACCCTGGTACTGATTGACCCGGATGCCCCAAATCCAAGCCATCCCTCACTAAGGGAG
TACTTGCACTGGATGGTGACAGATATTCCTGAAACAACTAACGTCGGCTTTGGCCAAGAG
CTAGTATTTTATGAGAGCCCAGAGCCAAGATCTGGTATCCACAGGATGGTGTTTGTGCTG
TTCCGGCAACTTGGAAGGGGCACAGTTTTTGCACCAGAAATGCGCCACAACTTCAACTGC
AGAAGCTTTGCACGGCAATATCACCTC---AATATTGCCACCGCTACATACTTCAACTGT
CAAAGGGAAGCTGGGTCTGGTGGAAGAAGGTTT
>FT3_Setaria_viridis_Sevir.3G181300
---------------------ATGGCTTATGTCATACAGGATGTGTTGGATACCTTTACA
CCAACCGTTCCACTCAGAATAACATACAAGAACAGGCTCCTTCTGTCAGGTGCTGAGCTA
AAGCCATCTGCGGTTGCAAGTAAACCACGAGTTGATATTGGTGGCAATGACAGGACTTTC
TACACCCTGGTACTGATTGACCCGGATGCCCCAAATCCAAGCCATCCCTCACTAAGGGAG
TACTTGCACTGGATGGTGACAGATATTCCTGAAACAACTAACGTCGGCTTTGGCCAAGAG
CTAGTATTTTATGAGAGCCCAGAGCCAAGATCTGGTATCCACAGGATGGTGTTTGTGCTG
TTCCGGCAACTTGGAAGGGGCACAGTTTTTGCACCAGAAATGCGCCACAACTTCAACTGC
AGAAGCTTTGCACGGCAATATCACCTC---AATATTGCCACTGCTACATACTTCAACTGT
CAAAGGGAAGCTGGGTCTGGTGGAAGAAGGTTT
>FT3_Zea_mays_GRMZM2G141756
TCAGCAACCGATCCTTTGGTTATGGCTCGTGTCCTACAGGATGTGTTGGATACCTTTACA
CCAACCATTCCACTAAGAATAACATACAACAATAGTCAAGTTCTGGCAGGTGCTGAGCTA
AAGCCATCTGCGGTTATAAGTAAACCACGAGTCGATATCGGTGGCAATGACAGGACTTTC
TACACCCTGGTACTGATTGACCCGGACGCCCCAAGTCCAAGCCATCCATCACTAAGGGAG
TACTTGCACTGGATGGTGACAGATATTCCTGAAACAACTAGTGTCAACTTCGGCCAAGAG
CTAGTATTTTATGAGAGACCAGATCCAAGATCTGGTATCCACAGGCTGGTATTTGTGTTG
TTCCGCCAACTTGGCAGGGGTACGGTTTTTGCACCAGAAATGCGCCAAAACTTCAACTGC
AGAAGCTTTGCACGGCAATATCACCTC---AGCATTGCCAGTGCTACACATTTCAACTGT
CAAAGGGAAGGTGGATCGGGTGGAAGAAGGTTT
>FT3_Zea_mays_GRMZM2G179264
TCAGCAACCGATCATTTGGTTATGGCTCGTGTCATACAGGATGTATTGGATCCCTTTACA
CCAACCATTCCACTAAGAATAACGTACAACAATAGGCTACTTCTGCCAAGTGCTGAGCTA
AAGCCATCCGCGGTTGTAAGTAAACCACGAGTCGATATCGGTGGCAGTGACAGGGCTTTC
TACACCCTGGTACTGATTGACCCGGATGCCCCAAGTCCAAGCCATCCATCACTAAGGGAG
TACTTGCACTGGATGGTGACAGATATTCCAGAAACAACTAGTGTCAACTTTGGCCAAGAG
CTAATATTTTATGAGAGGCCGGACCCAAGATCTGGCATCCACAGGCTGGTATTTGTGCTG
TTCCGTCAACTTGGCAGGGGGACAGTTTTTGCACCAGAAATGCGCCACAACTTCAACTGC
AGAAGCTTTGCACGGCAATATCACCTC---AGCATTGCCACCGCTACATATTTCAACTGT
CAAAGGGAAGGTGGATCCGGCGGAAGAAGGTTT
>FT3_Sorghum_bicolor_Sobic.009G199900
TCAGCAACCAATCCTTTGGTCACGGCTCATGTCATACAGGATGTGTTGGATCCCTTTACA
CCAACCATTCCACTAAGAATAGCATACAACAATAAGCTACTTCTGGCAAGTGCTGAGCTA
AAGCCATCTGCGGTTGTAAGTAAACCACGAGTCGATGTCGGTGGCAATGACAGGGCTTTC
TACACCCTGGTACTGATTGACCCGGATGCTCCAAGTCCAAGCCATCCATCACTAAGGGAG
TACTTGCACTGGATGGTGACAGATATTCCTGAAACAACTAGTGTCAACTTTGGCCAAGAG
CTAGTATTTTATGAGCGACCGGACCCAAGATCTGGCATCCACAGGCTGGTATTTGTGCTG
TTCCGTCAACTTGGCAGGGGGACAGTTTTTGCACCAGAAATGCGCCACAACTTCAACTGC
AGAAGCTTTGCACGGCAATATCACCTC---AGTGTTGCCACTGCTACATATTTCAACTGT
CAAAGGGAAGGTGGATCGGGCGGAAGAAGGTTT
>FT3_Panicum_hallii_Pahal.C02297
---------------------ATGGCTCATGCCATACAGGATGTGTTGGATCCCTTTACA
CCAACCGTTCCACTCAGAATAACATACAACAACAGGCTACTTCTGGCAGGTGCTGAGCTA
AAGCCATCTGCGGTTTTAAGTAAACCACGAGTTGATCTTGGTGGCAATGACAGGGCTTTC
TACACCCTGGTACTGATTGACCCGGATGCCCCAAGTCCGAGCCATCCCTCTCTAAGGGAG
TACTTGCACTGGATGGTGATAGATATTCCTGAAACAACTAGCGTCAGCTTTGGCAAAGAG
CTAGTACTTTATGAGAGACCAGAGCCAAGATCTGGCATCCACAGGATGGTATTTGTGCTG
TTCCGGCAACTTGGCAGGGGTACAGTTTTTGCACCAGAGATGCGCCACAACTCCAACTGC
AGAAGCTTTGCACGGCAATATCACCTC---AATATTGCCACTGCCACATATTTCAACTGT
CAAAGGGAAGCTGGGTCAGGCGGAAGAAGGTTT
>FT3_Oropetium_thomameum_03571A 
TCAACAACTGAGCCCTTGGTTCTGGCTCATGTCATACAGGATGTGCTGAATCCATTCACT
CCAATCGTCCCACTGAGAATAACTTACAACAATAGGCTACTTCTGGCAGGTGCCGAGCTA
AAACCATCTGAGGTTGTGAGTAAGCCACGAGCTGATATTGGTGGCAGTGATAGGGCTTTC
TACACTCTAGTACTAGTTGATCCTGACGCGCCAAGTCCAAGCAATCCATCACTAAGGGAG
TACTTGCACTGGATGGTGTCAGATATTCCTGAAACAACTAGCGTCAGCTTCGGCCAGGAA
CTAATATTTTATGAGAAACCAGAACCAAGGTCTGGCATCCACCGGATGGTATTTGTACTG
TTCCGGCAACTTGGCAGGGGGACCGTTTTTGCACCGGAAATGCGTCATAACTTCAACTGC
AGAAGCTTTGCACAGCAATACCACCTC---AGCATTGCTACTGCTACATATTTCAACTGT
CAAAGGCAAGGTGGATCAGGTGGAAGAAGGTTC
>FT13_Oryza_sativa_Os01g54490
CCAACTGTGGAGCCCTTGGTTTTGGCTCATGTCATACATGACGTGTTAGATCCATTTAGA
CCAACTATGCCCCTTAGAATAACATACAACGATAGGTTACTTCTGGCAGGTGCTGAGCTG
AAACCATCTGCAACTGTGCATAAACCAAGAGTAGATATTGGTGGCACCGACAGGGTGTTC
TACACATTGGTACTGGTGGATCCAGATGCTCCAAGCCCAAGCAACCCATCACTAGGGGAG
------------ATGGTGATAGATATCCCAGGAACAACTGGAGTCAACTGT---CAAGAC
CTCATGCTTTATGAAAGACCGGAACTGAGATATGGTATCCACCGGATGGTATTTGTGTTA
TTCCGACAACTTGGCAGGGGAACCGTTTTTGCACCAGAGATGCGACACAACTTCCATTGT
AGAAGCTTTGCGCAACAATACCATCTG---GACATTGTGGCCGCTACATATTTCAACTGC
CAAAGGGAAGCCGGCTCTGGTGGAAGAAGGTTC
>FT13_Brachypodium_distachyon_Bradi2g49795
TCCACTGTGGGATCATTGGTTCTAGGCCATGTCATAGAGGAGGTTTTGGATCCATTTACA
CCAGCTACCCCCCTCAGAATAACCTACAACAATAGGCTACTTCTTGCAGGTGTTGAGCTT
AAACCATCTGCAGTTGCGAACAAGCCAAGAGTTGATGTTGGTGGCAATGATAGGGTGTTC
TACACGCTGGTACTGGTGGATCCGGATGCCCCAAGCCCAAGCAATCCATCACTAAGGGAG
TACTTGCACTGGATGGTGATAGATATCCCTGGGACAACTGGAGCTAGCTTTGGCCAGGAA
CTTGTGGTCTACGAAAGACCAGAACCAAGAATCGGCATCCATCGCATGGTATTTGTGCTT
TTCCAACAACTTGGCAAGGGGACAGTTTTTGCACCAGAAGTGCGACACAACTTTAACTGC
AGGAGCTTTGCACATCAATACAACCTG---GACACTGTGGCTGCCACATATTTTAACTGT
CAAAGGGAAGCTGGTTCTGGTGGAAGAAGATTC
>FT13_Setaria_italica_Seita.5G317600
TCGGATGTGGAACCCTTGGTTTTGGCCCATGTGATACGGGATGTGTTGGATGCATTTACA
CCAACTGTCCCCCTCAGAATAACCTACAACAATAGGCTACTTCTAGCAGGTGCTGAGCTG
AAACCATCTGCAATTGTGAATAAGCCAAGAGTTGATGTTGGGGGCACTGACAGGGTGTTC
TATACACTGGTATTGGTGGATCCAGATGCCCCAAGCCCAAGCAACCCATCACTGAGGGAG
TACTTACACTGGATGGTGATAGATATTCCTGGAACAACTGGAGCCAGCTTTGGTCAGGAG
CTCATGTTCTACGAAAGGCCAGAACCAAGATCTGGTATACACCGCATGGTGTTTGTGCTG
TTCCGACAACTTGGCAGGGGGACAGTTTTTGCACCAGACATGCGACATAACTTCAATTGC
AAGAGCTTCGCACGTCAATACCACCTA---GACATTGTGGCCGCCACATATTTCAACTGC
CAAAGGGAATATCTCTTTTCCCTTTTCTTCTCC
>FT13_Setaria_viridis_Sevir.5G320600
TCGGATGTGGAACCCTTGGTTTTGGCCCATGTGATACGGGATGTGTTGGATGCATTTACA
CCAACTGTCCCCCTCAGAATAACCTACAACAATAGGCTACTTCTAGCAGGTGCTGAGCTG
AAACCATCTGCAATTGTGAATAAGCCAAGAGTTGATGTTGGGGGCACTGACAGGGTGTTC
TATACACTGGTATTGGTGGATCCAGATGCCCCAAGCCCAAGCAACCCATCACTGAGGGAG
TACTTACACTGGATGGTGATAGATATTCCTGGAACAACTGGAGCCAGCTTTGGTCAGGAG
CTCATGTTCTACGAAAGGCCAGAACCAAGATCTGGTATACACCGCATGGTGTTTGTGCTG
TTCCGACAACTTGGCAGGGGGACAGTTTTTGCACCAGACATGCGACATAACTTCAATTGC
AAGAGCTTCGCACGTCAATACCACCTA---GACATTGTGGCCGCCACATATTTCAACTGC
CAAAGGGAAGCAGGATCTTGGGGGAGAAGGTTC
>FT13_Zea_mays_GRMZM2G103666
TCTGATGTGGAGCCGCTGGTTCTGGCTCATGTCATACGAGATGTGTTGGATTCATTTGCA
CCAAGTATCGGGCTCAGAATAACCTACAACAGCAGGTTACTTCTATCAGGTGTTGAGCTG
AAACCATCCGCGGTTGTGAATAAGCCAAGAGTTGATGTTGGGGGCACCGACAGGGTGTTC
TACACATTGGTATTAGTGGATCCAGATGCCCCAAGCCCAAGCAATCCATCACTGAGGGAG
TATCTGCACTGGATGGTGATAGACATTCCTGGAACAACTGGAGCCAGCTTTGGTCAGGAG
CTCATGTTTTACGAGAGGCCAGAGCCGAGGTCCGGCATACACCGCATGGTGTTCGTGCTG
TTCCGGCAGCTCGGCAGGGGGACGGTGTTTGCACCAGACATGCGGCACAACTTCAACTGC
AAGAGCTTCGCCCGTCAGTACCACCTG---GACGTCGTGGCTGCCACGTATTTCAACTGC
CAAAGGGAGGCAGGATCCGGGGGCAGAAGGTTC
>FT13_Sorghum_bicolor_Sobic.003G295300
ACTGATGTGGAACCGTTGGTTCTGGCTCATGTGATACGTGATGTGTTGGATTCTTTTACA
CCAACTATCCCCCTCAGAATAGCCTACAACAATAGGCTACTTCTAGCTGGTGTTGAGTTG
AAGCCATCCGCAGTTGTGAATAATCCAAGAGTTGATGTTGGGGGCACCGACAGGGTGTTC
TATACACTGGTATTAGTTGATCCAGATGCCCCAAGCCCAAGCAATCCATCACTGAGGGAG
TATTTGCATTGGATGGTGATAGATATTCCAGGAACAACTGGAGCCAACTTTGGCCAGGAG
CTCATGTTTTACGAAAGGCCAGAACCGAGATCTGGTATACACCGCATGGTATTTGTGCTG
TTCCGGCAACTTGGTAGGGGGACAGTTTTTGCACCAGACATGCGACATAACTTCAACTGC
AAGAACTTTGCACGTCAATACCACCTA---GACATTGTGGCTGCCACATATTTCAACTGT
CAAAGGGAAGCAGGATCTGGAGGGAGAAGGTTC
>FT13_Panicum_hallii_Pahal.E01646
TCGGCTGTGGAACCCTTGGTTTTGGCCCATGTGATACGCGATGTGTTGGATTCATTTACA
CCAACTGCTTCCATGAGGATCACCTACAACAATAGGCTACTTCTAGCAGGTGCTGAGCTG
AAACCATCTGCAGTTGTGAATAAGCCAAGAGTTGATGTTGGGGGCACTGACAGGGTTTTC
TACACACTGGTACTGGTGGATCCAGATGCCCCAAGCCCAAGCAATCCATCACTGAGGGAG
TACTTACACTGGATGGTGATTGATATCCCTGGAACAACTGGAGCAAGCTTTGGTCAGGAG
CTCATGTTCTACGAAAGGCCGGAGCCAAGATCTGGTATACACCGCATGGTGTTTGTGCTG
TTCCGACAACTCGGTAGGGGCACAGTTTTTGCACCAGACATGCGACATAACTTCAACTGC
AAGAACTTCGCTCGTCAATACCACCTA---GACACTGTGGCTGCCACGTATTTCAACTGT
CAAAGGGAAGCAGGATCTGGGGGGAGAAGGTTC
>FT13_Oropetium_thomameum_12498A 
TCTGCTGTAGAACCCTTGGTTCTGGCCCATGTCATAAGGGATGTGTTAGATCCATTTACA
CCGGCGGTCTCCCTTAGAATAACCTACAACAACCGGCTACTTCTGGCAGGTGCTGAGCTG
AAACCATCTGTGGTTGTGAATAAGCCGAGACTCGATGTTGGTGGCACTGACAGGGTGTTC
TATACGCTGGTACTGGTAGACCCAGACACCCCAAGCCCAAGCAATCCATCATTAAGGGAA
TACTTACACTGGATGGTGACAGATATTCCTGGAACAACTGGAGCAAGCTTTGGTCAGGAG
CTTATGTTTTATGAAAGACCAGAACCAAGATCTGGCATTCATCGCATGGTATTTGTGCTG
TTCCGGCAACTTGGTAGGGGGACAGTTTTTGCACCAGATATGCGACACAATTTCAATTGC
ATGAACTTTGCACGCCAGTATCACCTA---GACATTGTGGCTGCCACATATTTCAACTGT
CAAAGGGAAGCAGGATCTGGTGGAAGAAGGTTC
>FT13 Paraneurachne_muelleri_XUAB_scaffold_2070038
CCGGCAGTGGAGCCCTTGGTTTTTGCCCATGTGATACGGGATGTGTTGGATTTATTTACA
CCAACTGTCCGCCTTAGAATAACCTGCAACAATAGGCTACTTCTAGCAGGTGCTGAGCTG
AAACCATCTGCAATTGTGAATAAGCCAAGAGTTGCTGTTGGGGGCACTGACAGGGTATTC
TATACACTGGTATTGGTGGATCCAGATGCCCCAAACCCAAGCAACCCATCACTGAGGGAG
TACTTGCACTGGATGGTGGTAGATATCCCTGGAACAACTGGAGCCAGCTTTGGTCAGGAG
CTCCTGTTTTACGAAAAGCCAATACCAAGATCTGGTATACACCGCATGGTATTTGTGCTG
TTCCGACAACTTGGCAGGGGGACCGTTTTTGCACCAGACATGCGACATAACTTCAATTGC
AAGAGCTTCGCACGTCAGTACCACCTG---CACACCGTGGCTGCCACATATTTCAACTGT
CAAAGGGAAGCAGGATCTGGGGGAAGAAGGTTC
>FT13 Microstegium_vimineum_YPIC_scaffold_2022831
ACTGATGTGGAACCATTGGTTTTGGCTCATGTGATACGAGATGTGTTGGATTCATTTACA
CCAACTATCCCCCTTAGAATAACCTACAACAATAGGCTACTTCTAGCAGGTGTTGAGCTG
AAGCCATCCGCAGTTGTGAATAAGCCAAGAGTTGATGTTGGGGGCACCGACAGGGTGTTC
TATACACTGGTATTAGTTGATCCAGATGCCCCAAGCCCAAGCAATCCATCACTGAGGGAG
TACTTACACTGGATGGTGATAGATATTCCAGGAACAACTGGAGCCAACTTTGGTCAGGAG
CTCATGTTTTACGAAAGGCCAGAACCGAGATCTGGCATACACCGCATGGTATTTGTGCTG
TTCCGACAACTTGGTAGGGGCACGGTTTTTGCACCGGACATGCGGCATAACTTCAACTGC
AAGAACTTTGCACGTCAGTACCACCTG---GACATTGTGGCTGCCACATATTTCAACTGT
CAAAGGGAAGCAGGATCTGGGGGGAGAAGGTTC
>FT313 Ananas_comosus_Aco006026
ATGTCCTCAGACTCGTTGGCTCTGGCTCGCGTGATACCGGACGTACTCGACCAGTTCAGG
CCATCCGTATCCCTGAGGATTATGAACAGCAGCAGGCTAATGGTGAATGGGACCGAGTTG
CGACCGTCTGCGGCCGTAAACAGGCCTAGGGTTGAGATCGGCGGAGACGATCGCAATTTC
TTCACGCTCGTGCTGGTGGACCCAGATGCTCCTAATCCAAGTAATCCAACTCTCAGAGAG
TACTTGCACTGGATGGTGACAGACATACCTGCAACAACAGCAGCAAGCTTTGGTCAAGAG
TTGGTATTCTACGAGGGGCCGGAGCCTCGATCTGGCATTCACCGGATGGTGTTCGTGCTG
TTCCACCAGCTCGGCCGAGGCACGGTGTACGCCCCGGAGATGCGCCACAACTTCAGCTGC
CGGACATTCGCGGGCCAATACCACCTC---AACGTCGTCGCTGCCGCCTACTTTAACTGC
CAGCGCGAGTCCGGCTCCGGCGGGAGAAGGTTC
>FT4A_Triticum_aestivum_TraesCS2A02G132300
ATGGCGAATGACTCCTTGACAAGGGCACAGATAGTTGGAGATGTTCTAGACCCATTTGTT
AGCTCGGTGCCTCTAACTGTGATGTATGATGGGAGGCCTGTGTTCAATGGCATGGAGTTT
CGCTCACCAGCAGTCTCTCTGAAACCCAGCGTTGAGATAGGCGGTGATGATCGTGTGGCC
TATACTCTAGTTATGGTGGATCCTGATGCGCCTAATCCCAGCAACCCAACCCTGAGGGAG
TACCTGCACTGGATGGTGACTGATGTCCCATCATCAACAAACGATAGCTTTGGAAAAGAG
ATCGTGCCATACGAGAGCCCAAGCCCTACCATGGGCATCCACCGCATGGTGCTGGTTCTG
TACCAGCAGCTGGGGCGGGGGACGGTGTTCGCGCCGCAGGCACGCCAGAGCTTCAACTCG
CGCAGCTTCGCGCGCCGCTTCAACCTCGGCAAGCCCGTCGCTGCTGTGTACTTCAACTGC
CAGCGTCCCACGGGCACCGGTGGGAGGAGGTTC
>FT4B_Triticum_aestivum_TraesCS2B02G13xxx1
ATGGCGAATGACTCCTTGACAAGGGCACAGATAGTTGGAGATGTTCTAGACCCATTTGTT
AGCTTGGTGCCTCTAACTGTGATGTATGATGGGAGGCCTGTGTTCAATGGCATGGAGTTT
CGCTCACCAGCAGTCTCTCTGAAACCCAGCGTTGAGATAGGCGGTGATGATCGTGTGGCC
TATACTCTAGTTATGGTGGATCCTGATGCGCCTAATCCCAGCAACCCAACCCTGAGGGAG
TACCTGCACTGGATGGTGACTGATGTCCCATCATCAACAAATGATAGCTTTGGAAAAGAG
ATCGTGCCATACGAGAGCCCAAGCCCTACCATGGGCATCCACCGCATGGTGCTGGTTCTG
TACCAGCAGTTGGGGCGGGGGACGGTGTTCGCGCCGCAGGCACGCCAGAGCTTCAACTCA
CGCAGCTTCGCACGCCGCTTCAACCTCGGCAAGCCCGTCGCTGCCGTGTACTTCAACTGC
CAGCGTCCCACAGGCACTGGTGGGAGGAGGTTC
>FT4D_Triticum_aestivum_TraesCS2D02G134200
ATGGCGAATGACTCCTTGACAAGGGCACAGATAGTTGGAGATGTTCTAGACCCATTTGTT
AGCTCGGTGCCTCTAACTGTGATGTATGATGGGAGGCCTGTGTTCAATGGCATGGAGTTT
CGCTCGCCAGCAGTCTCTCTGAAACCCAACGTTGACATAGGCGGTGATGATCGTGTGGCC
TATACTCTAGTTATGGTGGATCCTGATGCGCCTAATCCCAGCAACCCAACCCTGAGGGAG
TACCTGCACTGGATGGTGACTGATATCCCATCATCAACAAACGATAGCTTTGGAAAAGAG
GTCGTGCCATACGAGAGCCCAAGCCCTACCATGGGCATCCACCGCATGGTGCTGGTTCTG
TACCAGCAGCTGGGGCGGGGGACGGTGTTCGCGCCGCAGGCACGCCAGAGCTTCAACTCG
CGCAGCTTCGCACGCCGCTTCAACCTCGGCAAGCCCGTCGCTGCCGTGTACTTCAACTGC
CAGCGTCCCACGGGCACCGGTGGGAGGAGGTTC
>FT4X_Triticum_aestivum_TraesCS7B02G272600
ATGGCTAATGACTCCTTGACAAGGGCGCAAATAGTTGGAGATGTTCTGGACCCATTTGCT
AGCTCGGTGCCTCTAACTGTGATGTATGATGGGAGGCCCATGTTTAATGGCATGGAGTTT
CGCTCACCGGCAGTCTATCTGAAACCTAGAGTTGAGATCGGCGGTGATGATCGTGTGGCC
TATACCCTAGTTCTGGTGAATCCTGATGCGCCTAATCCCAGCAACCCAACCATAAGGGAG
TATCTCCATTGGATGGTGAGTGATGTCCCGGCATCAACAGATGATAGCTTTGGCCATGAG
GTTGTCCCATATGAGAGCCCAAGCCCCACCATGGGCATCCACCATATCGTGATGGTGATG
TACCAGCAGTTGGGCCGGGGGACGGTGTTTGCGCCACAAGTGCGCCAGAACTTCAACACG
CGCAACTTTGCACGCCGCTTCAACCTCGGCCAGCCTGTCGCCGCCATGTACTTCAATTGC
CAACGGACGACGGGCACCGGTGGGAGAAGGTTC
>FT4_Hordeum_vulgarum_HvFT4_DQ411320
ATGGCGAATGACTCCTTGACAAGGGCGCAAATAGTTGGAGATGTTCTAGACCCATTTGTT
AGCTCAGTGCCTCTAACTGTGATGTATGATGGGAGGCCTGTGTTCAATGGCATGGAGTTT
CGCTCACCAGCAGTATCTCTGAAACCCAGCGTTGAGATTGGTGGTGATGATCGTGTTGCC
TATACTCTAGTTATGGTGGATCCTGATGCGCCTAATCCCAGCAACCCAACCCTGAGGGAG
TACCTGCACTGGATGGTGACTGATGTCCCAGCATCAACAAACGATAGCTTTGGAAAAGAG
ATCGTGCCATACGAGAGCCCAAACCCTACTATGGGCATCCACCGCATGGTTATGGTTCTG
TACCAGCAGCTGGGGCGGGGGACGGTGTTCGCGCCACAAGCGCGCCAGAGCTTCAACTCA
CGCAGCTTCGCGCGCCGCTTCAACCTTGGCAAGCCCGTCGCCGCCGTGTAYTTCAACTGC
CAGCGTCCCACGGGCACCGGCGGGAGGAGGTTC
>FT4_Oryza_sativa_Os06g35940
ATGGCAAATGACTCATTGACAAGGAGCCATATAGTTGGAGATGTGTTAGACCAATTTTCA
AACTCAGTGCCTCTAACTGTGATGTATGATGGGAGGCCTGTGTTTAATGGCAAGGAGTTC
CGTTCCTCGGCAGTCTCGATGAAACCTAGAGTTGAGATTGGTGGCGATGATCGATTTGCC
TATACCCTAGTTATGGTGGATCCTGATGCTCCTAATCCCAGCAACCCAACCTTGAGGGAA
TACCTGCACTGGATGGTGACTGATATCCCATCATCGACGGACGATAGCTTTGGGCGGGAG
ATCGTAACATACGAAAGCCCAAGCCCCACCATGGGCATCCACCGCATCGTGATGGTGTTG
TATCAGCAGCTTGGGCGCGGCACGGTGTTCGCGCCGCAGGTGCGTCAGAACTTCAACCTG
CGCAGCTTCGCGCGCCGTTTCAACCTCGGCAAGCCGGTGGCCGCCATGTACTTCAACTGC
CAGCGCCCGACAGGCACAGGTGGGAGGAGGCCA
>FT4_Brachypodium_distachyon_Bradi1g38150
ATGGCTAATGACTCCTTGACAAGGGCGCAGATAATTGGAGATGTTCTAGACCCATTTACT
AGCTCGGTGCCTCTAACTGTGATGTATGATGGGAGGCCTGTGTTTAATGGCATGGAGTTT
CGCTCACCGGCGGTTTCCCTGAAACCTAGAGTTGAGATTGGAGGTGATGATCGAGTGGCC
TATACCCTAGTTATGATGGATCCTGACGCGCCTAATCCAAGCAACCCAACCCTGAGGGAA
TACCTGCATTGGATGGTGACTGATGTCCCAGCATCGACAAATGATAGCTTTGGGCGGGAG
ATCGTAACATACGAGAGCCCAAACCCCACCATGGGCATCCACCGGATGGTGCTGGTGCTG
TACCAGCAGCTGGGGAGGGGGACGGTGTTTGCGCCGCAAGTGCGCCACAACTTCAACTCC
CGCAGCTTCGCACGCCGCTTCAACCTCGGCAAGCCCGTCGCCGCCATCTACTTCAACTGC
CAGCGCCCGACGGGCACAGGAGGTAGAAGGTTC
>FT4_Setaria_italica_Seita.4G180200
ATGGCAAACGACTCCTTGACGAGGGGAAATATAATCGGGGATGTATTAGACCCGTTTACT
AGCTCGGTGCCTTTAACTGTCATGTATGATGGCAGACCTGTGTTTGATGGGATGGAGTTT
CGGGCGTCGGCGTTGTCGGCGAAACCTAGAGTTGAGATTGGAGGTGATGATCGAGTGGCC
TATACCCTAGTTATGGTGGATCCTGATGCTCCTAATCCCAGCAACCCGACCCTGCGGGAA
TACTTGCATTGGATGGTGACTGACATCCCAGCATCAACAGATGATAGCTTTGGCCGAGAG
ATTATAACATATGAGAGCCCAAGCCCCACCATGGGAATCCACCGCATCGTCTTGGTGTTG
TACCAACAATTGGGGCGGGGCACCGTGTTTGCACCGCAAGTGCGTCAAAACTTCAACTTG
CGCAATTTTGCACGCCGTTTCAACCTCGGCAAGCCTGTGGCTGCAATGTACTTCAATTGT
CAGCGACAAACGGGCACAGGTGGGAGAAGGTTC
>FT4_Setaria_viridis_Sevir.4G148400
ATGGCAAACGACTCCTTGACGAGGGGAAATATAATCGGGGATGTATTAGACCCGTTTACT
AGCTCGGTGCCTTTAACTGTCATGTATGATGGCAGACCTGTGTTTGATGGGATGGAGTTT
CGGGCGTCGGCGTTGTCGGCGAAACCTAGAGTTGAGATTGGAGGTGATGATCGAGTGGCC
TATACCCTAGTTATGGTGGATCCTGATGCTCCTAATCCCAGCAACCCGACCCTGCGGGAA
TACTTGCATTGGATGGTGACTGACATCCCAGCATCAACAGATGATAGCTTTGGCCGAGAG
ATTATAACATATGAGAGCCCAAGCCCCACCATGGGAATCCACCGTATCGTCTTGGTGTTG
TACCAACAATTGGGGCGGGGCACCGTGTTTGCACCGCAAGTGCGTCAAAACTTCAACTTG
CGCAATTTTGCACGCCGTTTCAACCTCGGCAAGCCTGTGGCTGCAATGTACTTCAATTGT
CAGCGACAAACGGGCACAGGTGGGAGAAGGTTC
>FT4_Zea_mays_GRMZM2G400167
ATGGCTAATGACTCCTTGACGAGGGGCCACATAATCGGGGATGTCTTAGACCCGTTTACT
AGCTCAGTGTCTCTAAGTGTCCTGTATGATGGCAGACCAGTGTTTGATGGGATGGAGTTT
CGGGCGTCGGCGGTGTCGGTGAAACCTAGAGTTGAGATTGGAGGTGATGATCGAGTGGCC
TATACCCTAGTTATGGTGGATCCTGATGCGCCTAATCCCAGCAACCCTAGCCTGCGGGAA
TACTTGCATTGGATGGTTACTGACATCCCAGCATCAACAGATGATAGCTTCGGCCGAGAG
CTCATACCATATGAGAGCCCAAGCCCCACCATGGGCATCCACCGTCTTGTGTTGGTGCTC
TACCAGCAATTGGGGCGGGGCACGGTGTTTGCGCCGCAAGTTCGTCAGAACTTCAACTTG
CGTAATTTCGCACGCCGTTTCAACCTCGGCAAGCCTGTGGCCGCGACGTACTTCAACTGT
CAGCGGCAAACAGGCACAGGTGGGAGAAGGTTC
>FT4_Sorghum_bicolor_Sobic.010G164200
ATGGCTAATGACTCTCTGACGAGGGGACACATAATCGGGGATGTCTTAGACCCGTTTACT
AGCTCAGTGCCTCTAACTGTCATGTATGATGGCAGACCGGTGTTTGATGGGATGGAGTTT
CGGGCGTCGGCGGTGTCGGTGAAACCTAGAGTTGAGATTGGAGGTGATGATCGAGTGGCC
TATACCCTAGTTATGGTGGATCCTGATGCGCCTAATCCCAGCAACCCTACCCTACGGGAA
TACTTGCATTGGATGGTGACCGACATCCCAGCATCAACTGATGATAGCTTTGGCCGAGAG
CTCATACCATATGAGAACCCAAGCCCCACCATGGGCATCCACCGTATTGTCTTGGTGCTC
TACCAGCAACTGGGGCGGGGCACGGTGTTTGCACCGCAAGTGCGTCAAAACTTCAACTTG
CGCAATTTTGCACGCCGTTTCAACCTCGGCAAGCCTGTGGCTGCGATGTACTTCAACTGC
CAGCGGCAAACAGGCACAGGTGGGAGAAGGTTC
>FT4_Panicum_hallii_Pahal.D02041
ATGGCAAACGACTCCTTGACGAGGGGGCATATAATCGGGGATGTCTTAGACCCGTTTACT
AGCTCGGTGCCTTTAACTGTCATGTATGATGGCAGACCTGTGTTTGATGGGATGGAGTTT
CGGGCGTCGGCGGTGTCGGTGAAACCTAGAGTTGAGATTGGAGGTGATGATCGAGTGGCC
TATACCCTAGTTATGGTGGATCCTGATGCTCCTAATCCTAGCAACCCTACCCTGCGGGAA
TACTTGCATTGGATGGTGACTGACATCCCAGCATCAACAGATGATAGCTTTGGCCGAGAG
GTTATAACATATGAGAGCCCGAGCCCCACCATGGGCATCCACCGTATCGTCTTGGTGCTG
TACCAACAACTGGGGCGGGGCACGGTGTTTGCACCGCAAGTGCGTCAAAACTTCAACTTG
CGCAATTTTGCACGCCGTTTCAACCTCGGCAAGCCTGTGGCTGCGATGTACTTCAACTGT
CAGCGACAAACAGGCACAGGTGGGAGAAGGTTC
>FT4_Thyridolepis_multiculmis_WCOR_scaffold_2000961
ATGGCAAACGACTCCTTGACGAGGGGACATATAATCGGGGATGTCTTAGACCCGTTTACT
AGCTCAGTGCCTTTAACTGTCATGTATGATGGCAGACCTGTGTTTGATGGGATGGAGTTT
CGGGCGTCGGCGGTGTTGGTGAAACCTAGAGTTGAGATTGGAGGTGATGATCGAGTGGCC
TATACCCTAGTTATGGTGGACCCTGATGCTCCTAATCCCAGCAACCCAAACCTGCGGGAA
TACTTGCATTGGATGGTGACTGACATCCCAGCATCAACAGATGATAGCTTTGGCCGAGAG
ATTGTAACATATGAGAGCCCAAGCCCCACCATGGGCATCCACCGTATCGTCTTGGTGTTG
TACCAACAATTGGGGCGGGGCACGGTGTTTGCACCGCAAGTGCGTCAAAACTTCAACTTG
CGCAATTTTGCACGCCGTTTCAACCTCGGCAAGCCTGTGGCTGCGATGTACTTCAACTGT
CAGCGACAAACAGGCACAGGTGGCAGAAGGTTC
>FT4 Thyridolepis_mitchelliana_XBKS_scaffold_2011516
ATGGCAAACGACTCCTTGACGAGGGGACATATAATCGGGGATGTCTTAGACCCGTTTACT
AGCTCGGTGCCTTTAACTGTCATGTATGATGGCAGACCTGTGTTTGATGGGATGGAGTTT
CGGGCGTCGGCGGTGTTGGTGAAACCTAGAGTTGAGATTGGAGGTGATGATCGAGTGGCC
TATACCCTAGTTATGGTGGACCCTGATGCTCCTAATCCCAGCAACCCAAACCTGCGGGAA
TACTTGCATTGGATGGTGACTGACATCCCAGCATCAACAGATGATAGCTTTGGCCGAGAG
ATTGTAACATATGAGAGCCCAAGCCCCACCATGGGCATCCACCGTATCGTCTTGGTGTTG
TACCAACAATTGGGGCGGGGCACGGTGTTTGCACCGCAAGTGCGTCAAAACTTCAACTTG
CGCAATTTTGCACGCCGTTTCAACCTCGGCAAGCCTGTGGCTGCGATGTACTTCAACTGT
CAGCGACAAACAGGCACAGGTGGCAGAAGGTTC
>FT4 Neurachne_alopecuroidea_ZENX_scaffold_2002591
ATGGCAAACGACTCCTTGACGAGGGGACATATAATCGGGGATGTATTAGACCCGTTTACT
AGCTCGGTGCCTTTAACTGTCATGTATGATGGCAGACCTGTGTTTGATGGGATGGAGTTT
CGGGCGTCGGCGGTGTCGGTGAAACCTAGGGTTGAGATTGGAGGTGATGATCGTGTGGCG
TATACCCTAGTTATGGTGGATCCTGATGCTCCTAATCCCAGCAACCCAACCCTGCGGGAA
TATTTGCATTGGATGGTGACTGACATCCCAGCATCAACAGACGATAGCTTTGGCCGAGAG
ATTATAACATATGAGAGCCCAAGCCCCACCATGGGCATCCACCGTATCGTCTTGGTGTTG
TACCAGCAACTGGGGCGGGGCACGGTGTTTGCACCGCAAGTGCGTCAAAACTTCAACTTG
CGCAATTTTGCACGCCGTTTCAACCTCGGCAAGCCTGTGGCTGCAATGTACTTCAACTGT
CAGCGACAGACAGGCACAGGTGGCAGAAGGTTC
>FT4 Neurachne_munroi_ZMGN_scaffold_2001608
ATGGCAAACGACTCCTTGACGAGGGGACATATAATCGGGGATGTATTAGACCCGTTTACT
AGCTCGGTGCCATTAACTGTCATGTATGATGGGAGACCTGTGTTTGATGGGATGGAGTTT
CGGGCGTCGGCGGTGTCGGTGAAACCTAGGGTTGAGATTGGAGGTGATGATCGAGTGGCC
TATACCCTAGTTATGGTGGATCCTGATGCTCCTAATCCCAGCAACCCAACCCTGCGGGAA
TACTTGCATTGGATGGTGACTGACATCCCAGCATCAACAGACGATAGCTTTGGCCGAGAG
ATTATAACATATGAGAGCCCAAGCCCCACCATGGGCATCCACCGCATCGTCTTGGTGTTG
TACCAACAACTGGGGCGGGGCACGGTGTTTGCACCGCAAGTGCGTCAAAACTTCAACTTG
CGCAATTTTGCACGCCGTTTCAACCTCGGCAAGCCTGTGGCTGCGATGTACTTCAACTGT
CAGCGACAGACAGGCACAGGTGGCAGAAGGTTC
>FT4 Neurachne_minor_BXAY_scaffold_2020221
ATGGCAAACGACTCCTTGACGAGGGGGCATATAATCGGGGATGTATTAGACCCGTTTACT
AGCTCGGTGCCTTTAACTGTCATGTATGATGGGAGACCTGTGTTTGATGGGATGGAGTTT
CGGGCGTCGGCGGTGTCGGTGAAACCTAGAGTTGAGATTGGAGGTGATGATCGAGTGGCC
TATACCCTAGTTATGGTGGATCCTGATGCTCCTAATCCCAGCAACCCAACCCTGAGGGAA
TACTTGCATTGGATGGTGACTGACATCCCAGCATCAACAGATGATAGTTTTGGCCGAGAG
ATCATAACGTATGAGAGCCCAAGCCCCAACATGGGCATCCACCGTATCGTCTTGGTGTTG
TACCGACAATTGGGGCGGGGCACGGTGTTTGCACCGCAAGTGCGTCAAAACTTCAACTTG
CGCAATTTTGCACGCCGTTTCAACCTCGGCAAGCCTGTGGCTGCGATGTACTTCAACTGT
CAGCGGCAGACAGGCACAGGTGGCAGAAGATTC
>FT4 Neurachne_lanigera_VQYB_scaffold_2013660
ATGGCAAACGACTCCTTGACGAGGGGACATATAATCGGGGATGTATTAGACCCGTTTACT
AGCTCGGTGCCTTTAACTGTCATGTATGATGGCAGACCTGTGTTTGATGGGATGGAGTTT
CGGGCGTCGGCGGTGTCGGTGAAACCTAGGGTTGAGATTGGAGGTGATGATCGTGTGGCG
TATACCCTAGTTATGGTGGATCCTGATGCTCCTAATCCCAGCAACCCAACCCTGCGGGAA
TATGTGCATTGGATGGTGACTGACATCCCAGCATCAACAGACGATAGCTTTGGCCGAGAG
ATTATAACATATGAGAGCCCAAGCCCCACCATGGGCATCCACCGTATCGTCTTGGTGTTG
TACCAACAATTGGGGCGGGGCACGGTGTTTGCACCGCAAGTGCGTCAAAATTTCAACTTG
CGCAATTTTGCACGCCGTTTCAACCTCGGCAAGCCTGTAGCTGCAATGTACTTCAACTGT
CAGCGACAGACAGGCACAGGTGGCAGAAGGTTC
>FT4 Neurachne_annularis_BPKH_scaffold_2016466
ATGGCAAACGACTCCTTGACGAGGGGAAATATAATCGGGGATGTATTAGACCCGTTTACT
AGCTCGGTGCCTTTAACTGTCATGTATGATGGCAGACCTGTGTTTGATGGGATGGAGTTT
CGGGCGTCGGCGGTATCGGTGAAACCTAGGGTTGAGATTGGAGGTGATGATCGAGTGGCC
TATACACTAGTTATGGTGGATCCTGATGCTCCTAATCCCAGCAACCCAACCCTGCGGGAA
TACTTGCATTGGATGGTAACTGATATCCCAGCATCAACAGACGATAGCTTTGGCCGAGAG
ATTATAACATATGAGAGCCCAAGCCCCACCATGGGCATCCACCGTATCGTCCTGGTGTTG
TACCAACAATTGGGGCGGGGCACGGTGTTTGCACCGCAAGTGCGTCAAAACTTCAACTTG
CGCAATTTTGCACGCCGTTTCAACCTCGGCAAGCCTGTGACTGCAACGTACTTCAACTGT
CAGCGACAGACAGGCACAGGTGGCAGAAGGTTC
>FT4 Eleusine_coracana_PZAP_scaffold_2057571
ATGGCTAATGAGTCCTTGACCAGAGGGCAGATAATTGGAGATGTGCTGGATCAATTCACT
AGTTCGGTTCCTCTAACTGTCATGTATGAGGGCCGACCTGTGTTTGATGGCATGGAGTTT
CGGGCGTCTGCGGTGTCAATGAGACCTAGAATTGAAATTGGGGGTGAAGATCGTGTGGCC
TATACCCTAGTTATGGTGGATCCAGATGCGCCTAATCCCAGCAATCCAACCCTGAGGGAG
TACCTGCATTGGATGGTGACTGACATCCCAGCTTCAACCGATGATAGCTTTGGCCGAGAG
CTCATAACATATGAGAGTCCAAGCCCCACCATGGGTATCCACCGCATCGTTGTGGTGCTG
TACCAACAACTGGGGCGCGGCACGGTGTTTGCTCCGCAAGTGCGTCAAAACTTCAATATG
CGCAATTTTGCACGCCGTTTCAATCTCGGCAAGCCAGTAGCCGCGATGTACTTCAACTGT
CAGCGGCAAACTGGCACAGGTGGGAGAAGGTTC
>FT4 Paraneurachne_muelleri_XUAB_scaffold_2003766
------------------------------------GGGGATGTATTAGACCCGTTTACT
AGCTCGGTGCCTTTGACTGTCATCTATGATGGCAGACCTGTGTTTGATGGGATGGAGTTT
CGGGCGTCGGCGGTGTCGGTGAAACCTAGGGTTGAGATTGGAGGTGATGATCGTGTGGCG
TATACCCTA-GTATGGTGGATCCTGATGCTCCTAATCCCAGCAACCCGACCCTGCGGGAA
TATTTGCATTGGATGGTAACTGACATCCCAGCATCAACAGACGATAGCTTGGGCCGAGAG
ATTATAACATATGAGAGCCCAAGCCCCACCATGGGCATCCACCGTATCGTCTTGGTGTTG
TACCAGCAATTGGGGCGGGGCACGGTGTTTGCACCGCAAGTGCGTCAAAACTTCAACTTG
CGCAATTTTGCACGCCGTTTCAACCTCGGCAAGCCTGTGGCTGCAATGTACTTCAACTGT
CAGCGACAGACAGGCACAGGTGGCAGAAGGTTC
>FT6A_Triticum_aestivum_TraesCS6A02G160200
ATGTCGAACGACTCCTTGGTTACATCACGAATAGTAGGTGATGTGTTGGACCCCTTCCGT
AGCACAGTTGATCTGACAGTGCTCTATGACGGTAGGTTCGTCATTAACGGCATGGAGTTC
CGCTCACCGGCGGTATCGGGCAAGCCGAGCGTCGAGATCGGCGGTGATGATAGCGTGACA
TACACCCTTGTCATGGTGGATCCTGATGCTCCTAACCCCAGCAATCCGACCTTGAGGGAA
TATCTTCACTGGATGGTAACCGATATCCCAGGATCAATGGATGACACCTACGGGCGGGAG
GTGGTGTGCTACGAGAGTCCGACGCCGACGACGGGGATCCACCGCATGGTGCTGGTGCTG
TTCCGGCAGCTCGGGCGGAACACGGTGTACGCGGCGTCCATGCGCCACAACTTCAACACC
CGCAGCTTCGCCCGCCGCTACAACCTTGGCGCGCCCGTCGCCGCAAAGTACTTCAACTGC
CAGCGCCAGGCCGGCTCCGGCGGCCGGAAGTTC
>FT6B_Triticum_aestivum_TraesCS6B02G191200
ATGTCGAATGACTCCTTGGTTACATCACGAGTAGTAGGAGATGTGTTGGACCCCTTCCGT
AGCACAGTTGATCTGACAGTGCTCTATGACGGTAGGTTTGTCATTAACGGCATGGAGTTC
CGCTCACCGGCGGTATCGGGCAAGCCGAGCGTCGAGATTGGCGGCGACGATAGCGTGACA
TACACCCTTGTCATGGTGGATCCTGATGCTCCTAACCCCAGCAATCCGACCTTGAGGGAA
TATCTTCACTGGATGGTAACCGATATCCCAGGATCAATGGATGACACCTACGGGCGGGAG
GTGGTGTGCTACGAGAGCCCGACGCCGGCGACGGGGATCCATCGCATGGTGCTGGTGCTG
TTCCGGCAGCTCGGGCGGAACACGGTGTACGCACCGTCGATGCGCCACAACTTCAACACC
CGCAACTTCGCCCGCCGCTACAACCTTGGTGCGCCCGTCGCCGCAAAGTACTTCAACTGC
CAGCGCCAGGCCGGCTCCGGCGGCCGGAAGTTT
>FT6D_Triticum_aestivum_TraesCS6D02G152500
ATGTCGAACGACTCCTTGGTTACATCACGAATAGTAGGTGATGTGTTGGACCCCTTCCGT
AGCACAGTTGATCTGACAGTGCTCTATGACGGTAGGTTCGTCATTAACGGCATGGAGTTC
CGCTCACCGGCGGTGTCGGGCAAGCCTAGCGTCGAGATTGGCGGTGACGATAGCGTGACA
TACACCCTTGTCATGGTGGATCCTGATGCTCCTAACCCCAGCAATCCGACCTTGAGGGAA
TATCTTCACTGGATGGTAACCGATATCCCAGGATCAATGGATGACACCTACGGGCGGGAG
GTGGTGTGCTACGAGAGCCCGACGCCGGCGACGGGGATCCACCGCATGGTGCTGGTGCTG
TTCCGGCAGCTCGGGCGGAACACGGTGTACGCGCCGTCGATGCGCCACAACTTCAACACC
CGCAACTTCGCCCGCCGCTACAACCTTGGCGCGCCCGTCGCCGCAAAGTACTTCAACTGC
CAGCGCCAGGCCGGCTCCGGCGGCCGGAAGTTC
>FT6_Hordeum_vulgarum_HvFT6LD
ATGTCGAACGACTCCTTGGTTACATCACGAATAGTAGGAGATGTGTTGGACCCCTTCCGT
AGCACAGTTGATCTGACAGTGCTCTATGACGGTAGGTTCGTCATTAACGGCATGGAGTTC
CGCTCACCGGCGGTATCGGGCAAGCCGAGCGTCGAGATCGGCGGCGACGATAGCGTGACA
TACACCCTTGTGATGGTGGATCCTGACGCTCCTAACCCCAGCAATCCGACCTTGAGGGAA
TATCTTCACTGGATGGTAACCGATATCCCAGGATCAATGGATGACACCTACGGGCGGGAG
GTGGTGTGCTACGAAAGCCCGACGCCGGCGACTGGGATCCACCGCATGGTGCTGGTGCTG
TTCCGTCAGCTCGGGCGGAACACGGTGTACGCGCCGTCGATGCGCCACAACTTCAACACC
CGCAACTTCGCCCGCCGCTACAACCTTGGCGCGCCTGTCGCCGCAAAGTACTTCAACTGC
CAGCGCCAGGCCGGCTCCGGCGGCCCGAAATTC
>FT6_Oryza_sativa_Os02g13830
ATGGCCAACGATTCATTGGCTACAGGGCGTGTGATCGGAGATGTCCTGGATCCCTTCATC
AGCACCGTCGATCTCACCGTCATGTATGATGGCATGCCGGTCATAAGCGGCGTGGAGCTT
CGCGCACCGGCGGTCGCGGAGAAACCGGTGGTCGAAGTCGGGGGAGACGATCGCGTCGCA
TATACTCTGGTGATGGTTGATCCTGATGCACCTAACCCTAGCAATCCAACTCTGAGGGAA
TACCTCCACTGGATGGTGACTGACATCCCGGCTTCAACCGATGCTACATATGGGAGGGAG
GTGGTGTGCTACGAGAGCCCGAACCCGACGACGGGGATCCACAGGATGGTGCTGGTGCTG
TTCCGGCAGCTGGGGAGGGAGACGGTGTACGCGCCGGCGGTGCGCCACAACTTCACCACC
CGCGCCTTCGCCCGCCGCTACAACCTCGGCGCGCCCGTCGCCGCCGTCTACTTCAACTGC
CAGCGCCAGGCCGGCTCCGGCGGCCGGAGGTTC
>FT6_Brachypodium_distachyon_Bradi3g08890
ATGTCGAATGACTCCTTGATTACGGGAAGGGTGGTAGGAGACGTGCTGGACCCCTTCCGT
AGCACCGTGGATCTCGAGGTCCTGTTCAACGGCAGGCCCATCGTCAACGGCAAGGAGTTC
CGCACGCCGGCGGTCTCGGACAAACCGAGGGTCGAGATCGGAGGCGAGGACAGCGTAACA
TATACACTAGTCATGGTGGATCCCGACGCCCCTAACCCGAGCAATCCAACCTTGAGGGAG
TATTTGCACTGGATGGTGACCGATATCCCAGCATCAACAGATGACACGTACGGGCGTGAG
GTGGTGTGCTACGAGAGCCCGGCCCCGGCGACGGGGATCCACCGCATGGTGCTGGTGCTG
TTCAGGCAGCTGGGCCGGGACACGGTGTTGCCGCCGTCTATGCGCCACAACTTCAACACG
CGGGCCTTCGCCCGCCGCTACAACCTCGGCGCCCCCGTCGCCGCCAAGTACTTCAACTGC
CAGCGCCAGGCCGGCTCCGGAGGGCCCAAGTTC
>FT6A_Setaria_italica_Seita.7G069000
GCGGCTAACGATTCCTTGATTACAGCTCGTGTCATAGGAGAGGTCTTGGATCCCTTCAAC
ACCACAGTTGATCTGATGGTTCTATTTAATGGTGCTCCTATTGTCAGTGGCATGGAGTTG
CGCTCTCCAGCGGTGTCTGATAGGCCGATGGTCGAGATTGGAGGGGATGATCGAGTTGCA
TATACCCTGGTGATGGTCGATCCTGATGCTCCAAACCCAAGCAACCCAACATTGAGGGAG
TACCTGCACTGGATGGTGACTGACATTCCAGCATCAACTGACAATACATATGGCCGTGAG
CTGATGTGCTACGAGCCCCCTGCCCCGGCGACGGGCATCCACCGCATGGTGCTGGTGCTA
TTCCGGCAGCTCGGTCGGGAGACGGTGTTCGCGCCGTCGAGGCGACACAACTTCAACACC
CGTGGCTTCGCCCGGCGCTACAACCTCGGCGCGCCCGTCGCCGCCATGTTCTTCAACTGC
CAGCGCCAGACGGGCTCCGGCGGCCCGAGGTTC
>FT6A_Setaria_viridis_Sevir.7G075500
GCGGCTAACGATTCCTTGATTACAGCTCGTGTCATAGGAGAGGTCTTGGACCCCTTCAAC
ACCACAGTTGATCTGATGGTTCTGTTTAATGGTGCTCCTATTGTCAGTGGCATGGAGTTG
CGCTCTCCAGCGGTGTCTGATAGGCCGATGGTCGAGATTGGAGGGGATGATCGAGTTGCA
TATACCCTGGTGATGGTCGATCCTGATGCTCCAAACCCAAGCAACCCAACATTGAGGGAG
TACCTGCACTGGATGGTGACTGACATCCCAGCATCAACTGACAATACATATGGCCGTGAG
CTGATGTGCTACGAGCCCCCTGCCCCGGCGACGGGCATCCACCGCATGGTGCTGGTGCTA
TTCCGGCAGCTCGGTCGGGAGACGGTGTTCGCGCCGTCGAGGCGACACAACTTCAACACC
CGTGGCTTCGCCCGGCGCTACAACCTCGGCGCGCCCGTCGCCGCCATGTTCTTCAACTGC
CAGCGCCAGACGGGCTCCGGCGGCCCGAGGTTC
>FT6A_Zea_mays_GRMZM2G019993
GCGGCTAACGATTCCTTGGTCACAGCTCATGTGATAGGAGATGTCCTGGACCCCTTCTAC
ACAGCCGTTGACATGATGATCCTGTTCGGTGGTGCTCCCATCATCAGCGGCATGGAGCTG
CGCGCTCAGGCAGTCTCTGATAGGCCAAGGGTTGAGATCGGAGGAGAAGATCGAGATGCA
TATACCCTGGTGATGGTCGATCCTGATGCTCCTAACCCAAGCAACCCAACCTTGAGGGAG
TACTTGCACTGGATGGTGACTGACATCCCCGCATCAACTGACAATACACACGGCCGTGAG
ATGATGTGCTACGAGCCCCCAGCCCCGTCGACGGGCATCCACCGGATGGTGCTGGTGCTG
TTCCAGCAGCTTGGGCGGGACACGGTGTTCGCGCCGTCGAGGCGCCACAACTTCAGCACC
CGTGGCTTCGCCCGCCGCTACAACCTCGGCGCGCCCGTCGCCGCCATGTACTTCAACTGC
CAGCGCCAGACCGGCTCCGGCGGCCCCAGGTTC
>FT6A_Sorghum_bicolor_Sobic.006G047700
GCGGCTAACGATTCCTTGGTTACTGCTCATGTGATAGGAGATGTCTTGGACCCCTTCTAT
ACAACCGTTGATATGATGATCCTATTCGATGGTACTCCTATTATCAGCGGCATGGAGTTG
CGTGCTCCGGCGGTTTCTGACAGGCCAAGGGTTGAGATTGGAGGAGATGATCGAGTTGCA
TATACTCTGGTGATGGTCGATCCTGATGCTCCTAACCCAAGCAACCCAACCTTGAGGGAG
TACTTGCACTGGATGGTGACTGACATCCCAGCATCAACTGATAATACATACGGCCGTGAG
ATGATGTGCTACGAGCCCCCTGCCCCGTCCACGGGCATCCACCGGATGGTGCTGGTGCTA
TTCCAGCAGCTTGGCCGTGACACGGTGTTCGCGCCGTCCAGGCGCCACAACTTCAACACC
CGTGCCTTCGCCCGCCGCTACAACCTCGGCGCGCCCGTCGCCGCCATGTTCTTCAACTGC
CAGCGCCAGACCGGCTCCGGTGGCCCCAGGTTC
>FT6A_Panicum_hallii_Pahal.G00982
GCAGCTATCGATTCCTTGGTTACAGCTCATGTCATAGGAGATGTCTTGGACCCCTTTAAC
ACCAGCGCTGATCTGATGGTCCTATTCAACGGTGCTCCTATTATCAGTGGCATGGAGTTG
CGCTCCGCGGCGGTGTCCGATAGGCCGACGGTCGAGATTGGAGGAGATGACCGCGATGCA
TATACCCTGGTGATGGTCGATCCCGATGCTCCTAACCCAAGCAACCCAACGTTGAGGGAG
TACCTGCACTGGATGGTGACTGACATACCAGCATCAACTGACAATACATACGGCCGCGAG
CTCGTATGCTACGAGCCCCCTTCCCCGGCGACGGGCATCCACCGCATGGTGCTGATATTA
TTCCGGCAGCTCGGCCGGGAGACGGTGTTCGCGCCGTCGAGGCGCCACAACTTCAACACC
CGTGGCTTCGCCCGCCGCTACAACCTCGGCGCGCCCGTCGCGGCAATGTACTTCAACTGC
CAGCGCCAGTCCGGCTCCGGCGGCCCGAGGTTC
>FT6B_Setaria_italica_Seita.1G026000
ATGGCCACCGATTCCTTGGTTACAGCTCGTGTGATAGGAGATGTTTTGGACCCCTTCTAC
AGCTCCATTGACCTGATGGTACTGTTCAATGGTATGCCTATTGTCAGCGGCATGGAGTTG
CGCTCTCCGACGGTCTCTGAGAGGCCGAGGGTCGAGATTGGAGGAGATGATCGTGTTGCA
TATACCCTGGTGATGGTTGATCCTGACGCTCCAAACCCAAGCAATCCGACCTTGAGGGAG
TACCTGCACTGGATGGTGACAGACATCCCGGCATCAACCGATGACACCTATGGCCGCGAG
GCGATGTGCTACGAGGCCCCAAACCCGGCGACGGGGATCCACCGCATGGTGCTGGTGCTG
TTCCGGCAGCTCGGCCGGGAGACGGTGTACGCGCCGTCCAGGCGCCACAACTTCAGCACC
CGCGGCTTCGCCCGCCAGTATAACCTCGGCGCGCCGGTCGCCGCCATGTACTTCAACTGC
CAGCGCCAGAACGGCTCCGGCGGCCGGAGGTTC
>FT6B_Setaria_viridis_Sevir.1G026400
ATGGCCACCGATTCCTTGGTTACAGCTCGTGTGATAGGAGATGTTTTGGACCCCTTCTAC
AGCTCCATTGACCTGATGGTACTGTTCAATGGTATGCCTATTGTCAGCGGCATGGAGTTG
CGCTCTCCGACGGTCTCTGAGAGGCCGAGGGTCGAGATTGGAGGAGATGATCGTGTTGCA
TATACCCTGGTGATGGTTGATCCTGACGCTCCAAACCCAAGCAATCCGACCTTGAGGGAG
TACCTGCACTGGATGGTGACCGACATCCCGGCATCAACCGATGACACCTATGGCCGCGAG
GCGATGTGCTACGAGGCCCCAAACCCGGCGACGGGGATCCACCGCATGGTGCTGGTGCTG
TTCCGGCAGCTCGGCCGGGAGACGGTGTACGCGCCGTCCAGGCGCCACAACTTCAGCACC
CGCGGCTTCGCCCGCCAGTATAACCTCGGCGCGCCGGTCGCCGCCATGTACTTCAACTGC
CAGCGCCAGAACGGCTCCGGCGGCCGGAGGTTC
>FT6B_Zea_mays_GRMZM2G108016
ATGGCCAACGATTCCTTGGTCACAGCTCGTGTCATAGGAGATGTCCTGGACCCCTTCTAC
AGCTCCATTGATCTGATGGTGCTGTTCAACGGTTTGCCTATTGTTAGTGGCGTGGAGCTG
CGTCCTCCCGCGGTCTCCGAGAGACCCAGGGTCGAGATCGGAGGAGATGATCGCGTTGCA
TGTACTCTGGTGATGGTCGATCCAGATGCCCCGAACCCAAGCAACCCGACCCTGAGGGAG
TACCTGCACTGGATGGTGACTGACATCCCAGCGTCCACCGATGATACACACGGTCGGGAG
GTGATGTGCTACGAGGCCCCTAATCCGACGACGGGCATCCACCGCATGGTGCTGGTGCTG
TTCCGGCAGCTGGGGCGGGAGACGGTGTACGCGCCATCCAGGCGCCACAACTTCAGCACG
CGCGCCTTCGCCCGCCGCTACAACCTCGGCGCGCCCGTCGCAGCCATGTACTTCAACTGC
CAGCGCCAGAACGGCTCCGGCGGACGGAGGTTC
>FT6B_Sorghum_bicolor_Sobic.004G101800
ATGGCCAACGATTCCTTGGTTACAGCTCGTGTCATAGGAGATGTCCTGGACCCCTTCTAC
AGCTCCATTGATCTGATGGTGCTCTTCAATGGTATGCCCATTGTCAGCGGCATGGAGTTG
CGTGCTCCGACGGTCTCTGAGAGGCCAAGGGTTGAGATCGGAGGAGATGACCGTGTTGCT
TATACCCTGGTGATGGTTGATCCTGATGCTCCAAACCCAAGCAACCCAACCCTAAGGGAG
TACCTGCACTGGATGGTCACTGACATTCCAGCGTCAACTGATGACACCTACGGGCGGGAG
GTGATGTGCTACGAGGCCCCAAACCCGACGACGGGGATCCACCGCATGGTGCTGGTGCTG
TTCCGGCAGCTGGGGCGGGAGACGGTGTACGCGCCGTCCTGGCGCCACAACTTCAGCACG
CGCGGCTTCGCCCGCCGCTACAACCTCGGCGCGCCCGTCGCCGCCATGTACTTCAACTGC
CAGCGCCAGAACGGCTCCGGCGGACGGAGGTTC
>FT6B_Panicum_hallii_Pahal.A00936
ATGGCCAACGATTCCTTGGTTACATCTCGTGTGATAGGAGATGTCTTGGACCCCTTCTAC
AGCTCCATTGATCTCATGGTACTGTTCAATGGTGTGCCTATTGTCAGCGGCATGGAGTTG
CGCTCTCCGGCCGTCTCCGAGAGGCCGAGGGTCGAGATTGGAGGAGACGACCGTGTTGCA
TATACCCTTGTGATGGTTGATCCTGATGCTCCAAATCCAAGCAATCCGACCTTGAGGGAG
TACCTGCACTGGATGGTGACTGACATCCCAGCATCAACGAATGACACCTACGGCCGTGAG
GCGATGTGCTATGAGGCCCCTAACCCGGCGACCGGGATCCACCGCATGGTGCTGGTGCTG
TTCCGGCAGCTCGGCCGGGAGACGGTGTACGCGCCGTCCAGGCGCCACAACTTCAGCACC
CGCGGCTTCGCCCGCCGGTACAACCTCGGCGCGCCCGTCGCCGCCATGTACTTCAACTGC
CAGCGCCAGAGCGGCTCCGGCGGCCGGAGGTTC
>FT14_Oryza_sativa_Os01g10590
TCGTCGGCGAACAGCCTGGTGCTGGGGCGGGTGATCGGCGACGTGGTGGACCTGTTCTCG
CCGGAGGTGACGCTCCGGGTGATGTACAACGGCGTGCGGGTCGTCAACGGCGAGGACCTC
CGGCCGTCGGCGGTGTCGGCGAGGCCCAGCGTCGAGGTG---------------------
------------ATGGTGGATCCAGATGCTCCAAACCCAAGCAATCCGACGTTGAGAGAG
TACTTACACTGGTTGGTGACAGATATTCCTGGAACAACTGATGCGAACTATGGGCGCGAG
GTGGTGTGCTACGAGAGCCCCCGGCCAGCGGCGGGGATCCACCGGGTGGCGGTGGTGCTG
TTCCGGCAGATGGCGCGCGGCGGCGTGGACCAGCCGCTGCTCCGCCACAACTTCTCCACC
CGCGGCTTCGCCGACGACCACGCCCTCGGCGCCCCCGTCGCCGCCGCCTTCTTCACCTGC
AAGCCCGAGGGCGGCACCGGCGGCCGCCGCTTC
>FT14_Setaria_italica_Seita.5G143500
TCGTCAAGGGACAGCCTGGTGCTGGGGCGGGTGATCGGCGACGTGGTGGACCAGTTCTCG
CCGGCGGTGGCGCTCCAGATCTCCTACAACGGCCGCCGCCTCATGAACGGCGCCGACTTC
CGGCCGTCGGCGGTGGCAGCGAGGCCGCGAGTCGAGATCGGGGGCACCGATAGGCAGTCC
TACACGCTTGTAATGGTGGATCCTGATGCCCCAAACCCCAGCAATCCGACGTTGAGGGAG
TATTTGCACTGGTTGGTCACAGACATTCCTGGGACAACTGATATTGGCTACGGCCGCGAG
GTGATCTGCTACGAGAGCCCCCGGCCGCCGGCGGGGATCCACCGCGTGGTGTTCGTGCTC
TTCCAGCAGATGGCGCGCGGCTCCGTGGACGTGCCGCTCCTCCGCCACAACTTCTGCACC
CGCAACTTCGCCGTCGACCACGGCCTCGGCGCCCCCGTCGCCGCCGCCTTCTTCACCTGC
CAGCCCGAGGGCGGCACCGGCGGCCGGCGCCTC
>FT14_Setaria_viridis_Sevir.5G141700
TCGTCAAGGGACAGCCTGGTGCTGGGGCGGGTGATCGGCGACGTGGTGGACCAGTTCTCG
CCGGCGGTGGCGCTCCAGATCTCCTACAACGGCCGCCGCCTCATGAACGGCGCCGACTTC
CGGCCGTCGGCGGTGGCAGCGAGGCCGCGAGTCGAGATCGGGGGCACCGATAGGCAGTCC
TACACGCTTGTAATGGTGGATCCTGATGCCCCAAACCCCAGCAATCCGACGTTGAGGGAG
TATTTGCACTGGTTGGTCACAGACATTCCTGGGACAACTGATATTGGCTACGGCCGCGAG
GTGATCTGCTACGAGAGCCCCCGGCCGCCGGCGGGGATCCACCGCGTGGTGTTCGTGCTC
TTCCAGCAGATGGCGCGCGGCTCCGTGGACGTGCCGCTCCTCCGCCACAACTTCTGCACC
CGCAACTTCGCCGTCGACCACGGCCTCGGCGCCCCCGTCGCCGCCGCCTTCTTCACCTGC
CAGCCCGAGGGCGGCACCGGCGGCCGGCGCCTC
>FT14_Sorghum_bicolor_Sobic.003G026600
ACGTCAAGGGACAGCCTGGTGCTGGGGCGGGTGGTCGGCGACGTGGTGGACCAGTTCTCC
GCGACGGCGGCGCTCCGGGTCTCCTATAACGGCCGGCGCGTCATCAACGGCTCCGACCTC
CGGCCGTCGGCGGTGGCAGCAAGGCCTCGCATCGAGATCGGGGGCACCGATAGGCAGTCC
TACACGCTTGTTATGGTGGATCCTGACGCTCCCAACCCGAGCAATCCGACGTTGAGGGAG
TATTTGCATTGGTTGGTGACAGATATTCCTGGGACAACTGATATTGAATATGGTCGCGAG
GTGATATGCTACGAGAGCCCTCGGCCGCCGGCGGGGATCCACCGCGTGGTGTTCGTGCTC
TTCCAGCAGATGGCGCGTGGCTCCGTCGACCAGCCGGTTCTCCGCCACAACTTCTGCACC
CGCAACTTCGCCGTCGACCACGGCCTGGGCGCCCCCGTCGCCGCCGCCTTCTTCACCTGC
CAGCCCGAGGGTGGCACCGGCGGCCGCCGCCAC
>FT14_Oropetium_thomameum_17953A 
ACGTCGAGGGACAGCCTGCTGCTGGCGCAAGTGATCGGCGACGTGGTGGACCACTTCTCG
CCGACGGTGGCGCTCCGGGTCTCCTACAACGGCCGCCGCATCATGAACGGCGTTGACCTC
CGGCCGTCAATGGTCTCGGAGAGGCCCTGCGTCGAGGTCGGGGGCAACGATAGGCAGTCC
TACACACTTGTCATGGTGGACCCGGACGCCCCAAACCCGAGCAATCCGACGTTGAGGGAG
TACTTGCACTGGTTGGTAACTGATATTCCTGGAACAACAGATGTAAATTACGGTCGCGAG
CTGCTCTGCTACGAAAGCCCTCGACCGCTGGCTGGGATCCACCGGATGGTGTTGGTGCTT
TTCCAGCAGATGGCTCGCGGCGCCGTGGACCGGCCGCTGCTCCGCCACAACTTCAGCACC
CGCAACTTTGCCCTCGACCACGACCTCGGCGCCCCCGTCGCTGCCGTCTTCTTCATCTGC
CAGCGCGAGGGCGGCACAGGCGGCCGCCGCCAC
>FT4614 Ananas_comosus_Aco004292
ATGACCACTGATTCTTTGGCTTTAGACCATGTTCTAGGGGACGTAGTGGAGCCATTTCGT
AGGACGGTTTCTCTTAGGATCTTCTACAGTAACAGGACAATGGTTAATGGCATGGACCTT
CGACCGTCGGCCGTCGCGATCAAACCTAGGGTTGAGATCGGCGGCGCCGGCCGAGTGTCT
TACACACTAGTGATGGTGGATCCTGATGCCCCGAACCCCAGCAGTCCCACACTGAGGGAG
TACTTGCACTGGATGGTGACTGATATTCCCGCAACAACAGATGCAAGCTTTGGCCGGGAG
ATTGTGCGCTACGAGAGCCCACAGCCGGCGATGGGGATCCACAGGCTCGCATTCGTGCTC
TACCAGCAGCGCAGTCGCCAGATGGCTTTCGTCCCTCTGATGCGCGAAAACTTCTGCACG
AGCAACTTCGCACACCAGCATAACTTGGGCTCGCCTGTCGCGGCTGCGTACTTCAACTGC
CAGAGGGAGTCGGGCTCCGGCGGTAGGAGGTTT
>FT34561314a_Musa_acuminata_GSMUA5T06420
ATGTCGAGGGGCCCTCTGACTCTGGGTCAGGTCATAGGCGATGTATTGGACCCCTTCTCC
AGATCGGTATCGCTCGGCGTCCTGTACAAGAATAAGCTGGTCATCAATGGCAGCGACTTC
AAACCATCCGCCGTGGTCGATAAGCCGAAAGTCGAAGTTGGAGGAGATGACCGGACGTTT
TACACTCTTGTGATGGTGGATCCAGATGCGCCAAACCCCAGCAATCCGACGCTGAAGGAG
TACCTGCACTGGCTGGTGACGGACATCCCTGCCACCACCAACGCAAGTTTCGGTCGAGAG
TTGGTCTGCTACGAGAGCCCGCGGCCGACGGCAGGGATTCACCGCATGGTCTTCGTGCTG
CTCCGCCAGATGGGGAGGGGGACGGTGTTCGCGCCGCAGATGCGCCACAACTTCAGCACG
AGAAGGTTCGCGGAGCAGTACTACCTGGCT---CCTGTCGCCGCCACCTACTATAATTGC
CAGAGGGAGGCCGGCACCGGCGGCAGAAGGTTT
>FT34561314b_Musa_acuminata_GSMUA5T06600
ATGTCGAGGGACCCTCTGACTCTGGGTCAGGTCATAGGCGATGTATTGGACCCCTTCTCC
AGATCGGTATCGCTCGGCGTCCTTTACAAGAATAAGCTGGTCATCAATGGCAGCGACTTC
AAATCATCCGCCGTGGTCGATAAGCCGAAAGTCGAAGTTGGAGGAGATGACCGGACGTTC
TACACTCTTGTGATGGTGGATCCAGATGCGCCAAACCCCAGCAATCCGACGCTGAAGGAG
TACCTGCACTGGCTGGTGACGGACATCCCTGCCACCACCAACGCAAGTTTCGGTCGAGAG
TTGGTCTGCTACGAGAGCCCGCGGCCGACGGCAGGGATTCACCGCATGGTCTTCGTGCTG
CTCCGCCAGATGGGGAGGGGGACGGTGTTCGCGCCGCAGATGCGCCACAACTTCAGCACG
AGAAGGTTCGCGCAGCAGTACTACCTG---GCGCCTGTCGCCGCCACCTACTTTAATTGC
CAGAGGGAGGCCGGCACCGGCGGCAGAAGGTTT
>FT34561314c_Musa_acuminata_GSMUA2T19360
ATGTCGAGGGATCCGCTAATCCTGGGCCATGTCGTGGGCGATGTGTTGGACCCGTTCGCT
CGATCGGTGTCGCTCGGTGTCATGTACAAGAACAGGCTGGTCATCAATGGCAGCGAGTTC
AAGCCGTCTGCTGTGGTCGACAAGCCTCTTGTTCAGGTTGGAGGAGACGACCGCATCTTC
TACACGCTCGTGATGGTGGATCCCGACGCCCCCAACCCGAGCAACCCGACGCTCCGGGAG
TACCTCCACTGGTTGGTGACGGACATCCCAGCGACCACAAACGCAAGCTTCGGAAGGGAG
ATCGTGTGCTACGAGTGCCCCCGGCCGGCAGCAGGGATCCACCGGGTGGTGTTCGTGCTG
CTCCGCCAGATGGGAAGGGAGACGGTGTTCACGCCGGAGTTGCGCCACAACTTTAGCACA
AGAAGGTTCGCCATGGAGCATTACTTG---GTGCCTGTGGCCGCCACCTACTACAACTGC
CAAAGGGAGGCCGGCACCGGCGGAAGAAGGTTC
>FT34561314 Heliconia_sp_KNKV_scaffold_2015009
ATGTCAGGAGACCCTTTAGTTTTAGGTCGAGTGATAGGGGATGTGCTCGACCCGTTTACT
ATATCGGCATCGCTCAGCGTCATGTACAAGAACAGACCGGTCATAAATGGTAGAGAGTTT
AAACCATCCGCCATAGTTGATAAGCCTAAAGTTGACGTTGGAGGAGACGACCGGATATTC
TACACTCTCGTGATGGTGGATCCAGATGCACCAAACCCTAGCAATCCTACACAGAAAGAG
TACTTGCACTGGTTGGTGACCGACATCCCTGCGACGACAAATGCTAGTTTCGGTCGAGAG
ATCATGTGCTACGAGAGCCCACGGCCGATGTCGGGGATTCACCGAGTGGTGTTCGTGCTG
CTCCGGCAGATGGGGAGGGAGACCGTGTTCGCGCCGGAGATGCGGCACAACTTCAGCACC
AGAGGGTTTGCTCTGCAGCATTACTTG---CTGCCTGTCGCCACCGTCTTCTACAATTGC
CAGAGGGAGGCCGGCTCCGGAGGTAGAAGGTTT
>FT34561314 Dioscorea_villosa_OCWZ_scaffold_2049883
ATGTCAATTGATCCCTTGGTCAGAGGACTTGTGATTGGGGATGTACTGGACCCTTTCACT
AAGTCAGTCTCACTTAGGGTTTTATATAACAACAGGTTAGTTCTTAATGGAACTGAAATT
AGACCCTCTGCCATTGCCACCAAACCCAGAGTTGATGTTGGAGGAGATGATCGTGTTTTC
TACACTCTTGTGATGGTGGACCCTGATGCTCCCAGCCCAAGCAATCCATGGTTGAGAGAG
TATCTGTATTGGTTGGTCACAGATATCCCTGGCACAACCAGTGTCAATTTCGGGAGGGAG
CTGCTATGTTATGAAAGCCCAAGACCATCATCAGGGATACACAGGATGGTTTTCGTACTG
TTCAGGCAGCTGGGAAGGGACACTGTGGATGGCCCACCTATGAGACAAAACTTCAACACA
AGAGACTTCGCCATGCAGTACAATCTTGGCCCCCCTGTTGCTGCCGTCTACTTCAACTGC
CAAAGGGATTCTGGCACTGGTGGCCGGAGGTTC
>FT34561314 Dioscorea_villosa_OCWZ_scaffold_2051270
ATGTCAAACGACCCATTGGTCATGGGTCGTGTTATCGGAGATGTTGTTGACTCATTCAAC
AAGTCAGTACCAATTCGGATTACATATAACGGTAGGGCAGTTGTTAATGGAGCCGAATTC
AGGCCTTCGGCAATTGCGAGCAGGCCAAGAGTGGAAATTGGAGGAGATGATAGCATATTT
TACACCCTTGTGATGGTGGATCCAGATGCTCCGAACCCTAGCTATCCAACACAGAGAGAA
TATCTGCATTGGTTGGTAACTGATATTCCTGCAGCAGATGGTTTGGATTTCGGCCGGGAG
CTCATATGTTATGAAAGGCCAAGCCCAACATTTGGAATACATCGCATAGTGTTCATTTTG
TTCCGTCAGCTTGGGAGAGACACGGTGTTTGCACCTGTGATGAGGCACAATTTCATAACC
AGGAATTTCGCTCAGCAATATAATCTAGGTTCACCCATTGCTGCCATGTATTTCAACTGC
CAGAGGGAGACAGGGTCCGGTGGGAGAAGGTTT
>FT34561314 Stemona_tuberosa_VBHQ_scaffold_2031041
ATGTCTGGGGATCCTCTGGCTGTTGGTCATGTGATAGGAGATGTGCTAGACCCCTTCAGT
AGGTCAGTATCCTTTAGGGTTTCATTCAACAACAAGACTGTTTTCAATGGATCCGAGTAC
AAACCTTCTGCTATTGTTAACAAACCCAAAGTAGAAGTCGGGGGCAACGATCGAGACTTC
TACACATTGGTAATGGTGGATCCTGATGCTCCCAACCCAAGCAATCCAACCTTGAGGGAG
TATTTGCACTGGTTGGTCACAGACATCCCTGCAACAACTGACGCAAATTTTGGCCAGGAG
CTGATATGCTACGAGAGCCCCCGGCCGACGACCGGA------------------------
------------------------------------------------------------
------------------------------------------------------------
---------------------------------
>FT7A_Triticum_aestivum_TraesCS5A02G154600
ACGTCAAGGAATCCGCTGGTCGTCGGGAACATCGTCGGAGAAATCATCGACCACTTTGAT
GCTTCGGCGGTGCTGAGGCTGTTCTATAACAACCGCGAGATGACCAGTGGGTCTGGGCTG
AGGCCGTCGCAGGTGGCCAGGGAGCCGACCGTCCGGATAACTGGCTCCCGGACATCACTA
TACACGCTGGTGATGGTGGATCCTGATGCACCTAGTCCAAGCAACCCTTCCAAAAGGGAG
TACCTCCATTGGTTAGTGATGGACATACCGGAAGGAGGTGATGTCAGTCATGGAACTGAG
GTGGTGGCGTACGAGAGCCCGCAGCCCAAGGCGGGGATCCACCGCCTGGCGTTCATCGTG
TTCCGGCAGACGGTGAGGCAGGTGATCTACGCGCCGGGGTGGCGCCCCAACTTCAACACC
AGGGATTTCGCGGCGTGCTACTGCCTTGGCGTGCCGGTCGCCGCCGCCTACTTCAACTGC
CAGAGGGAGGGCGGCTGCGGTGGCCGGAGGTGC
>FT7B_Triticum_aestivum_TraesCS5B02G152800
ACGTCGAGGAATCCGCTGGTCGTCGGGAACATCGTCGGAGAAATCATCGACCCCTTTGAT
GCTTCGGCGGTGCTGAGGCTGTTCTATAACAACCGCGAGATGACCAGTGGGTCTGGGCTG
AGGCCGTCGCAGGTGGCCAGGGAGCCGACCGTCCAGATAACCGGCTCCCGGACAGCACTA
TACACGCTGGTGATGGTGGATCCTGACGCACCTAGTCCAAGCAACCCTTCCAAAAGGGAG
TACCTCCATTGGTTAGTGATGGACATACCCGAAGGAGGTGATGTCAGTCATGGAACTGAG
GTGGTGGCGTACGAGAGCCCGCAGCCCAAGGCGGGGATCCACCGCCTGGCGTTCATCGTG
TTCCGGCAGACGGTGAGGCAGGTGATCTACGCGCCGGGGTGGCGCCCCAACTTCAACACC
AGGGATTTCGCGTCGTGTTACTGCCTTGGCGCGCCGGTCGCCGCCGCCTACTTCAACTGC
CAGAGGGAGGGCGGCTGCGGTGGCCGGAGGTGC
>FT7D_Triticum_aestivum_TraesCS5D02G159500
ACGTCGAGGAATCCGCTGGTCGTCGGGAACATCGTCGGAGAAATCATCGACCCCTTTGAT
GCTTCGGCGGTGCTGAGGCTGTTCTATAACAACCGCGAGATGACCAGTGGGTCTGGGCTG
AGGCCGTCGCAGGTGGCCAGGGAGCCGACCGTCCAGATAACCGGCTCCCGGACATCACTA
TACACGCTGGTGATGGTGGATCCTGATGCACCTAGTCCAAGCAACCCTTCCAAAAGGGAG
TACCTCCATTGGTTAGTGATGGACATACCCGAAGGAGGTGATGTCAGTCATGGAACTGAG
GTGGTGGCGTACGAGAGCCCGCAGCCCAAGGCGGGGATCCACCGCCTGGCGTTCATCGTG
TTCCGGCAGACGGTGAGGCAGGTGATCTACGCGCCGGGGTGGCGCCCCAACTTCAACACC
AGGGATTTCGCGGCGTGCTACTGCCTTGGCGCGCCGGTCGCCGCCGCCTACTTCAACTGC
CAGAGGGAGGGCGGCTGCGGTGGCCGGAGGTGC
>FT7_Hordeum_vulgarum_HORVU5Hr1G048110
ACGTCGAGGAATCCGCTGGTCGTCGGGAACATCGTCGGAGACATCATCGACCACTTCGAT
GCTTCGGCGGTGCTGAGGCTGTTCTACAACAGCCGCGAGATGACGAGTGGGTCCGGGCTG
AGGCCGTCGCAGGTGGCCACGGAGCCGGCCGTACAGATAGGCGGCTCCCGGACAGCACTA
TACACGCTGGTGATGGTGGATCCTGATGCACCTAGTCCGAGCAACCCTTCCAAGAGGGAG
TACCTCCATTGGTTAGTGATGGACATACCGGAGGGAGGTGATGTCAGTCATGGAACTGAG
GTGGTGGCGTACGAGAGCCCGCAGCCCAAGGCGGGGATCCACCGCCTGGCGTTCATCGTG
TTCCGGCAGACGGTGAGGCAGGCGATCTACGCGCCGGGGTGGCGCCCCAACTTCAACACC
AGGGATTTCGCGGCGTGCTACTGCCTTGGCGCGCCGGTCGCCGCCGCCTACTTCAACTGC
CAGAGGGAGGGCGGCTGCGGTGGCCGGAGGTGC
>FT8A2_Triticum_aestivum_TraesCS2A02G536700
GCGTCGAGGGATCCGCTGATCGTGGGGAGGATCGTCGGCGACGTGGTCGACTACTTCGAC
ATGGCGGCGCAGCTGAGGGTGATGTACGGCAACAGGGAGATCACCAACGGGTCCGAGCTG
AGGCCGTCGCAGGTGGAGAACCAGCCGACGGTGCGGATCACAGGACGCCGCGGGTCACTC
TACACGCTCGTGATGGTCGACCCTGATGTACCCAGCCCAACTAACCCTTCCCAACGGGAG
TACCTCCATTGGATGGTGACAGACATACCAGATGGAGGTGACGTGAGCCGCGGAACCGAG
GTGGTGGCGTACGAGAAGCCGCAGCCGACGGCGGGGATCCACCGTGTGGCATTCGTCGTG
TTCCGGCAGGCAGCGCGGCAGGCCATCTACGCGCCAGGGTGGCGCTCCAACTTCATCACC
AGGGACCTGGCCGAGTGCTACGGCCTCGGTGCTCCGGTGGCCGCCGCCTACTTCAACTGC
CAGAGGGAGGGCAGCTGCGGTGGCCGGAGGTAC
>FT8A1_Triticum_aestivum_TraesCS2A02G536600
GCGTCGAGGGATCCGCTGATCGTGGGGAGGATCGTCGGCGACGTGGTCGACTACTTCGAC
ATGGCGGCGCAGCTGAGGGTGATGTACGGCAACAGGGAGATCACCAACGGGTCCGAGCTG
AGGCCGTCGCAGGTGGAGAACCAGCCGACGGTGCGGATCACAGGACGCCGCGGGTCACTC
TACACGCTCGTGATGGTCGACCCTGATGTACCCAGCCCAACTAACCCTTCCCAACGGGAG
TACCTCCATTGGATGGTGACAGACATACCAGATGGAGGTGACGTGAGCCGCGGAACCGAG
GTGGTGGCGTACGAGAAGCCGCAGCCGACGGCGGGGATCCACCGTGTGGCATTCGTCGTG
TTCCGGCAGGCAGCGCGGCAGGCCATCTACGCGCCAGGGTGGCGCTCCAACTTCATCACC
AGGGACCTGGCCGAGTGCTACGGCCTCGGTGCTCCGGTGGCCGCCGCCTACTTCAACTGC
CAGAGGGAGGGCAGCTGCGGTGGCCGGAGGTAC
>FT8A3_Triticum_aestivum_TraesCS2A02G536900
GCGTCGAGGGATCCGCTGATCGTGGGGAGGATCGTCGGCGACGTGGTCGACTACTTCGAC
ATGGCGGCGCAGCTGAGGGTGATGTACGGCAACAGGGAGATCACCAACGGGTCCGAGCTG
AGGCCGTCGCAGGTGGAGAACCAGCCGACGGTGCGGATCACAGGACGCCGCGGGTCACTT
TACACGCTCGTGATGGTCGACCCTGATGTACCCAGCCCAACTAACCCTTCCCAACGGGAG
TACCTCCATTGGATGGTGACAGACATACCAGATGGAGGTGACGTGAGCCGCGGAACCGAG
GTGGTGGCGTACGAGAAGCCGCAGCCGACGGCGGGGATCCACCGTGTGGCATTCGTCGTG
TTCCGGCAGGCAGCGCGGCAGGCCATCTACGCGCCAGGGTGGCGCTCCAACTTCATCACC
AGGGACCTGGCCGAGTGCTACGGCCTCGGTGCTCCGGTGGCCGCCGCCTACTTCAACTGC
CAGAGGGAGGGCAGCTGCGGTGGCCGGAGGTAC
>FT8B1_Triticum_aestivum_TraesCS2B02G567400
GCGTCGAGGGATCCGCTGATTGTGGGGAGGATCGTCGGCGACGTGGTCGACTACTTCGAC
ATGGCGGCGCAGCTGAGGGTTTTGTACAACAACCGCGAGATCACCAACGGGTTCGAGCTG
AGGCCGTCGCAGGTGGAGAATCAGCCGACGGTGCGGATCACGGGACGCCGCGGATCACTC
TACACGCTGGTGATGGTCGACCCTGATGTACCCAGCCCAACCAACCCTTCCCAACGGGAG
TACCTCCATTGGATGGTGACAGACATACCAGACGGAGGTGACGTGAGCCGTGGAACTGAG
GTGGTGGCGTACGAGAAGCCGCAGCCGACGGCGGGGATCCACCGCGTGGCATTCGTGGTG
TTCCGGCAGACGGTGCGGCAGGCCATCTACGCGCCAGGGTGGCGCTCCAACTTCATCACC
AGGGATCTGGCCGAGTGCTACGGCCTCGGCGCTCCGGTCGCCGCCGCCTACTTCAACTGC
CAGAGGGAGGGCAGCTGCGGTGGCCGGAGGTAC
>FT8B2_Triticum_aestivum_TraesCS2B02G567200
GCGTCGAGGGATCCGCTGATCGTGGGGAGGATCGTCCGCGACGTGGTCGATTACTTCGAC
ATGGCGGCGCAGCTCAGGGTGCTTTACAACAACCGCGAGATCACCAACGGGTTCGAGCTG
AGGCCGTCGCAGGTGGAGAACCAGCCGACGGTGCGGATCACTGGACGCCGCGGATCATTC
TACACGCTGGTGATGGTCGACCCTGATGTACCCAGCCCAACCAACCCTTCCCAACGGGAG
TACCTCCATTGGATGGTGACAGACATACCAGACGGAGGTGACGTGAGCCGTGGAACTGAG
GTGGTGGCGTACGAGAAGCCGCAGCCGACGGCGGGGATCCACCGCGTGGCATTCGTGGTG
TTCCGGCAGACGGTGCGGCAGGCCATCTACGCGCCAGGGTGGCGCTCCAACTTCATCACC
AGGGATCTGGCCGAGTGCTACGGCCTCGGCGCTCCGGTCGCCGCCGCCTACTTCAACTGC
CAGAGGGAGGGTAGCTGCGGTGGCCGGAGGTAC
>FT8D_Triticum_aestivum_TraesCS2D02G538100
GCGTCGAGGGATCCGCTGATCGTGGGGAGGATCGTCGGCGACGTGGTCGACTACTTCGAC
ATGGCGGCGCAGCTGAGGGTGATGTACGGCAACCGGGAGATCACCAACGGGTTCGAGCTG
AGGCCGTCGCAGGTGGAGAACCAGCCGACGGTGCGGATCACAGGACGCCGCGGGTCACTC
TACACGCTCGTGATGGTCGACCCTGATGTACCCAGCCCAACTAACCCTTCCCAACGGGAG
TACCTCCATTGGATGGTGACAGACATACCAGATGGAGGTGACGTGAGCCGCGGAACCGAG
GTGGTGGCGTACGAGAAGCCGCAGCCGACGGCGGGGATCCACCGTGTGGCATTCGTCGTG
TTCCGGCAGGCAGCGCGGCAGGCCATCTACGCGCCAGGGTGGCGCTCCAACTTCATCACC
AGGGACCTGGCCGAGTGCTACGGCCTCGGTGCTCCGGTGGCCGCCGCCTACTTCAACTGC
CAGAGGGAGGGCAGCTGCGGTGGCCGGAGGTAC
>FT8_Hordeum_vulgarum_HORVU2Hr1G117710
GCGTCGAGGGATCCGCTGATCGTGGGGAGGATCGTCGGCGACGTGGTCGATTACTTCGAC
ATGGCGGCGCGGCTGAAGGTAATGTACAGCAACCGGGAGATCACCAACGGGTCCGAGCTC
AGGCCGTCGCAGGTGGAGAAGCAGCCGACGGTGCGGATCACGGGACGTCCCGGATCACTC
TACACGCTCGTGATGGTAGACCCTGATGTTCCTAGCCCAAGCAACCCTTCCCAACGGGAG
TACCTCCACTGGTTGGTGACAGACATACCAGACGGAGGTGACGTGAGCCGTGGAACTGAG
GTGGTGGCGTACGAGAAGCCGCAGCCGACGGCGGGGATCCACCGAGTGGCATTCGTGGTG
TTCCGGCAGGCGGCGCGGCAGTCCATCTACGCGCCAGGATGGCGCTCCAGCTTCATCACC
AGGGATCTGGCCGAGTGCTACGAGCTCGGCGCTCCGGTCGCCGCCGCCTACTTCAACTGC
CAGAGGGAGGGCAGCTGCGGTGGCCGGAGGTAC
>FT15D_Triticum_aestivum_TraesCS2D02G485100
TCCTCGAGGGATCCGCTGATCGTCGGGAGGATCGTCGGCGACGTGGTCGACTACTTCGAC
GCGTCGGCGCGGCTCAGGGTGCTGTACAGCAACCGCGAGATCACCAATGGGTCCGAGCTG
AGGCCGTCGCAGGTGGCGAACCAGCCGACGGTACAGATCACAGGGCAACCCGGATCACTC
TACACGCTGGTGATGGTAGACCCTGATGTACCTAGCCCAAGCGACCCTTCCCAACGGGAG
TACCTCCACTGGTTGGTCACAGACATACCAGAACGATGTGACGTGAGCTGTGGAACTGAG
GTGGTGCCGTACGAGAGACCGCAGCCGACGGCGGGGATCCACCGTGTGGCGTTCGTGGTG
TTCCGGCAGACGGCGCGGCAGGCGATCTATGCACCAGGGTGGCGCTCCAACTTCGTAACC
AGGGACATTGCGGAGTGCTACAGCCTCGGCGCTCCGGTCGCCGCCGCCTACTTCAACTGC
CAGAGGGAGGGCAGCTGCGGTGGCCGGAGGTAC
>FT15B_Triticum_aestivum_TraesCS2B02G511400
ATGTCGAGGGATCCGCTGATCGTCGGGGGGATCGTCGGCGACATCGTCGACTACTTCGAC
GCGTCGGCGCGGCTGAGGGTGCTGTACAGCAACCGCGAGATCACCAATGGGTCCGAGCTG
AGGCCGTCGCAGGTGGCGAACCAGCCGACGGTGCAGATCACAGGGCGACCCGGATCGCTC
TACACGCTGGTGATGGTTGACCCTGATGTACCTAGCCCAAGCGACCCTTCCCAACGGGAG
TACCTCCACTGGTTGGTCACAGACATACCAGAACGAGGTGACGTGAGCTGTGGAACTGAG
GTGGTGCCGTACGAGAGACCGCAGCCGACGGCGGGGATCCACCGTGTGGCGTTCGTGGTG
TTCCGGCAGGCGGCGCGGCAGGCGATCTACGCACCAGGCTGGCGCTCCAACTTCGTCACC
AGGGACATTGCGGAGTGCTACAGCCTCGGCGCTCCGGTCGCCGCAGCCTATTTCAACTGC
CAGAGGGAGGGCAGCTGCGGCGGCCGGAGGTAC
>FT15a_Hordeum_vulgarum_HORVU2Hr1G108520
ATGTCGAGGGATCCGCTGATCGTCGGGATGATCGTCGGCGACATCGTCGACTACTTCGAC
GCGTCGGCGCGGCTGAGGGTGCTGTACAGCAACCGCGAGATCACCAATGGGTCCGAGCTG
AGGCCGTCGCAGGTGGCGAACCAGCCGACGGTACAGATCACAGGGCGACCCGGATCACTC
TACACGCTCGTGATGGTAGACCCCGATGTACCTAGCCCAAGCGACCCTTCCCAACGGGAA
TACCTTCATTGGTTGGTCACAGACATACCAGAAAGAGGAGACGTGAGCTGTGGAACTGAG
GTGGTGGCGTACGAGAGGCCGCAGCCGACGGCGGGGATCCACCGTGTGGCATTCGTGGTG
TTTCGGCAGACGGCACAGCAGGCAATCTACGCGCCAGGGTGGCGCTCCAATTTCGTCACC
AGGGACATGGCGGAGTGCTACAGCCTCGGCGCTCCGGTCGCCGCCGCCTACTTCAACTGC
CAGAGGGAGGGCAGCTGCGGTGGCCGGAGGTAC
>FT15b_Hordeum_vulgarum_HORVU4Hr1G089690
AGGTCGAGGGATCCTTTAATCGTCGGGAGGATCGTCGGCGACGTGGTCGACTACTTCGAC
GCGTCGGCGCGGCTCAAGGTGTTGTACGGCAACCGTGAGATGACGGTTGGGTCCGAGCTG
AGGACGTCGCAGGTGGCCAACCAACCCACGGTGCGCATCACAGGAAGAGCGGGATCACTC
TACACGCTCGTGATGGTTGACCCTGATGTGCCTAGACCAAGCGACCCTTCCGAACGGGAG
TACCTCCATTGGCTTGTCACAGACATACCAGAAGGAGGTGAAGTGGGCCTTGGAACCGAG
GTGGTGGCCTACGAGAAGCCGGAGCCGACGGTGGGGATCCACCGTTTGGTATTCGTGGTG
TTCCGGCAG---------------------------------------------------
------------------------------------------------------------
---------------------------------
>FT15c_Hordeum_vulgarum_HORVU3Hr1G002020
GGGTCAAGGGATCCGCTAATCATCGGGAGGATCGTTGGCGACATCGTTGACTACTTCGAC
GCGTCGGCGCAGCTGAGGGTGCTGTATGGCAACCGCGAGATCATGGTTGGGTCCGAGCTG
AGGCCGTCGCAGGTGGTGAACCAGCCCACGGTGCACATCACAGGAAGAGCGGGATCACTC
TACACGCTCGTGATGGTAGACCCTGATGTGCCTACACCAAGCGACCCTTGCGAACGGGAG
TACCTCCATTGGTTTGTCACAGACATACCAGAAGGAGGTGACGTGAGCCGTGGAACTGAA
GTGGTGGCGTACGAGCAGCCGCAGCCGACGGCGGGGATCCACCGTTTGGCATTCGTGGTG
TTCCGGCAGACGGCGCGGGAGGCCATCTACGCACCAGGGTGGCGCTCCAACTTCGTCACG
AGGGACATGGCCGAGTGCTACAACCTCGGCGCTCCGGTCGCCGCCGCCTACTTCAACAGC
CAGAGGGAGGGCAGCTGCGGTGGCCGGAGGTGG
>FT78_Oryza_sativa_Os12g13030
ATGTCGAGGGACCCGCTGGTGGTGGGGAGCATCGTCGGCGACGTGGTGGACCACTTCGGC
GCGTCGGCGCTGCTGAGGCTGTTCTACAACCACCGCGAGATGACGAGCGGGTCGGAGCTC
AGGCCGTCGCAGGTCGCCGGCGAGCCGGCCGTCCAGATCACCGGAGGCCGC---GCGCTC
TACACGCTCGTAATGGTGGACCCTGATGCACCTAGCCCCAGCAACCCTTCCAAAAGGGAA
TACCTTCATTGGTTGGTAACTGACGTACCAGAAGGAGGCGATACGAGTAAAGGGACGGAG
GTGGTGGCGTACGAGAGCCCGCGGCCGACAGCGGGGATCCACCGGTTGGTGTTCATCGTG
TTCCGGCAGACAGTGCGGCAGTCCATCTACGCGCCGGGGTGGCGCTCCAACTTCAACACC
AGGGACTTCGCCGCCTGCTACAGCCTCGGCTCCCCCGTCGCCGCCGCCTACTTCAACTGC
CAGAGGGAGGGCGGCTGCGGCGGCCGGAGGTAC
>FT78a_Brachypodium_distachyon_Bradi4g39730
GCGTCGAGGGATCCGCTGATCGTGGGAGGCATCGTGGGGGACATCGTGGACTACTTCGAC
GCGTCGGCGCGGCTGAGGGTGTCGTACAACAACCGCGAGATCACCAACGGGTCCGAGCTC
AGGCCGTCGCAGGTTGCCAACCAGCCGACGGTCCAGATCGCCGGACTCTCCAGGTCGCTC
TACACGCTCGTGATGATGGATCCTGATTCACCTACGCCCAGCAACCCTTCCCAGAGAGAG
TATCTCCACTGGTTGGTGACAGATATACCAGAAGGACGTGACGTCAATCGCGGAACTGAG
GTGGTGGCGTACGAGAGCCCTCGTCCGACGGCAGGGATCCACCGCTTGGCGTTCGTGGTG
TTCCGTCAGACAGCCCGGCAGGCGATCTACGCGCCGGGGTGGCGCGCCAACTTCAACACC
AGGGACTTCGCCGAGTGCTACAGCCTCGGCGCCCCTGTGGCCGCCGGCTACTTCAACTGC
CAGAGGGAGGGCACCTGCGGCGGCCGGAGGTAC
>FT78b_Brachypodium_distachyon_Bradi4g39760
ATGTCGAGGGATCCGCTGATCGTGGGGAACATCGTGGGCGACATGGTGGACTACTTCGAC
GCGTCGGGGCGGCTGAGGGTGCTGTACGGCAACCGCGAGATCACCAACGGGTCCGAGCTC
AGGCCGTCGCAGGTGGTGAACCAGCCGACGGTCCAGATCACCGGACTCTCCGGGTCATTC
TACACGCTCGTGATGGTGGACCCTGATGCACCTAGCCCAAGCGACCCTTCCGAAAGGGAG
TACCTCCATTGGTTGGTCACAGACATACCAGACGGAGGTGACATCAGTCGTGGGAATGAG
GTGGTGGCGTACGAGAGCCCGCGTCCGACGGCGGGGATCCACCGTTTCGTGTTCGTGGCG
TTCCGGCAGACGGTGCGGCAGGCCATCTACGCGCCCGGGTGGCGCGCCAACTTCAACACC
AGGGACTTCGCCGCCTGCTACAGCCTCGGCGCCCCCACCGCTGCCGCCTACTTCTACTGC
CAGAGGGAGGGAAGCTGCGGTGGCCGCCGCTAC
>FT78c_Brachypodium_distachyon_Bradi4g39750
ATGTCGAGGGATCCGCTGATCGTGGGGAACATCGTGGGCGACATCGTGGATTACTTCGAC
GCGTCGGCGCGGCTGAGGGTGCTGTACGGCAACCGCGAGATCACCAACGGGTCCGAGCTG
AAGCCG------GTGGCGAACCAGCCGACGGTCCAGATCACCGGACGATCCAGATCGCTC
TACACGCTCGTGATCATGGACCCTGATGCACCCACGCCAAGCGACCCTTCCAAAAGGGAG
TACCTCCATTGGTTGGTCACAGACATACCAGAAGGAGGCGACGTCAGTCGTGGAACTGCG
GTGGTGGCGTACGAGAAGCCGCAGCCGACGGCGGGGATCCACCGCTTCGCGTTCGTGGCG
TTCCGGCAGACAGAGCGGCAGACGATCTACGCGCCGGGCTGGCGTGCCAACTTCAACGCC
AGGGACTTCGCCGAGTGCTACGGCCTCGGTGCCCCTGTCGCCGCCGCCTACTTCAACTGC
CAGAGAGAGGGCACCTGCGGCGGCCGGAGGTAC
>FT78_Zea_mays_ZMAC214791
TCC---AGGGATCCGCTTGTGGTGGGAAGCATCGTGGGCGACGTCGTGGACTACTTCTCG
GCGTCGGCGCTGCTCCGAGTGATGTACGGCGGGCGCGAGATGACCTGCGGGTCGGAGCTC
AGGCCGTCGCAGGTGGCGAGCGAGCCGACGGTGCACATCACGGGGGGCCGCCCGGTGCTC
TACACACTGGTGATGCTGGACCCCGATGCGCCCAGCCCAAGCAACCCCTCCAAGCGGGAG
TATCTCCATTGGTTGGTGACTGACATACCAGAAGGAGCTGGTGCCAATCATGGGAACGAG
GTGGTGGCGTACGAGAGCCCCCGGCCATCGGCGGGGATCCACCGATTCGTGTTCATCGTG
TTCCGGCAGGCGGTCCGGCAGGCGATCTACGCGCCTGGGTGGCGCGCCAACTTCAACACC
AGGGACTTCGCCGCCTGCTACAGCCTCGGACCGCCTGTCGCCGCCACCTACTTCAACTGC
CAGAGGGAGGGCGGCTGCGGTGGTCGGAGGTAC
>FT78_Zea_mays_AC214791
ATGTCCAGGGATCCGCTTGTGGTGGGAAGCATCGTGGGCGACGTCGTGGACTACTTCTCG
GCGTCGGCGCTGCTCCGAGTGATGTACGGCGGGCGCGAGATGACCTGCGGGTCGGAGCTC
AGGCCGTCGCAGGTGGCGAGCGAGCCGACGGTGCACATCACGGGGGGCCGCCCGGTGCTC
TACACACTGGTGATGCTGGACCCCGATGCGCCCAGCCCAAGCAACCCCTCCAAGCGGGAG
TATCTCCATTGGTTGGTGACTGACATACCAGAAGGAGCTGGTGCCAATCATGGGAACGAG
GTGGTGGCGTACGAGAGCCCCCGGCCATCGGCGGGGATCCACCGATTCGTGTTCATCGTG
TTCCGGCAGGCGGTCCGGCAGGCGATCTACGCGCCTGGGTGGCGCGCCAACTTCAACACC
AGGGACTTCGCCGCCTGCTACAGCCTCGGACCGCCTGTCGCCGCCACCTACTTCAACTGC
CAGAGGGAGGGCGGCTGCGGTGGTCGGAGGTAC
>FT78_Sorghum_bicolor_Sobic.008G082200
TCGTCGAGGGATCCGCTAGTGGTTGGAAGCATCGTGGGCGACATCGTGGACTACTTCTCA
GCGTCGGCGCTGCTCCGAGTTATGTACGGCGGGCGCGAGATCACCTGCGGGTCGGAGCTC
AGGCCGTCCCAGGTCGCCGGCGAGCCGACGGTGCACATCACCGGAGGCCGCCCGGCGTTC
TACACACTGCTGATGCTGGACCCTGATGCGCCCAGCCCAAGCAACCCGACCAAACGGGAG
TATCTCCATTGGTTGGTGACTGATATACCAGAAGGAGCTGGTGCCAATCATGGGAACGAG
GTGGTGGCGTACGAGAGCCCCCGGCCATCGGCGGGGATCCACCGGTTCGTGTTCATCGTG
TTCCGGCAGGCGATCCGGCAGTCGATCTACGCGCCGGGGTGGCGCGCCAACTTCAACACC
AGGGACTTCGCCGCCTGCTACAGCCTCGGACCGCCTGTCGCCGCCACCTACTTCAACTGC
CAGAGGGAGGGCGGCTGCGGTGGCCGGAGGTAC
>FT78 Lepidosperma_gibsonii_WBIB_scaffold_2061038
TCGAGGGTCGACGCTCTCGTATTAGGAAACGTTGTTGGTGACATTGTCGATCCCTTTTAC
GCGTCGGCATCATTGAAGGTGTTTTATAACAACAAGGAAATGACGAGCGGGTCTGAACTG
AAGCCCTCTCAGGTTGCAGTTGAGCCCCGGGTTCAAATTGGCGGCCGAGACCGAACTCTC
TACACACTTGTAATGGTGGACCCAGATGCACCAAGCCCTAGCAACCCCACCAAAAGGGAA
TATCTCCATTGGTTGGTGACGGACATACCAGAAACAACTAATGCAAGCTTTGGAAATGAG
GTGGTCCCTTATGAGAGCCCAAGACCAATAGCCGGAATTCACCGCTTTGCGTTCGTGCTG
TTCCGCCAGACCGTTCGCCAAACAGTCGATGCGCCAGGATGGCGCTCGAACT--------
------------------------------------------------------------
---------------------------------
>FT11B_Triticum_aestivum_TraesCS4B02G073800
ATGTCCAGGGACCCATTGGTCGTTGGCCACATCGTTGGGGATATTGTGGACCCTTTCATG
ACTACTGCGTCATTGAGGATCTTCTTCAACAACAAGGAGCTGACAAACGGGTCTGAGCTC
AAGCCATCTCAAGTGTTCAACGTTCCAAGAGTTTATATTGGCGGGCGAGACAGGAATCTG
TACACGCTTGTGATGGTGGACCCTGACTCACCAAGCCCCAGCAACCCTACTAAAAGAGAG
AACCTTCATTGGTTGGTAACAGACATTCCAGAGACTACTGATGCAAGTTTTGGAAATGAA
ATAGTCCCCTATGAGAGCCCACGTCCAACTGCGGGAATCCATCGTTTCGTTTTCATCCTG
TTTAGGCAGTCAGTCAGGCAGACCACTTATGCAGCAGGGTGGAGAGCAAACTTCTGCACA
AGGGACTTCGCAGCGATCTACAATCTCGGATCGCCTGTCGCTGGGATGTACTTCAACTGC
CAAAGAGAAAATGGCTGTGGTGGTAGAAGGTAC
>FT11D_Triticum_aestivum_TraesCS4D02G072300
ATGTCCAGGGACCCATTGGTCGTCGGCCACATCGTTGGGGATATTGTGGACCCTTTCATG
ACTACTGCGTCATTGAGGATCTTCTTCAACAACAAGGAGCTGACGAACGGGTCTGAGCTC
AAGCCATCCCAAGTGTTCAACGTTCCAAGAGTTTATATTGGCGGGCGAGACAGGAATCTG
TACACGCTTGTGATGGTGGACCCTGATTCACCAAGCCCCAGCAACCCTACTAAAAGAGAG
AACCTTCATTGGTTGGTAACAGACATTCCAGAGACTACTGATGCAAGTTTTGGAAATGAA
ATAGTCCCCTATGAGAGCCCACGTCCAACTGCAGGAATCCATCGTTTCGTTTTCATCCTG
TTTAGGCAGTCAGTCAGGCAGACCACTTATGCACCAGGGTGGAGAGCAAACTTCTGCACA
AGGGACTTCGCAGCGATCTACAATCTCGGATCGCCTGTCGCTGGGATGTACTTCAACTGC
CAAAGAGAGAATGGCTGTGGTGGTAGAAGGTAC
>FT11_Hordeum_vulgarum_HORVU4Hr1G012200
ATGTCCAGGGACCCATTGGTCGTCGGCCACATCGTTGGGGATATCGTGGACCCTTTCATG
ACTACTGCGTCATTGAGGATCTTCTTCAACAACAAGGAGCTGACGAACGGGTCTGAGCTC
AAGCCATCCCAAGTGTTCAACGTTCCAAGAGTTTATATTGGCGGGCGAGACAGGAATCTT
TACACGCTTGTGATGGTGGACCCTGATTCACCAAGCCCTAGCAACCCTACTAAAAGAGAG
AACCTTCATTGGTTGGTAACTGACATTCCAGAGACTACTGATGCAAGTTTTGGAAATGAA
ATAGTCCCCTATGAGAGCCCACGTCCAACTGCAGGAATCCATCGTTTTGTTTTCATACTG
TTTAAGCAGTCGGTCAGGCAGACGACTTATGCACCAGGGTGGAGAGCAAACTTCTGCACA
AGGGACTTCGCAGCGATCTACAATCTCGGACCGCCTGTCGCTGGGATGTACTTCAACTGC
CAAAGAGAGAATGGCTGTGGTGGTAGGAGGTCC
>FT11_Oryza_sativa_Os11g18870
ATGTCTAGGGACCCATTGGTTGTCGGTCATGTCGTCGGCGATATCGTGGACCCGTTCGTC
ACCACCGCTTCGCTTAGGGTCTTCTACAACAGCAAGGAGATGACAAATGGGTCTGAGCTC
AAGCCATCTCAGGTGTTGAACCAACCAAGGATTTATATCGAAGGTCGCGACAGGACGCTC
TACACGCTTGTAATGGTGGACCCTGATGCACCAAGCCCCAGCAACCCTACTAAAAGAGAG
TACCTTCATTGGATGGTGACAGACATTCCAGAGACCACTGATGCCAGATTTGGTAATGAG
ATTGTCCCCTATGAGAGCCCACGCCCAACTGCAGGCATCCATCGCTTCGTGTTCATCCTA
TTCAGGCAGTCAGTCAGGCAGACCACCTATGCACCAGGGTGGCGCCAAAACTTCAATACA
AGGGACTTTGCTGAGCTCTACAACCTCGGTTCGCCGGTCGCCGCGCTCTTCTTCAACTGC
CAGAGGGAGAACGGCTGTGGAGGAAGAAGGTGT
>FT11_Zea_mays_GRMZM2G075215
ATGTCTAGGGACCCATTGGTCGTCGGCAATGTTGTGGGAGATATTGTGGATCCCTTCATC
ACAACGGCGTCACTGAGAGTGTTCTACAACAATAAGGAGATGACAAATGGTTCTGATCTT
AAGCCATCTCAAGTGATGAATGAACCAAGGGTCCACGTCGGTGGGCGTGACAGGACTCTT
TACACACTTGTCATGGTGGACCCAGATGCACCAAGCCCCAGTAACCCTACAAAAAGAGAG
AACCTTCACTGGTTGGTGACAGACATTCCAGAGACAACTGATGCCAGTTTCGGGAACGAA
ATAGTTCCGTACGAGAGCCCACGTCCAATCGCCGGAATCCATCGCTTCGCATTCGTCCTG
TTCAGGCAGTCAGTGAGGCAGACCACCTATGCGCCGGGATGGAGATCAAACTTCAACACT
AGAGACTTCGCAGCCATCTACGGCCTTGGCTCCCCTGTCGCTGCAGTGTACTTCAACTGC
CAGAGAGAGAACGGATGTGGTGGAAGAAGGTAC
>FT11_Setaria_italica_Seita.8G106700
ATGTCTAGGGACCCGTTGGTCGTCGGCCATGTTGTTGGGGATATCGTGGATCCCTTCATC
ACAACAGCATCAATGAGGGTCTTCTACAATAATAAGGAGATGACAAATGGATCTGAGCTT
AAACCATCTCAAGTGATGAATGAGCCAAGGGTCCATATCAGTGGGCGTGACAGGACTCTC
TACACACTTGTCATGGTGGACCCTGATGCACCAAGCCCTAGTAACCCTACTAAAAGAGAG
AACCTTCACTGGTTGGTGACAGACATTCCAGAGACAACTGATACCAGTTTTGGCAACGAA
ATAGTTCCCTATGAGAGCCCGCGTCCAACTGCTGGAATCCATCGCTTTGTGTTCATCCTG
TTCAGGCAGTCAGTCAGGCAGACCACCTATGCGCCGGGGTGGAGATCAAACTTCAACACC
AGGGACTTTGCAGCGATCTACAACCTTGGCGCACCCGTCGCCGCAGTGTACTTCAACTGC
CAGAGAGAGAACGGTTGTGGTGGAAGAAGGTAC
>FT11_Setaria_viridis_Sevir.8G109700
ATGTCTAGGGACCCGTTGGTCGTCGGCCATGTTGTTGGGGATATCGTGGATCCCTTCATC
ACAACAGCATCAATGAGGGTCTTCTACAATAATAAGGAGATGACAAATGGATCTGAGCTT
AAACCATCTCAAGTGATGAATGAGCCAAGGGTCCATATCAGTGGGCGTGACAGGACTCTC
TACACACTTGTCATGGTGGACCCTGATGCACCAAGCCCTAGTAACCCTACTAAAAGAGAG
AACCTTCACTGGTTGGTGACAGACATTCCAGAGACAACTGATACCAGTTTTGGCAACGAA
ATAGTTCCCTATGAGAGCCCGCGTCCAACTGCTGGAATCCATCGCTTTGTGTTCATCCTG
TTCAGGCAGTCAGTCAGGCAGACCACCTATGCGCCGGGGTGGAGATCAAACTTCAACACC
AGGGACTTTGCAGCGATCTACAACCTTGGCGCACCCGTCGCCGCAGTGTACTTCAACTGC
CAGAGAGAGAACGGTTGTGGTGGAAGAAGGTAC
>FT11_Sorghum_bicolor_Sobic.005G110406
ATGTCTAGGGACCCATTGGTCGTCGGGCATGTCGTGGGGGATATTGTGGATCCATTCATC
ACAACTGCATCACTGAGGGTGTTCTACAACAATAAGGAGATGACAAATGGTTCTGACCTT
AAGCCATCTCAAGTGATGAATGAGCCAAGGGTCCACATCAGTGGGCGTGACAGGACTCTC
TACACACTTGTCATGGTGGACCCAGATGCACCAAGCCCCAGTAACCCCACTAAAAGAGAG
AACCTTCACTGGTTGGTGACAGACATTCCAGAGACAACTGATGCCAGTTTCGGGAATGAA
ATAGTTCCATATGAGAGCCCACGTCCAACTGCCGGAATCCATCGCTTTGCATTCGTCTTG
TTCAGGCAGTCAGTCAGGCAGACCACCTATGCGCCGGGGTGGAGATCAAACTTTAACACA
AGGGACTTCGCAGCCATCTACAACCTTGGCTCCCCTGTCGCTGCAGTGTACTTCAACTGC
CAGAGAGAGAACGGCTGTGGTGGAAGAAGGTAC
>FT11_Panicum_hallii_Pahal.H02414
ATGTCTAGGGACCCATTGGTCGTTGGGCATGTTGTGGGGGATATCGTGGATCCCTTCATC
ACAACAGCATCACTGAGGGTCTTCTACAACAATAAGGAGATGACAAATGGATCCGAGCTT
AAACCATCTCAAGTGATGAGTGAGCCAAGGGTCCATATCAGTGGGCGTGACAGGACTCTC
TACACACTTGTCATGGTGGACCCTGATGCACCAAGCCCCAGTAACCCTACTAAAAGAGAG
AACCTTCACTGGTTGGTGACAGACATTCCAGAGACAACTGATACCAGTTTTGGCAACGAA
ATAGTTCCCTATGAGAGCCCACGTCCTACTGCCGGAATCCATCGCTTTGTGTTCATCCTG
TTCAGGCAGTCAGTCAGGCAGACCACCTATGCGCCAGGGTGGCGATCAAACTTCAACACC
AGGGACTTTGCAGCGATCTACAACCTCGGCTCCCCTGTCGCTGCAGTTTACTTCAACTGC
CAGAGAGAGAACGGATGTGGTGGAAGAAGGTAC
>FT11_Oropetium_thomameum_09099A 
ATGTCTAGGGACCCATTGGTCGTCGGGCATGTTGTGGGGGATATTGTGGACCCCTTCGTA
ACAACGGCATCGCTAAGGATCTTCTTCAACAACAAGGAGATGACAAACGGTTCAGAGCTC
AAGCCATCTCAGGTGATGAATGAGCCCAGGGTCTGTATTGGTGGCCGTGACAGGACTCTC
TACACACTTGTCATGGTGGACCCTGATGCACCCAGCCCTAGTAACCCAACGAAAAGAGAG
AACCTTCATTGGTTGGTGACAGACATTCCAGAGACTACTGATGCCAGTTTTGGAAATGAA
ATTGTGCCCTATGAGAGCCCGCGCCCAACTGCCGGAATCCATCGCTTTGTGTTCATCCTC
TTCAGGCAGTCAGTCAGGCAAACCACTTATGCGCCTGGGTGGAGATCAAACTTCAGCACC
CGGGACTTCGCGGCGTTCTACAACCTTGGTCCCCCTGTTGCCGGGATGTACTTCAATTGT
CAGAGGGAAAACGGATGTGGTGGAAGAAGGTAC
>FT9A_Triticum_aestivum_TraesCS2A02G347000
ATGTCAAGGGAGGCACTTGCCATAGGACATGTTGTTGGGGACATTTTGGACCCATTTGTC
AAAGCAGCATCACTTAAGGTTATGTACAACGGCAAGGAACTAACCAATGGTTCTGAGCTC
AAGCCGTCACAAGTAGCAACTGAACCAAGGATTGACATTGCTGGGCGCGACAGGAACCTT
TACACTCTGGTGATGGTGGATCCTGACTCGCCAAGTCCAAGCAACCCAACAAAAAGAGAA
TACCTTCACTGGTTGGTGACAGACATCCCAGAATCAACGAATGCCAGTTACGGAAATGAA
GTCGTCAGTTATGAAAGCCCAAAACCAACTGCAGGAATACATCGCTTTGCTTTTGTACTC
TTCCGCCAATCTGTCCGGCAAACAATATATGCACCAGGATGGAGACCAAATTTCAATACA
AGAGACTTCTCCGCACTTTATGCTCTTGGACCCCCTGTGGCAGCAGTGTTCTTCAATTGC
CAAAGGGAGAACGGATGTGGAGGCAGGCGATAC
>FT9B_Triticum_aestivum_TraesCS2B02G365300
ATGTCAAGGGAGGCACTTGCCATAGGACATGTTGTTGGGGATATTTTGGACCCATTTGTC
AAAGCAGCATCACTAAAGGTTATATACAACGGCAAGGAACTAACCAATGGTTCTGAGCTC
AAGCCGTCACAAGTAGCAACTGAACCAAGGATTGACATTGCTGGGCGCGACAGGAACCTT
TACACTCTGGTGATGGTGGATCCTGACTCGCCAAGTCCAAGCAACCCAACAAAAAGAGAA
TACCTTCACTGGTTGGTGACAGACATCCCAGAATCAACGAACGCCAGTTACGGAAATGAA
GTCGTCAGTTATGAAAGCCCAAAACCAACTGCAGGAATACATCGCTTTGCTTTTGTACTC
TTCCGCCAATCCGTCCGGCAAACAATATATGCACCAGGATGGAGACCAAATTTCAATACA
AGAGACTTCTCCGCACTTTATGCTCTTGGACCCCCTGTGGCAGCAGTGTTCTTCAATTGC
CAAAGGGAGAACGGATGTGGAGGCAGGCGATAC
>FT9D_Triticum_aestivum_TraesCS2D02G345700
ATGTCGAGGGAGGCACTTGCTATAGGACATGTTGTTGGGGATATTTTGGACCCATTTGTC
AAAGCAGCATCACTTAAGGTTATGTACAACGGCAAGGAACTAACCAATGGTTCTGAGCTC
AAGCCGTCACAAGTAGCAACTGAACCAAGGATTGACATTGCTGGGCGCGACAGGAACCTT
TACACTCTGGTGATGGTGGATCCTGACTCGCCAAGTCCAAGCAACCCAACAAAAAGAGAA
TATCTGCATTGGTTGGTGACAGACATCCCAGAATCAACAAATGCCAGTTATGGAAATGAA
GTCGTCAGTTATGAAAGCCCAAAACCAACTGCAGGAATACATCGCTTTGCTTTTGTACTC
TTCCGCCAATCCGTCCGGCAAACAATATATGCACCAGGATGGAGACCAAATTTCAATACA
AGAGACTTCTCCGCACTTTATGGTCTTGGACCCCCTGTGGCAGCAGTGTTCTTCAATTGC
CAAAGGGAGAATGGATGTGGAGGCAGGCGATAC
>FT9X_Triticum_aestivum_TraesCS5B02G020300
---ATGTCAGGGGAGACACTTGCTATAGGACTTGTTGGGGATATTTTGGACCCATTCGTC
AAAGCAGCATCACTTAAGGTTCTATACAACGGCAAGGAACTAATCAATGGTTCTGAACTC
AAGCCGTCGCAAGTAGCATATGAACCAAGGGTTGAAATTGCTGGGAGCGATAGGAACCTT
TACACTCTGGTGATGGTGGATCCTGACGCGCCAAGTCCAAGCAACCCAACAGCAAAAGAA
TACCTTCATTGGTTGGTGACAGACATCCCAGAATCAACAAATGCCAGTTATGGAAATAAA
CTCTTCAGTTATGAAAGACCAAACCCAACTGCAGGAATGCATCGCTTTGCTTTTGTACTC
TTCCGCCAATCCGCCCGACAAACTATATATGCACCAGGATGGAGACCAAATTTCAACACA
AGAGACTTCTCAGCAGTTTATTCTCTTGGACCTCCTGTGGCAGCAGCATTCTTCAATTGC
CAAAGGGAGAATGGATCTGGAGGCAAGCGGTAC
>FT9_Hordeum_vulgarum_HORVU2Hr1G084540
ATGTCAAGGGAGGCACTTGCCATAGGACATGTTGTTGGGGATATTTTGGACCCATTTGTC
AAAGCAGCATCACTTAAGGTTATGTACAACGGCAAGGAACTAACCAATGGTTCTGAGCTC
AAGCCGTCACAAGTAGCAACTGAACCAAGGATTGACATTGCTGGGCGCGACAGGAACCTT
TACACTCTGGTGATGGTGGATCCTGACTCGCCAAGTCCAAGCAACCCAACAAAAAGAGAA
TACCTTCACAGGTTGGTGACAGACATCCCAGAATCAACGAATGCCAGTTATGGAAATGAA
GTCGTCAGTTATGAAAGCCCAAAACCAACTGCAGGAATACATCGTTTTGCTTTTATACTC
TTCCGCCAATCCGTCCGGCAAACAATATATGCACCAGGATGGAGACCAAATTTCAATACA
AGAGACTTCTCCGCACTTTATGCTCTTGGACCCCCTGTGGCAGCAGTGTTCTTCAATTGC
CAAAGGGAGAACGGATGTGGAGGCAGGCGATAC
>FT9_Oryza_sativa_Os04g41130
ATGTCAAGGGACCCACTTGTCGTAGGACATGTTGTTGGGGATATCTTAGACCCATTCAAC
AAATCAGCATCACTCAAGGTCCTATACAACAACAAGGAATTAACAAATGGGTCTGAGCTC
AAACCGTCACAGGTAGCAAATGAACCAAGGATTGAAATTGCTGGCCGCGACAGGAACCTT
TACACTCTGGTGATGGTGGATCCTGACTCGCCAAGTCCAAGCAACCCAACAAAAAGAGAA
TACCTTCATTGGTTGGTGACAGACATTCCAGAATCGGCAAATGCTAGTTATGGAAATGAA
GTTGTCAGTTATGAAAGCCCAAAACCAACTGCAGGGATACATCGTTTTGTCTTTATATTA
TTTCGCCAATATGTACAACAGACTATTTATGCACCAGGATGGAGACCAAATTTCAATACA
AGAGATTTTTCCGCACTGTATAATCTTGGACCTCCTGTGGCAGCAGTGTTCTTCAATTGC
CAGAGGGAGAACGGATGTGGAGGCAGACGGTAC
>FT9_Brachypodium_distachyon_Bradi5g14010
ATGTCAAGGGAGGCACTTGCCATAGGACATGTTATTGGGGATATTGTGGACCCATTTGTC
AAAGCAGCGTCACTTAAAGTTATATACAACAATAAGGAACTAACCAATGGATCTGAGCTC
AAGCCATCACAAGTAGCCAATCAACCAAGGATCGAAATTGCTGGGCGCGACAGGAGCCTT
TACACTCTGGTGATGGTGGATCCTGACTCGCCAAGTCCAAGCAACCCAACAAAAAGAGAA
TACCTCCATTGGTTGGTGACAGACATTCCAGAATCAACAAATGCCAGTTATGTAAATGAA
GTTGTCAGTTACGAAAGCCCAAGACCAACTGCAGGAATACATCGCTGTGTCTTTATACTC
TTCCGCCAATCTGTCCGGCAAACTATATATGCACCTGGATGGAGACAAAATTTCAATACA
AGAGACTTTTCAGCATTTTATAGTCTTGGACCTGCTGTGGCGGCAGTGTTCTTCAATTGC
CAAAGGGAGAATGGATGTGGAGGCAGACGCTAC
>FT9a_Zea_mays_GRMZM2G062052
ATGTCAAGGGATCCACTAGTGGTAGGACACGTGGTGGGTGACATTTTGGACCCGTTTACT
AAAGCAGCCTCGCTTAAGGTTCTGTACAACAACAAGGAACTGACCAATGGGTCTGAGCTC
AAGCCATCGCAGGTAGCAAATGAACCGAGGGTTGAAATTGGTGGGCGCGACAGCAACCTT
TACACTCTGGTGATGGTGGATCCAGACTCCCCAAGTCCAAGTAACCCAACAAAAAGAGAA
TACCTTCATTGGTTGGTGACAGACATCCCGGAATCAGCAAATGCTAGCTATGGAAACGAA
ATCGTCAGCTATGAAAACCCAAAGCCAACTGCTGGAATACATCGCTTTGTCTTTGTTCTC
TTCCGCCAGTCTGTCCAGCAAACCGTTTATGCACCAGGATGGAGACAAAATTTCAACACG
AGAGACTTTTCTGCGTTCTATAATCTTGGACCTCCTGTGGCTGCAGTGTTCTTCAATTGT
CAAAGGGAGAATGGGTGTGGAGGCAGACGATAT
>FT9b_Zea_mays_GRMZM2G021560
ATGTCAAGGGACCCACTAGTAGTAGGACATGTAGTAGGTGACATTCTGGACCCATTTATT
AAAACAGCCTCACTTAAGGTTCTGTACAACAACAAGGAACTGACCAATGGATCTGACCTC
AAGCCATCACAAGTAGCAAGTGAACCAAGGGTTGAAATTGGTGGGCGCGACAGGAACCTT
TACACTCTGGTGATGGTGGATCCAGACTCCCCAAGTCCAAGTAACCCAACAAATAGAGAA
TATCTTCATTGGTTGGTGACAGACATCCCGGAATCAGCAAATGCTAGCTATAGAAATGAA
ATTGTCAGCTATGAAAACCCAAAGCCATCTGCTGGAATACATCGCTTTGTCTTTGTACTC
TTCCGCCAGTCTGTCCAGCAAACCGTTTATGCACCAGGATGGAGACAAAATTTCAACACG
AGAGACTTTTCTGCGCTCTATAATCTTGGACCTCCAGTGGCTGCAGTTTTCTTCAATTGT
CAAAGGGAGAATGGGTGTGGAGGAAGACGATAT
>FT9_Sorghum_bicolor_Sobic.006G128500
ATGTCAAGGGATCCGCTAGTAGTAGGACATGTAGTAGGTGACATTTTGGACCCATTTATT
AAAACAGCCTCACTTAAGGTTCTGTACAACAACAAGGAACTGACCAATGGATCTGAGCTC
AAGCCATCACAAGTAGCAAATGAACCAAGGGTCGAAATCGGAGGGCGCGACAGGAACCTT
TACACTCTGGTGATGGTGGATCCAGACTCCCCAAGTCCAAGTAACCCAACAAAAAGAGAA
TACCTTCATTGGTTGGTGACAGACATCCCAGAATCAGCAAATGCTAGCTATGGAAATGAA
ATTGTCAGCTATGAAAACCCAAAGCCAACTGCTGGAATACATCGCTTTGTCTTTGTACTC
TTCCGCCAGTCTGTCCAGCAAACCGTTTATGCACCAGGATGGAGACAAAATTTCAACACG
AGAGACTTTTCTGCGCTCTATAATCTTGGACCTCCTGTGGCTGCAGTGTTCTTCAATTGC
CAAAGGGAGAATGGGTGCGGAGGCAGACGATAT
>FT9_Panicum_hallii_Pahal.G00695
ATGTCAAGGGACCCACTAGTAGTAGGACATGTTGTTGGCGACATTTTGGATCCATTTATC
AAATCAGCCTCACTTAGGGTTCTTTACAACAATAAGGAACTGACCAATGGATCTGAGCTC
AAGCCGTCACAAGTAGCAAATGAACCAAGGGTCGAAATTGCTGGGCGTGACAGGAACCTT
TACACTCTGGTGATGGTGGATCCAGACTCGCCAAGTCCAAGCAACCCAACAAAAAGAGAA
TACCTTCATTGGTTGGTGACAGACATCCCAGAATCAACAAATGCTAGCTATGGAAATGAA
ATTGTCAGTTATGAAAACCCAAAGCCAACTGCTGGAATACATCGCTTAGTCTTTGTACTT
TTCCGCCAATCTGTCCAGCAAACTGTTTATGCTCCAGGATGGAGACAAAATTTCAACACT
AGAGACTTTTCAGCACTTTATAATCTTGGACCTCCTGTGGCTGCCGTGTTCTTCAATTGT
CAAAGGGAGAATGGGTGTGGAGGCAGACGGTAT
>FT9_Oropetium_thomameum_11955A 
ATGTCAAGGGACCCACTTGTCTTAGGACATGTAGTCGGTGACATTTTGGACCAATTTATC
AAATCAGCATCACTTAAGGTTCTATTCAGTAACAAGGAACTGACCAACGGATGTGAGCTG
AAGCCATCACAAGTGGCAAATGAGCCAAGGATTGAAATTGCTGGGCGCGATAGGAACCTT
TATACTCTGGTGATGGTGGATCCAGACTCGCCAAGTCCAAGCAACCCAACAAAAAGAGAA
TACCTTCACTGGTTGGTAACAGACATCCCAGAATCAACAAACGCTACATATGGAAATGAA
GTTGTCAGTTATGAAAGCCCAAAACCAACTGCTGGAATACATCGCTTTGTCTTTGTACTC
TTCCGCCAATCTGTCCAGCAAACAGTTTATGCACCAGGATGGAGACAGAACTTTAACACG
AGAGACTTTTCTGCACTCTATAATCTTGGATCTCCTGTAGCTGCAGTATTCTTTAATTGC
CAAAGAGAGAATGGATGTGGAGGCAGACGATAC
>FT12D_Triticum_aestivum_TraesCS6D02G197100
ATGTCAAGGGATCCACTTGTTGTAGGCAATGTAGTTGGAGATATCTTGGACCCATTTATC
AAATCAGCATCACTCAAAGTCTTATACAACAATAGGGAGCTGACTAATGGATCTGAGCTC
AAGCCTTCACAAGTAGTCAATGAGCCACGGATCGAGATTGCTGGGCGTGACAGAAACCTT
TACACTTTGGTAATGGTGGATCCTGACTCACCAAGTCCAAGCAATCCAACCAAAAGAGAA
TACCTTCATTGGTTGGTGACAGACATTCCGGAATCAACAGATGCAAGCTATGGAAACGAG
ATAGTCAGCTACGAAAGCCCAAAGCCAACAGCAGGAATACATCGCTTTGTCTTTGTGATT
TTCCGCCAATCTGTCCAGCAGACCATTTATGCACCAGGATGGAGACCGAATTTCAACTCA
AGGGACTTCTCAGCACTTTACAGTCTAGGCCCACCTGTGGCTGCAGTATTCTTCAACTGC
CAAAGGGAGACCGGATGCGGTGGCAGACGATAC
>FT12A_Triticum_aestivum_TraesCS6A02G214400
ATGTCAAGGGATCCACTTGTTGTAGGCAATGTAGTTGGAGATATCTTGGACCCATTTATC
AAATCAGCATCACTCAAAGTCTTATACAACAATAGGGAGCTGACTAATGGATCTGAGCTC
AAGCCTTCACAAGTAGTCAATGAGCCACGGATCGAGATTGCTGGGCGTGACAGAAACCTT
TACACTTTGGTAATGGTGGATCCTGACTCACCAAGTCCAAGCAATCCAACCAAAAGAGAA
TACCTTCATTGGTTAGTGACAGACATTCCGGAATCAACAGATGCAAGCTATGGAAACGAG
ATAGTCAGCTACGAAAGCCCAAAGCCAACAGCAGGAATACATCGCTTTGTCTTTGTGATT
TTCCGCCAATCTGTCCAGCAGACCATTTATGCACCAGGATGGAGACCAAATTTCAACTCA
AGGGACTTCTCAGCACTTTACAGTCTAGGCCCACCTGTGGCTGCAGTATTCTTCAACTGC
CAAAGGGAGACCGGATGCGGTGGCAGACGATAC
>FT12B_Triticum_aestivum_TraesCS6B02G244400
ATGTCAAGGGATCCACTTGTTGTAGGCAATGTAGTTGGAGATATCTTGGACCCATTTATC
AAATCAGCATCACTCAAAGTCTTATACAACAATAGGGAGCTGACTAATGGATCTGAGCTC
AAGCCTTCACAAGTAGTCAATGAGCCACGGATCGAGATTGCTGGGCGTGACAGAAACCTT
TACACTTTGGTGATGGTGGATCCTGACTCACCAAGTCCAAGCAATCCAACCAAAAGAGAG
TATCTTCATTGGTTGGTGACAGACATTCCAGAATCAACAGATGCAAGCTATGGAAACGAG
ATAGTCAACTACGAAAGTCCAAAGCCAACAGCAGGAATACATCGCTTTGTCTTTGTGATT
TTCCGCCAATCTGTCCAGCAGACAATTTATGCACCAGGATGGAGACCAAATTTCAACTCA
AGGGACTTCTCAGCACTTTACAGTCTAGGCCCACCTGTGGCTGCAGTATTCTTCAACTGC
CAAAGGGAGACCGGATGCGGTGGCAGACGATAC
>FT12_Oryza_sativa_Os02g39064
ATGTCAAGGGATCCACTTGTTGTAGGCAATGTGGTTGGGGATATCTTGGACCCATTTATC
AAATCAGCATCACTCAGAGTGCTTTACAGCAATAGGGAACTGACTAATGGATCTGAGCTC
AAGCCTTCACAAGTAGCGAACGAGCCAAGGATTGAGATTGCTGGTCGTGACAGGACACTT
TACACTTTGGTGATGGTGGATCCTGACTCACCAAGTCCAAGCAATCCAACCAAAAGAGAA
TACCTTCATTGGTTGGTGACGGACATTCCAGAAACAACAAATGCGAGCTTTGGAAATGAG
ATAGTCAGCTATGAAAGTCCAAAGCCAACAGCGGGAATACATCGCTTTGTCTTTGTGCTT
TTCCGTCAATCTGTCCAACAGACCATTTATGCACCTGGATGGCGACAAAATTTTAACACA
AGGGATTTCTCGGCACTTTACAACCTAGGACCACCGGTGGCTGCCGTGTTCTTCAACTGC
CAAAGAGAGAATGGTTGTGGTGGCAGACGATAC
>FT12_Brachypodium_distachyon_Bradi3g48036
ATGTCAAGGGATCCACTTGTTGTAGGCAACGTAGTTGGAGATATCTTGGACCCATTTATC
AAATCAGCATCACTCAAAATCCTATACAACAATAGGGAGCTGACTAATGGATCTGACCTC
AAGCCTTCACAGGTAGTGAATGAGCCAAGGATTGAGATTGCTGGCCGTGACAGAAACCTT
TACACTTTGGTGATGGTGGATCCCGACTCACCAAGTCCAAGCAATCCAACCAAAAGAGAA
TACCTTCACTGGTTGGTGACAGATATTCCAGAATCAGCAAATGCAAGCTATGGAAACGAG
ATAGTCAGCTATGAAAGTCCAAAGCCAACAGCAGGAATACATCGCTTTGTCTTTGTGATT
TTCCGCCAATCTGTCAGGCAGACTATTGATGCACCAGGATGGAGACCCAACTTTAACTCA
AGGGACTTCTCAGCACTTTACAATCTAGGCCCACCAGTGGCTTCAGTGTTCTTCAACTGC
CAAAGGGAGACTGGATGTGGTGGCAGACGATAC
>FT12_Setaria_italica_Seita.1G223300
ATGTCAAGGGACCCACTTGTCGTTGGAAACGTAGTTGGAGATATCTTGGACCCATTTATC
AAATCAGCATCACTCAGAATCCTATACAACAATAGGGAACTGACTAATGGGTCAGAGCTC
AAGCCGTCACAAGTAGTCAATGAACCAAGGATTGAGATTGCTGGGCGTGACAGGACCCTT
TACACTTTGGTGATGGTGGATCCTGACTCACCGAGTCCAAGCAATCCAACCAAAAGAGAA
TACCTTCATTGGTTGGTGACAGATATTCCAGAATCAACAAATGTAAGCTTTGGAAATGAG
GTAGTAAGCTATGAAAGTCCAAAGCCAACTGCTGGAATACATCGCTTTGTCTTTATCCTC
TTCCGCCAATCCGTCCGGCAGACTATTTATGCACCAGGATGGAGACCAAATTTCAACACA
AGAGACTTCTCAGCACTTTATAATCTAGGACCACCCGTGGCCTCAGTGTTCTTCAACTGC
CAAAGGGAGAACGGGTGTGGTGGCAGACGATAC
>FT12_Setaria_viridis_Sevir.1G227200
ATGTCAAGGGACCCACTTGTCGTTGGAAACGTAGTTGGAGATATCTTGGACCCATTTATC
AAATCAGCATCACTCAGAATCCTATACAACAATAGGGAACTGACTAATGGGTCAGAGCTC
AAGCCGTCACAAGTAGTCAATGAACCAAGGATTGAGATTGCTGGGCGTGACAGGACCCTT
TACACTTTGGTGATGGTGGATCCTGACTCACCGAGTCCAAGCAATCCAACCAAAAGAGAA
TACCTTCATTGGTTGGTGACAGATATTCCAGAATCAACAAATGTAAGCTTTGGAAATGAG
GTAGTAAGCTATGAAAGTCCAAAGCCAACTGCTGGAATACATCGCTTTGTCTTTATCCTC
TTCCGCCAATCCGTCCGGCAGACTATTTATGCACCAGGATGGAGACCAAATTTCAACACA
AGAGACTTCTCAGCACTTTATAATCTAGGACCACCCGTGGCCTCAGTGTTCTTCAACTGC
CAAAGGGAGAACGGGTGTGGTGGCAGACGATAC
>FT12_Zea_mays_GRMZM2G127121
ATGTCAAGGGACCCACTTGTTGTAGGCAACGTAGTTGGAGATATCTTGGACCCATTTATC
AAATCAGCATCACTCAGAGTCCTATACAACAATAGAGAACTGACTAATGGATCTGAGTTC
AGGCCATCGCAAGTAGCTTATGAACCAAGGATTGAGATTGCTGGATATGACAGGACCCTT
TACACTTTGGTAATGGTGGATCCTGACTCACCAAGTCCAAGCAATCCAACAAAAAGAGAG
TACCTTCACTGGTTGGTGACAGATATTCCAGAATCAACAGATGTGAGCTTTGGAAATGAG
GTAGTAAGCTATGAAAGCCCAAAGCCAAGTGCTGGAATACATCGCTTCGTCTTTGTTCTG
TTCCGCCAATCTGTCAGGCAAACTATTTATGCGCCAGGATGGAGACAAAATTTCAACACA
AGAGACTTCTCAGCACTCTATAATCTAGGACCACCTGTGGCCTCAGTGTTCTTCAACTGC
CAAAGGGAGAATGGGTGCGGTGGCAGACGATAT
>FT12_Sorghum_bicolor_Sobic.004G206600
ATGTCAAGGGACCCACTTGTAGTAGGCAACGTAGTTGGAGATATCTTGGATCCATTTATC
AAATCAGCATCACTCAGAGTCCTATACAACAATAGGGAACTGACTAATGGATCTGAGCTC
AAGCCATCGCAAGTAGCCAATGAACCAAGGATTGAGATTGCTGGACATGACAGGACCCTT
TACACTTTGGTGATGGTGGATCCCGACTCACCAAGTCCAAGCAATCCAACGAAAAGAGAG
TACCTTCACTGGTTGGTGACAGATATTCCAGAATCAACAAATGTGAGCTATGGAAATGAG
GTAGTAAGCTATGAAAGTCCAAAGCCAAGTGCTGGAATACATCGCTTCGTCTTTGTGCTC
TTCCGCCAATCTGTCCGGCAAACTATTTATGCGCCAGGATGGAGGCAAAATTTCAACACA
AGAGACTTCTCAGCATTCTACAATCTAGGACCACCTGTGGCCTCAGTGTTCTTCAACTGC
CAAAGGGAGAATGGGTGTGGTGGCAGACGATAT
>FT12_Panicum_hallii_Pahal.A02425
ATGTCAAGGGACCCACTTGTCGTTGGCAACGTAGTTGGAGATATCTTGGACCCATTTATC
AAATCAGCATCACTCAAAGTCCTATACAACAATAGGGAACTCACTAATGGATCTGAGCTC
AAGCCGTCACAAGTAGCCAATGAACCAAGGATTGAGATAGCTGGGAGTGACAGGACCCTT
TACACTTTGGTGATGGTGGATCCTGACTCACCGAGTCCAAGCAATCCAACCAAAAGAGAA
TACCTTCATTGGTTAGTGACAGACATTCCAGAATCAACAAATGTAAGCTTTGGAAATGAG
GTAGTAAGCTATGAAAGTCCAAAGCCAACTGCTGGAATACATCGCTTTGTCTTTGTCCTC
TTCCGCCAATCCATCCGGCAGACTATTTATGCACCAGGATGGAGACCAAATTTCAACACA
AGAGACTTCTCAGCACTTTATAATCTAGGACCACCCGTGGCCTCAGTGTTCTTCAATTGC
CAAAGGGAGAACGGATGTGGTGGCAGACGATAC
>FT912_Ananas_comosus_Aco003470
ATGTCGAGGGATCCGCTTGTTGTTGGACACGTGGTTGGCGATGTTTTGGACCCTTTTGTG
AAGATTGCATCACTGAGGGTGTTCTATAGCAATCGGGAGCTGACAAATGGGTCCGAGCTC
AAGCCGTCGCAGGTAGCGAATGAGCCACGGATTGAAATTGGAGGGCGTGATAGGACCTTT
TACACACTTGTGATGGTGGACCCTGACTCACCAAGCCCTAGCAATCCAACCAAAAGGGAG
TATCTTCATTGGTTGGTGACAGACATACCAGAAACAACTAACGCCACTTTTGGGAATGAA
GTCGTCTGCTACGAAAGCCCCTGTCCAACTGCCGGGATTCACCGCTTTGTGTTGGTGTTG
TTCCGCCAATCGGTGCGACAAACCGTGGATGCACCGGGGTGGAGATCAAACTTCAACATG
AGGGACTTTGCAGCATTTTACAACCTCGGGCCGCCCGTGGCCGCTGTGTTCTTTAACTGC
CAAAGGGAGAATGGCTGTGGTGGGAGA------
>FT912_Ananas_comosus_Aco008070
ATGTCGAGGGATCCGCTCGTCGTGGGAAACGTTGTCGGCGACGTGTTGGACCCTTTTACC
AAGTCCGCGTCGGTGAGAGTGCTGTACAATAGTAGGGAGCTGACTAACGGGTCCGACCTG
AAGCCGTCGCAAGTAGCGAATGAGCCAAGGGTCGAGATCGGAGGGCGTGACAGGAACCTT
TACACACTCGTGATGGTGGACCCTGATTCCCCAAGCCCTAGCAATCCAACCAAAAGAGAG
TACCTTCACTGGTTGGTGACAGATATCCCAGAAACAACTAATGAAAGTTTTGGAAATGAG
ATAGTATCTTACGAAAGTCCGCGACCAACGGCTGGAATACACCGTTTCATCTTTGTGCTG
TTCAGGCAATCAGTTCGCCAAACCATTGACCCACCCGGATGGAGGGCAAACTTCAACACC
AAGGACTTCGCAGCACTTTATAACCTCGGCCCTCCGGTTGCAGCTATTTTCTTCAACTGC
CAGAGAGAGAGTGGCTGCGGTGGCAGA------
>FT7891112 Curcuma_olena_JQCX_scaffold_2069580
------------------------------------------------------------
------------------------------------------------------------
------------------------------GTTCAAATCAGAGGCCAGGACAGGACACTT
TATACACTTGTTATGGTGGATCCAGATGCACCAAGCCCCAGCAATCCAACGAAGAGAGAA
CACCTTCATTGGTTGGTGACAGACATCCCAGAAACAACTAATGCCAGCTTTGGAAATGAG
ATTGTTTGCTATGAGAGCCCACAGCCAACCGCTGGGATTCATCGATTTGTGTTCGTGCTG
TTTCGGCAATCGGTTCGACAAACGGTCTATGCACCGGGGTGGAGGCAAAACTTCAACACA
AGGGATTTTTTACAGCTTTATAACCTTGGGGACCCC------------------------
---------------------------------
>FT7891112 Maranta_leuconeura_JNUB_scaffold_2025637
------------------------------------------------------------
------------------------------------------------------------
------------------------------------------------------------
---------GTCATGGTGGATCCAGATGCACCGAGCCCAAGCAATCCTACTAAAAGAGAG
CACCTGCACTGGTTGGTGACAGACATACCAGAATCAACTGATGCAAGCTACGGAAATGAG
ATAGTTTGCTACGAGAGCCCACGACCAACAGCAGGCATCCATAGATTTGTCTTCGTATTG
TTCAAACAATCAGTTCGGCAAACGATCTATGCACCGGGATGGCGACAAAACTTTAACACT
AGGGACTTTGCAGCTCTTTACAACCTGGGGGATCCTGTTGCTGCAATTTTCTTCAATTGC
CAGAGGGAAAATGGTTGTGGTGGAAGAAGGTAT
>FT7891112 Brodiaea_sierrae IXEM_scaffold_2003542
------------------------------------------------------------
------------------------------------------------GGATCTGAGCTC
AAACCATCAGTGGTGATGAATGAGCCAAGGGTGGAAATTGGAGGGCGTGACAGGACACTG
TATACCCTGGTGATGATAGACCCTGATGCGCCAAGCCCGAGCAATCCAACCAAAAGAGAG
CACCTGCACTGGTTGGTGACTGACATTCCAGAAACAACTAATGCAAGCTTTGGAAATGAA
ATTGTCCCGTATGAGAGTCCACAGCCAACAGCTGGAATTCATCGCTTCGTATTTGTGCTA
TTTAGGCAGACTGCCCGACAAACCATATATGCGCCAGGGTGGCGCCAGAACTTCAACACC
AGGGACTTCGCAGCACTTTATAACCTTGNNNNNNAT---------------TTCAACTGC
CAACGAGAGAATGGCTGTGGCGGCAGGAGGTAC
>FT7891112a_Musa_acuminata_GSMUA9T07900
ATGTCGAGGGATCCTCTTGTCGTAGGCAATGTGATTGGTGATGTGTTGGACCCGTTTGTC
ACTTCCGCGGCGTTTCGGGTGATCTACAACAGCAAGGAACTCACCAATGGATCCGAGCTC
AAACCGTCCGCCGTCGCCAAAGAGCCCCGGGTTGAGATCCGAGGACACGACAGGACTCTG
TACACGCTGGTGATGGTGGATCCAGACGCACCGAGCCCCAGCAACCCGACCAAAAGAGAG
CACCTGCACTGGTTGGTGACAGACATCCCAGAGACAACTAATACCACCTTTGGAAATGAG
ATCGTCTGCTACGAGAGCCCACGGCCAACAGCTGGTATCCACCGCTTCGTGTTCGTGCTG
TTCCGGCAATCGGTCCGGCAGACGATCGACGCGCCTGGGTGGAGGCAGAACTTCAACACC
AAGGACTTCTCCGCTCTCTACAACCTCGGGGATCCCGTCGCGGCCATGTTCTTCAACTGC
CAGAGAGAGAACGGCTGTGGCGGAAGAAGGTAT
>FT7891112b_Musa_acuminata_GSMUA2T05870
ATGTCGAGGGATCCGCTTGTTGTAGGCAATGTCATAGGTGATGTCTTGGACCCATTCGTC
AAGTCCGCGACGCTGAGGGTGATCTACAACAACAAGGAGCTGACCAATGGATCCGAGCTC
AAGCCGTCGGCGGTGGAGAATGAGCCGAGAGTCGAGATCAGAGGCCGCGATAGGAACCTT
TATACGCTAATGATGGTGGATCCAGATGCACCAAGCCCCAGCAATCCAACCGAAAGAGAG
CACCTGCATTGGTTGGTGACAAACATACCAGAAACAAAGAACACCAGCTTTGGCAATGAA
ATTGTTTGCTATGAGAGTCCACGGCCGACAGCCGGAATTCATCGCTTTGTGTTTGTGTTG
TTCCGGCAATCGATTCGGGAAACAATCTATGCACCTGGATGGAGGCAAAACTTCAACACC
AGGGAGTTTGCAGCACTTTACAACCTCGGGGATCCTGTTGCTGCGATGTTCTTCAACTGC
CAGAGGGAGAATGGTTGTGGTGGAAGAAGGTAC
>FT7891112c_Musa_acuminata_GSMUA10T16460
ATGTCGAGGGATCCGCTAGTCATCGGCAATGTCGTCGGTGACATCCTGGACCCATTCGTC
AAGTCCGCAAACTTGAAGGTGACTTACAACAACAAGGAGCTGATCAATGGGTCCGAGCTC
AAACCTTCGACGATCGCCGACGAGCCCAGGGTCGAGATCAGAGGACGTGACAGGACGCTT
TACACGCTTGTGATGGTGGACCCTGATGCACCAAGCCCCAGCACTCCAACCAAGAGAGAG
TATCTGCATTGGTTGGTGACAGACATCCCAGAAACAACAAATGCCAGTTATGGGAACGAG
ATAGTCACCTATGAGAGTCCCCGACCCATCTCTGGAATCCATCGCTTTGTGTTTGTGCTG
TTCCGGCAATCCGTCCGGCAAACAATCTATGCACCGGGATGGAGGCAAAACTTCAGCACA
AGAGACTTTGCAGCAGTCTACAACCTCGGGGATCCTGTTGCTGCCATGTTCTTCAACAGC
CAGAGGGAGAATGGGTGCGGTGGAAGAAGGTAC
>FT7891112d_Musa_acuminata_GSMUA2T20900
ATGTCGAGGGACCCACTTGTCGTCGGCAACGTCGTAGGTGACGTGCTGGACCCATTTGTC
AGGTCGGCAACGATGAGGGTGTCCTATGGCAACAAGGAGCTGACCAATGGGTGTGAGCTC
AAACCGTCAATGGTTGCGGTTGAGCCAAGAGTCGAGATCAAAGGACGCAATAGGATCCTT
TACACTCTTGTGATGGTGGACCCTGATGCACCAAGCCCTAGCAATCCAACAAAAAGAGAG
TACCTGCACTGGTTGGTGACAGATATCCCAGAAACATCAAATGCAAGCTATGGCAACGAG
ATTGTCTCCTATGAGAGCCCACGGCCAACTGCTGGGATCCATCGCTTCGTGTTCATTCTG
TTCCGGCAATCTGTCTGCCAAACCATGTATGCACCTGGATGGAGACAGAACTTCAACACG
CGGGATTTTGCAGCAGCTTTTAACCTTGGGGATCCTGTAGCTGCAATGTTCTTCAACTGC
CAGAGGGAGAATGGATGTGGTGGAAGAAGGTAT
>FT7891112e_Musa_acuminata_GSMUA3T02730
ATGTCGAGGGACGCCCTCGTCGTTGGTAATGTCGTGGGTGACGTGTTGGACCCATTCGTC
AAGTCCGCGACGATGAAGATAACCTAC---AACAAGGAATTGACGAATGGGTCCGAGCTC
AAGCCCTCGATGGTGGCCACCGAACCGCGAGTGGAGATGCGAGGACACAACAGAAACCTT
TACACGCTTGTGATGGTGGATCCTGATGCACCAAGCCCTAGCAATCCAACAAAGAGAGAG
TACCTGCACTGGTTGGTGACAGACATCCCAGAGACAACAAACGCCACTTATGGCAACGAA
ATTGTCTCCTATGAGAGTCCACGGCCGACCGCTGGAATCCACCGGTTCGTGTTTGTGTTG
TTCCGGCAGTCCGTCCGCCAAACCATCTATGCGCCTGGATGGAGACAAAACTTCAGCACA
AGGGATTTTGCAGCAGTTTACAACCTAGGGGATCCTGTAGCTGCGATGTTCTTCAACTGC
CAGAGGGAGAATGGATGTGGTGGAAGAAGGTAC
>FT7891112 Freycinetia_multiflora_DGXS_scaffold_2102936
AGGGAGAGGGATCCTCTTGTTGTTGGTGGTGTGGTTGGCGATGTCTTGGATCCCTTCACC
AAGTCGGCTTCGTTTAGGGTGATATACAACAATAAGGAGGTTACCAATGGCTCCGAGCTG
AAGCCTTCAGTGGTGGTGAGTGAGCCGAGGGTTGAGATTGGAGGCCACGACAGAAGGTTT
TACACTCTTGTGATGATTGATCCAGACTCACCAAGCCCAAGCAATCCCACGCAGAGAGAG
CACCTCCACTGGTTGGTGACTGACATCCCAGAATCAACTAACACAAATTTCGGAACTGAG
ATCGTCCGCTATGAGAGCCCTCGGCCGGCAGCCGGAATTCATCGTCTCGTTTTTGTTCTA
TTCAGGCAAAACATTCGGCAAACTATATATGCACCTGGGTGGCGTCAGAATTTTAATACC
AGGGACTTTGCAGCGCTCTACAACCTTGAACAGCCTGTAGATGCTATGTACTTCAACTGT
CAAAGGGAGAATGGCTGTGGTGGTAGAAGGTAC
>FT10A_Triticum_aestivum_TraesCS5A02G297300
CGCGGCAGGGACCCTTTGGCACTGAGCCAGGTAATTGGTGATGTGTTGGATCCTTTCATA
AAGTCAGCTGCCATGATAATTAATTATGGTGAGAAGGAGATTACAAATGGCACTGGGGTA
CGATCATCTGCCGTGCTCAATGCACCACAGGTGCAGATTGAAGGTCGTGACACGAAGCTC
TACACACTTGTTATGGTGGATCCTGACGCGCCAAGTCCAAGCAAACCGGAATACAGGGAA
TATTTGCATTGCTTGGTGACAGACATCCCAGAGGCAACAGATGCACGTTTTGGCAATGAA
ATAGTTCCCTATGAAGCTCCACGGCCACCAGCCGGTATTCATCGGCTTGTTTTTGTGCTA
TTCAAACAGGAAGCACGGCAGACAGTTTATGCACCAGGATGGCGGCAAAATTTTAACATC
AGAGACTTCTCAGCATTTTACAATCTTGGACCACCGGTTGCTGCATTATTCTTCAACTGC
CAAAAGGAGAGTGGTGTTGGTGGCAGAAGGTTC
>FT10B_Triticum_aestivum_TraesCS5B02G296600
CGGGGCAGGGATCCTTTGGCACTGAGCCAGGTAATTGGTGATGTGTTGGATCCTTTCGTA
AAGTCAGCTGCCATGAGGATTAATTATGGTGAGAAGGAGATTACAAATGGCACTGGGGTA
CGATCATCTGCTGTGCTCAATGCACCACAGGTGGAGATTGAAGGTCGTGACACGAAGCTC
TACACACTTGTTATGGTGGATCCTGACGCGCCAAGTCCAAGCAAACCGGAATACAGGGAA
TATTTGCATTGGTTGGTGACAGACATCCCAGAGGCAACAGATGTACGTTTTGGCAATGAA
ATAGTTCCCTATGAAGCTCCACGGCCACCAGCCGGTATTCATCGGCTTGTTTTTGTGCTA
TTCAAACAGGGAGCACGGCAGACAGTTTATGCACCAGGATGGCGGCAAAATTTTAACATC
AGAGACTTCTCAGCATTTTACAATCTTGGACCACCAGTTGCTGCATTATTCTTCAACTGC
CAAAAGGAGAGTGGTGTTGGTGGCAGAAGGTTC
>FT10D_Triticum_aestivum_TraesCS5D02G304400
CGGGGCAGGGACCCTTTGGCACTGAGCCAGGTAATTGGTGATGTGTTGGATCCTTTCGTA
AAGTCAGCTGCCATGAGGATTAATTATGGTGAGAAGGAGATTACAAATGGCACTGGGGTA
CGATCATCTGCCGTGCTCAATGCACCACAGGTGGAGATTGAAGGTCGTGACACGAAGCTC
TACACACTTGTTATGGTGGATCCTGACGCGCCAAGTCCAAGCAAACCGGAATACAGGGAA
TATTTGCATTGGTTGGTGACAGACATCCCAGAGGCAACAGATGCACGTTTTGGCAATGAA
ATAGTTCCCTATGAAGCTCCACGGCCACCAGCCGGTATTCATCGGCTTGTTTTTGTGCTA
TTCAAACAGGGAGCACGGCAGACAGTTTATGCACCAGGATGGCGGCAAAATTTTAACATC
AGAGACTTCTCAGCATTTTACAATCTTGGACCACCGGTTGCTGCATTATTCTTCAACTGC
CAAAAGGAGAGTGGTGTTGGTGGCAGAAGGTTC
>FT10_Hordeum_vulgarum_HORVU5Hr1G078310
CGGGGTAGGGACCCTTTGGCACTGAGCCAGGTAATTGGTGATGTGCTGGATCCTTTCGTA
AAGTCAGCTACAATGAGGATTAATTATGGTGAGAAGGAGATTACAAATGGCACTGGGGTA
CGATCATCTGCTGTGCTCAATGCACCAAAGGTGGAGGTTGAAGGTCGTGACACGAAGCTC
TACACACTTGTA------------------------------------------------
------------------------------------------------------------
------------------------------------------------------------
------------------------------------------------------------
------------------------------------------------------------
---------------------------------
>FT10_Oryza_sativa_Os09g33850
CGAGGTAGGGATCCTTTGGCATTGAGCCAGGTAATTGGCGATGTGTTGGATCCTTTCATA
AAGTCAGCTGCAATGAGGATTAATTATGGTGAGAAGGAGATTACAAATGGAACTGGAGTA
CGATCATCTGCTGTTTTCACTGCACCACATGTTGAGATTGAAGGTCGTGACACGAAGCTC
TACACACTTGTTATGGTGGATCCTGATGCGCCAAGTCCAAGCAAACCAGAATACAGGGAA
TATTTGCATTGGTTGGTGACAGACATCCCAGAGGCAATAGATGCACGTTTTGGCAATGAA
ATAGTTCCGTACGAAGCTCCACGGCCACCGGCTGGAATTCATCGGCTTGTTTTTGTGCTA
TTCAAACAGGAAGCACGACAAACAGTTTATGCTCCAGGATGGCGGCAAAATTTCAACGTC
AGAGATTTCTCTGCATTTTACAATCTTGGACCACCTGTTGCTGCATTATACTTCAACTGC
CAGAAGGAGAGTGGTGTTGGTGGCAGAAGGTAG
>FT10_Brachypodium_distachyon_Bradi4g35040
CGGGGCAGGGATCCTTTGGCATTGAGCCAGGTAATTGGTGATGTTTTGGATCCTTTCGTA
AAGTCAGCTGCGATGAGGATTAATTATGGTGAGAAGGAGATTACAAATGGCACCGGGTTA
CGATCATCTTCTGTGCTCAATGCACCGCAGGTTGAGATTGAAGGTCGTGACACAAAGCTC
TACACACTTGTCATGGTGGATCCTGATGCGCCAAGTCCAAGCAAACCAGAATACAGGGAA
TATTTGCATTGCTTGGTGACTGACATCCCAGAGGCAACAGATGCACGTTTTGGCAATGAA
ATAGTTCCCTATGAAGCTCCACGGCCACCAGCCGGAATTCATCGGATTGTTTTTGTGCTA
TTCAAACAGGAAGCACGGCAAACAGTTTATGCACCAGGATGGCGGCCAAATTTTAACATC
AGAGACTTCTCAGCATTTTACAATCTTGGACCACCAGTTGCTGCATTATTCTTCAACTGC
CAAAAGGAGAGTGGTGTTGGTGGCAGAAGGTTT
>FT10_Setaria_italica_Seita.2G271200
CGAGGCAGGGATCCTTTGGCATTGAGCCAGGTAATTGGTGATGTGTTGGATCCTTTTGTA
AAGTCAGCAACAATGAGGATTAATTATGGTGACAAGGAGATCACAAATGGCACTGGACTA
CGAGCATCAGCAGTGCTCAATGCACCACATGTTGAGATTGAAGGCCATGACACAAAGCTC
TACACACTTGTTATGGTGGATCCTGATGCACCAAGTCCAAGCAAACCAGAGTACAGGGAA
TATCTGCAATGGTTGGTGACAGATATACCAGAGGCAAGAGACGTACGTTTTGGCAATGAA
ATAGTTCCCTATGAAAGCCCAAGGCCACCTGCTGGGATTCACCGAATTGTTTTTGTGCTA
TTCAAACAGCAAGCACGACAGACAGTTTATGCACCAGGATGGCGGCAAAATTTCAACATT
AGAGACTTCTCAGCAATTTACAATCTCGGAGCACCAGTTGCTGCATTATACTTCAACTGC
CAAAAGGAGAGTGGTGTTGGTGGCAGAAGGTTC
>FT10_Setaria_viridis_Sevir.2G282000
CGAGGCAGGGATCCTTTGGCATTGAGCCAGGTAATTGGTGATGTGTTGGATCCTTTTGTA
AAGTCAGCAACAATGAGGATTAATTATGGTGACAAGGAGATCACAAATGGCACTGGACTA
CGAGCATCAGCAGTGCTCAATGCACCACATGTTGAGATTGAAGGCCATGACACAAAGCTC
TACACACTTGTTATGGTGGATCCTGATGCACCAAGTCCAAGCAAACCAGAGTACAGGGAA
TATCTGCAATGGTTGGTGACAGATATACCAGAGGCAAGAGACGTACGTTTTGGCAATGAA
ATAGTTCCCTATGAAAGCCCAAGGCCACCTGCTGGGATTCACCGAATTGTTTTTGTGCTA
TTCAAACAGCAAGCACGACAGACAGTTTATGCACCAGGATGGCGGCAAAATTTCAACATT
AGAGACTTCTCAGCAATTTACAATCTCGGAGCACCAGTTGCTGCATTATACTTCAACTGC
CAAAAGGAGAGTGGTGTTGGTGGCAGAAGGTTC
>FT10a_Zea_mays_GRMZM2G440005
CGAGGCAGGGATCCTTTGGCATTGAGCCAGGTAATTGGTGATGTGTTGGATCCTTTCATA
AAGTCAGCAACGATGAGGATTAATTATGGTGACAAGGAGATAACAAATGGCACTGGACTA
CGAGCATCTGCTGTTCTCAATGCACCACATGTTGAGATTGAAGGCCACGACACAAAGCTC
TACACACTTGTTATGGTGGATCCTGATGCACCAAGTCCAAGCAAACCAGAGTACAGGGAA
TATCTGCATTGGTTGGTAACAGATATACCAGAGGCAAGAGACATACGTTTTGGCAACGAA
ATAGTTCCCTATGAAAGCCCAAGGCCACCAGCTGGAATTCATCGAACTGTTTTTGTGCTA
TTCAAACAACAAGCTAGACAAACAGTTTATGCACCAGGATGGCGGCCAAATTTCAACATC
AGAGACTTCTCAGCAATTTACAATCTTGGACCACCAGTTGCTGCATTATACTTCAACTGC
CAAAAGGAAAGCGGTGTTGGTGGCAGAAGGTTC
>FT10b_Zea_mays_GRMZM2G158809
CGAGGCAGGGATCCTTTGGCATTGAGCCAGGTAATTGGTGATGTGTTGGATCCTTTCATA
AAGTCAGCAACGATGAGGATTAATTATGGTGACAAGGAGATCACAAATGGCACTGGACTA
CGAGCATCTGCTGTGCTCAATGCACCACATGTTGAGATTGAAGGCCACGACACAAATCTC
TACACACTTGTTATGGTGGATCCTGATGCACCAAGTCCAAGCAAACCAGAGTACAGGGAA
TATCTGCATTGGTTGGTAACAGATATACCAGAGGCAAGAGACATATGTTCTGGCAATGAA
ATAGTTCCCTATGAAAGCCCAAGGCCACCAGCTGGAATTCATCGAATTGTTTTTGTGCTG
TTCAAACAGCAAGCAAGACAAACAGTTTATGCACCAGGATGGCGGCAAAATTTCAACATC
AGAGACTTCTCGGCAATTTACAATCTTGGAGCACCAGTTGCTGCATTATACTTCAACTGC
CAAAAGGAAAGTGGTGTTGGTGGCAGAAGGTTT
>FT10_Sorghum_bicolor_Sobic.002G262500
CGAGGAAGGGATCCTTTGGCATTGAGCCAGGTAATTGGTGATGTGTTGGATCCTTTCATA
AAGTCAGCAACAATGAGGATTAATTATGGTGACAAGGAGATCACAAATGGCACTGGACTA
CGAGCATCTGCTGTGTTCAATGCACCACATGTTGAGATTGAAGGCCACGACACAAAGCTC
TACACACTTGTTATGGTGGATCCTGATGCACCAAGTCCGAGCAAACCAGAGTACAGGGAA
TATCTGCATTGGTTGGTGACAGATATACCAGAGGCAAGAGACATACGTTTTGGCAATGAA
ATAGTCCCCTATGAAAGCCCAAGACCACCAGCTGGAATTCATCGAATTGTTTTTGTGCTA
TTCAAACAGCAAGCAAGACAAACAGTTTATGCACCAGGATGGCGGCAAAATTTCAACATC
AGAGACTTCTCAGCAATTTACAATCTTGGAGCACCAGTTGCTGCATTATACTTCAACTGC
CAAAAGGAAAGCGGTGTTGGTGGCAGAAGGTTC
>FT10_Panicum_hallii_Pahal.B03468
CGAGGCAGGGATCCTTTGGCATTGAGCCAGGTAATTGGTGATGTGTTGGATCCTTTTGTT
AAGTCAGCAACAATGAGGATTAATTATGGTGACAAGGAGATCACAAATGGCACTGGACTA
CGAGCATCAGCAGTGCTCAATGCACCACATGTTGAGATTGAAGGCCACGACGCAAAGCTC
TACACACTTGTTATGGTGGATCCTGATGCACCAAGTCCAAGCAAACCAGAGTACAGGGAA
TATCTACAATGGTTGGTGACAGATATACCAGAGGCGAGAGACATCCGTTTTGGCAATGAA
ATAGTTCCCTACGAAAGCCCAAGGCCACCTGCTGGAATTCATCGAATTGTTTTTGTGCTA
TTCAAACAGCAAGCACGACAGACAGTTTATGCACCAGGATGGCGGCAAAATTTCAACATC
AGAGACTTCTCAGCAATCTACAATCTCGGAGCACCAGTTGCTGCATTATACTTCAACTGC
CAGAAGGAGAGCGGTGTTGGTGGCAGAAGGTTC
>FT10 Neurachne_annularis_BPKH_scaffold_2016838
CGAGGCAGGGATCCTCTTGCATTGAGCCAGGTAATTGGTGATGTGTTGGACCCCTTTGTA
AAGTCAGCAACAATGAGGATCAATTATGGTGACAAGGAGATCACAAATGGCACTGGACTA
CGAGCATCAGCGGTGCTCAATGCACCACAAGTTGAGATTGAAGGCCACGACACGAAGCTC
TACACACTTGTTATGGTGGATCCTGATGCACCAAGTCCAAGCAAACCAGAGTACAGGGAA
TATCTGCAATGGTTGGTGACAGATATACCAGAGGCAAGAGACGTACGTTTTGGCAATGAA
ATAGTTCCCTACGAAAGCCCAAGGCCACCTGCTGGAATTCATCGAATTGTTTTTGTGCTA
TTCAAACAGCAAGCACGACAGACAGTTTATGCACCAGGATGGCGGCAAAATTTCAACATC
AGAGACTTCTCAGCAATTTACAATCTAGGACCACCAGTTGCTGCATTATACTTCAACTGC
CAAAAGGAGAGTGGTGTTGGTGGCAGAAGGTTC
>FT10 Neurachne_tenuifolia_NNOK_scaffold_2064424
CGAGGCAGGGATCCTCTTGCATTGAGCCAGGTAATTGGTGATGTGTTGGACCCCTTTGTA
AAGTCAGCAACAATGAGGATTAATTATGGTGACAAGGAGATCACAAATGGCACTGGACTA
CGAGCATCAGCAGTGCTCAATGCACCACAAGTTGAGATTGAAGGCCACGACACGAAGCTC
TACACACTTGTTATGGTGGATCCTGATGCACCAAGTCCAAGCAAACCAGAGTACAGGGAA
TATCTACAATGGTTGGTGACAGATATACCAGAGGCAAGAGACGTACGTTTTGGCAATGAA
ATAGTTCCCTACGAAAGCCCAAGGCCACCTGCTGGAATTCATCGAATTGTTTTTGTGCTA
TTCAAACAGCAAGCACGACAGACAGTTTATGCACCAGGATGGCGGCAAAATTTCAACATC
AGAGACTTCTCAGCAATTTACAATCTCGGAGCACCAGTTGCTGCATTATACTTCAACTGC
CAAAAGGAGAGTGGTGTTGGTGGCAGAAGGTAG
>FT10 Neurachne_lanigera_VQYB_scaffold_2060917
------------------------------------------------------------
------------------------------------------------------------
------------------------------------------------------------
------------------------------------------------GAGTACAGGGAA
TATCTGCAATGGTTGGTGACAGATATACCAGAGTCAAGAGACGTACGTTTTGGCAATGAA
ATAGTTCCCTACGAAGGCCCAAGGCCACCTGCTGGAATTCATCGAATTGTTTTTGTGCTA
TTCAAACAGCAAGCACGACAGACAATTTATGCACCAGGATGGCGGCAAAATTTCAACATC
AGAGACTTCTCAGCAATTTACAATCTCGGGTCACCAGTTGCTGCATTATACTTCAACTGC
CAAAAGGAGAGTGGTGTTGGTGGCAGAAGGTTC
>FT10 Aristida_stricta_HATH_scaffold_2078368
------------------------------------------------------------
------------------------------------------------------------
------------------------------------------------------------
------------------------------------------------------------
------------TTGGTGACAGATATACCAGAGGCAAGAGATGTACGTTTTGGCACTGAA
ATTGTTCCCTATGAAAGCCCAAGGCCACCAGCTGGAATTCATCGGATTGTTTTTGTACTG
TTCAAACAGCAAGCGCGGCAAACAATTTATCCACCAGGATGGCGGCAAAATTTCAACATC
AGAGACTTCTCAGCAATTTACAATCTTGGGCCACCAGTTGCTGCATTATACTTCAACTGC
CAGAAGGAGAGTGGTGTTGGTGGCAGAAGGTTC
>FT10_Ananas_comosus_Aco004692
AGGGGGAGGGATCCATTAGTGTTGGGTCAAGTAATAGGTGATGTTTTAGACCCTTTTGTT
AAGTCAGCAACAATGCGGATAATTTACGACAATAAGGAGCTCACAAATGGAACCGGTTTA
AGGACATCGGCGGTGTCGAGTCAGCCACGAGTCGAGATCGAAGGGACTGATAGGAAGCTC
TATACACTTGTGATGGTGGATCCTGATGCACCAAGTCCCAGCAATCCAACTTATAGAGAA
TATTTGCACTGGTTGGTGTCGGATATTCCAGAAGCACAAGATGCAAGA------AATGAA
ATAGTCCCATACGAAAGCCCAGGACCGTCGGCGGGGATTCATCGCATTGTTTTTGTGCTA
TTTCATCAGGAAGTTCGACAAACAATCCATCCTCCCGGTTGGCGCCAGAACTTCAATACG
AGGGACTTCTCAGCATTTTATAATCTCGGATCGCCGGTCACCGCCGTATACTTCAACTGC
CAAAGAGAGAGCGGTTGCGGTGGTAGAAGG---
>FT10a_Musa_acuminata_GSMUA3T21510
CAAGGAAGGGATCCTCTTGTCCTGGGCCAAGTAGTTGGTGATGTTTTGGATCCTTTCACT
CGGTCAGCTGCCATGAGAGTGATGTACAACAGCAAAGAGATAAGAAATGGAACAGGGCTG
AGGCACTCAGCGGTGGTGAATAAGCCCCGAGTTGAGATTGAAGGACATGATAGGCAGCTC
TACACGCTGGTGATGGTGGATGCTGATGCACCAAGCCCAAACAGTCCTACAGACAGAGAG
TACCTTCACTGGTTGGTGACAGACATCCCAGAAACCCTTGATGCCAGTTATGGAAATGAA
ATTGTCAGCTATGAGAGCCCACATCCAACCGCAGGGATTCATCGTATCGTTCTTGTGCTC
TTCCGGCAAGAGGTTCAGCAAACTATTTATGCACCCGGTTGGCGTCAAAACTTCAACACC
AGGGACTTCTCAGCATTCTATAGCATTGGACCTCCTGTGGCTGCCATATACTTCAACTGC
CAAAGAGAGAATGGTTGTGGGGGACGAAGGTAA
>FT10b_Musa_acuminata_GSMUA1T17050
CGAGGAAGGGATCCTTTGGTGTTAGGGCAGATTGTTGGGGATGTGTTGGATCCTTTCACT
AGATCTGCTACTATGAGAATTATGTACAACAATAGGGAAATCTCGAATGGGAGTAGGCTA
AGGCAATCGGCTGTGGCGGATAAGCCACAGGTTCAAATTGAAGGGAATGATAGGAAGCTC
TATACACTTGTGATGGTGGATCCTGATGCACCAAGTCCAAACAATCCAACTGATAGAGAG
TATCTGCACTGGTTGGTGACAGACATCCCAGAAACTCTTGATGCAAGTCATGGAAACGAG
ATAGTGAGCTATGAAAGCCCACGGCCACAAGCCGGGATTCACCGTATCGCACTTGTCCTC
TTCCGTCAGCAAGTCCAGCAGACTGTGCATGCGCCTGGGTGGCGTCAAAACTTCAGCACG
AGAGACTTCTCTGCCTTCCATAACCTTGGACTCCCTGCTGCTGCTACCTTCTTTAATTGT
CAACGAGAGACTGGTTGTGGAGGAAGAAGGTAG
>FT10 Talbotia_elegans_SILJ_scaffold_2018531
AGGGAGAGAGATCCTCTAGTGCTTGGGGGTGTCATTGGGGATGTTATAGATCCTTTCGAC
AAGACTGCAACTTTGAGGGTAGTCTTTGACGGCAGAGAAGTCACTAATGGGACGAGGATC
AAGCAGTCTACGGTGGCGAACCAGCCGCAAGTTGTGATTGGAGGGAGGAGTAGGAGCCTT
TACACCCTTGTTATGGTGGATCCTGATGCACCAACGCCAACAAATCCAACACAACAGGAA
TATCTACTCTGGTTAGTAACAGACATCCCAGAAGGTGCAGATGTAAGTTGTGGAAATGAA
ATAGTTAGCTACGAGGGTCCAAGAGCACCAACTGGATTTCACAGGATAGTGTTCGTGGTG
TGGAGGCAGGAGACGCAGCAAACAGTTTACGCACCGGGTTGGCGCCAGAACTTCAATACA
AGAGATTTCCAAGCCTGTTACAATCTCACCCAACCAGTTGCTGCTGTCTACTTCAACTGC
CAACGTGAAAATGGTTGTGGCGGTAGAAGGTTT
>FT10 Dioscorea_villosa_OCWZ_scaffold_2037674
------------------------------------------------------TTTGTA
AAGAGTGTGAATTTAAGGCTAGTTTATGGTAACAAAGAGATCACTAATGGAACTGGCTTT
AGATCTTCAGCTGTTGTTAATCAACCTTGGCTTGACATCAGGGGAAACAATAACTCTCTT
TACACTCTTGTGATGGTTGATCCTGATGCACCAAGCCCAAACAATCCTTATCAAAAA---
------------------------------------------------------------
------------------------------------------------------------
------------------------------------------------------------
------------------------------------------------------------
---------------------------------
>FTA_Zostera_marinara_Zosma162g00620
GAAAAGAATGATCCACTTGTTCTGGGAAGAGTTGTAGGAGATGTTCTGAATCCATTCAAA
AGATCAGTTGATCTTGATGTCTTTTTTAAGCTAAGGAAGGTTAACAATGGCAGTGAGTAT
AAACCTTCTGATATTGTTTCCAAACCTAGAGTTCGGATCGGTGGTGATGACAGTAAATTT
TACACGCTTGTCATGATAGATCCCGATGCTCCAAACCCAAGTGATCCCATTATCAAAGAG
TATCTGCATTGGTTGATCACAGATATTCCAGGAACAACCGGAACACCCTTTGGAAACGAT
GTCGTGTGCTACAATAACCCAACGCCGACCATTGGAATCCACAGGTACGTGTTTGTGCTG
TTCCAGCAGCTTGGCCGGGATACTGTTTACAGACCCGAGTTTCGCCATAATTTCAACACA
CTGGAATTTGCCAAGAATTACAATCTAGGATCACCGGTGAGTGCAGTCTACTTTAACTGC
CAGAGAGAAAAAGGATCTGGAGGTAGAAAGATT
>FTAa_Spirodela_polyrhiza_Spipo19G0001600
------------------------------------------------------------
------------------------------------------------------------
------------------------------------------------------------
---------GTGATGGTGGACCCAGACGTGCCGAGCCCCAGCAACCCTACTCTGAGAGAG
TATTTGCACTGGCTGGTAGCGGACATACCAGCAACAACTACGGTGGAGTTTGGGAACGAA
CTGGTGTGCTATGAAAGCCCGAGGCCCACTGCGGGGATCCACCGCCTAGTCTTCGCGTTG
TTTGAGCAGCTCGGCAGGAACACCGTCTTTCCGCCCACGTTCCGCCACCACTTCAACACC
GGCGACTTTGCCCAGCAGTACAACCTGGGATTGCCGGTGGCCGCTCTCTACTTCAACTGC
CAGAGGGAAGGGGGTTCCGGTGGAAGGCGATTC
>FTAb_Spirodela_polyrhiza_Spipo14G0029400 
GAGATACGAGACCCACTAGTAGTGGGTGGCGTGGTGGGGGATGTCCTGGACCCTTTTACC
CGGGGCACCTCCCTAAGAGTCTTCTACCCGAACCACCCTGTACTCAGCGGCGCAGGGTTA
CGGCCATCGGCAGTTTCCAGCAGGCCAAGAACATACGTCGGCGGGGAA---CGGACCTTC
TTCACCTTGGTTCTGGTGGATCCGGACTCTCCTAGCCCGAGCAATCCGACGAACAGAGAG
TACCTGCACTGGTTAGTGACGGACATCCCGGGATCAACGGACGCATCCTTCGGGCACGAG
ATGGTGAACTACGAAGCGCCGCAGCCAACGGCGGGGATCCACCGCCTAGTCTTCGTCTTG
TTCCGACAAACCGATAGACAGACAGTCCGCGCCCCTGCGGATCGCGAGAACTTCAGCACC
CGGGTCTTTGCTCAGCACAACAGCCTCGGCCCCCCAGTCGGCGCCGTCTACTTCAACTGC
CAGAGGGAGAAGGGAGCGGGGGGGAGGAGGTTC
>FTBa_Spirodela_polyrhiza_Spipo19G0001700 
CGTGACCGGGATCCGATAGTGGTTGGCCGCGTAGTCGGGGATGTCCTGGACCCGTTCACC
AGGACCGTCCAACTCAGGGTGGTCTACAACAACCGGGAAGTCTCCAACGGCTGCGAGTTC
AAGCCGTCCGCCGTCGCCGGCCCGCCACGCGTGGACGTCGGGGGAGGCGACAGGACTCTC
TATACACTCGTGATGATCGATCCCGACGCCCCCAGCCCCAGCAACCCGACCTCCAGGGAG
TACCTACAATGGTTGGTGACGGACATCCCCGGGACGACTAACGCTACGTTCGGTAACGAG
GTTGTGGCCTACGAGAGCCCCCGTCCGACGGTGGGCATACATCGCTTCGTGTTCGTTCTC
TTCCGGCAGCTCAGCAGGCAGGCCGTGTACGCGCCGGGCTGGAGGCAGCAGTTCAACACC
AGGGACTTCGCGGAGGTGTACGATCTCGGGCCGCCGGTGGCCGCGCTGTACTTCAATTGC
CAGAGAGAGACTGGCTCAGGGGGGAGGAGGTTC
>FTBb_Spirodela_polyrhiza_Spipo14G0029500 
CCCGACAGGGACCCCTTGGTAGTCAGTCACGTCATAGGCGACGTGGTGGACGCCTTCACC
AGGTCAGCCGGCCTCCGGGTTTCCTTCGCCGGTCGGGAGGTCACCAACGGGTGCGAGTTC
AAGCCGTCGGCCGTCGTCAACCCGCCGCGGGTGGACATTGGCGGAGATAGCAGATCTCTC
TTCACACTGGTGATGGTCGACCCCGATGCCCCCAGCCCTAGCAACCCTACGTCGAGGGAG
TACCTGCACTGGTTGGTGACGGACATCCCGGGGACAACCGGCGCGAGCTACGGGTATGAG
ATCGTCTCCTACGAGAGCCCCCGGCCGGCGCTGGGAATCCACCGGATCGTCTTCCTTCTC
TTCCGCCAGAGCTGCCGGCAGGCGGTGTACGCCCCGGGCTGGCGACAGCAGTTCAACACC
AGGGACTTCGCCGAAGTCTACGACCTCGGCCCCCCCGTCGCCGCTCTCTACTTCAACTGC
CAGCGCGAGGCGGGCTCCGGCGGCCGGAGGTTC
>FTB_Zostera_marinara_Zosma21g00670
TCGGAGCGAAACCCTTTGGTGCTTGGTCGGGTCATCGGAGATGTCATTGATCCATTTACG
AGGGTGTTTCCATTTCGTGTCATATACAATGGTAGGAAGGTTAACAACGGGTGCGATCTT
AGGCCTTCGGCAGTCTCCAGGGAACCAAGAATTGAGGTTGGAGAATCAGATAGAACATTA
TTCTCACTTATCATGGTTGATCCAGACTCACCGAGCCCAAGCAACCCGACGTCCAGAGAG
TACTTGCACTGGTTGGTGGTGAATATACCTGGAACAACAAATGCAAGTTTCGGTCAACAA
ATAGTGGCCTATGAGAGTCCTCAGCCGACGGTCGGAATCCATAGGATGGTCATGATTCTA
TTCCGTCAACCTAGTCGGCTAACCGTCTATGCGCCGGGGTGGAGGCAACAATTCAATACC
AGAGACTTTGCCGAGTATAACGAACTTGGTTTGCCTGTGGATGCTGTTTACTTTAATTGC
CAGAGGGAATCTGGCACTGGGGGAAGGCGTTTT
>FT_Peperomia_fraseri_XSZI_scaffold_2050947
AGAGAGAGGGATCCATTGACTGTTGGGCGGGTGGTAGGGGAGGTGCTTGACCCTTTCATA
AGAACGATTTCACTTAGAGTCACCTACGGCGGCAGGCATGTTTCCAATGGTTGTGAGTTT
AAGCCCTCTGCCGTCGTCAACCAGCCACGGGTCCTGATTGGGGGAGATGACAGAACATTT
TACACTCTCGTTATGGTGGATCCTGATGCCCCGAGTCCCAGCGACCCTAATCTCAGAGAA
TATCTTCACTGGTTGGTGACTGATATCCCAGCTACAACAGGGCCAACTTTTGGTCAAGAG
ATTGTATGCTATGAGAGCCCAAGGCCAAGACTGGGCATACATCGTTTTGTGTTGGTGCTG
TTCCGGCAGCTTGGAAGGCAAACGGTGTATGCACCGGGTTGGCGGCAAAACTTCAACACT
AGGGACTTTGCCGAGCTCTACAACCTCGGCCTCCCCGCTGCTGCCGTCTACTTCAATTGC
CAGAGGGAGGCTGGCTCCGGTGGAAGAAGGATT
>FT Peperomia_fraseri_XSZI_scaffold_2007040
ACGTCAAGGGATCCGTTAATTGTAGGGGGTGTTGTAGGGGATGTACTGGACCCCTTCACC
AGAACTGTGTCGCTCAACGTTAGCTATGGCGGTAGGTTAGTCACTAATGGAAGTGAGTTT
AAGCCCTCTGCCGTGGTCAGCCAGCCCAGGACGGAGATTGGAGGCACTGATCGAACATTT
TACACACTTCTGATGGTCGACCCCGATGCTCCAAGTCCAAGTAATCCAGACCTAAGAGAG
TATCTGCACTGGTTAGTGACGGACATTCCGGCCACTACAAACGTAAGCTTTGGTAAG---
------------------------------------------------------------
------------------------------------------------------------
------------------------------------------------------------
---------------------------------
>FT Piper_auritum_MUNP_scaffold_2012666
CCACCAAGGGATCCTTTGCTTGTTGGTCGTGTTATAGGGGATGTATTGGACCCCTTCACC
AGAAGCATATCACTTAGAGTTAGCTATGGCAACAGGAATGTCGCTAATGGCAGTGAGTTT
AAGCCCTCTGTTGTGGTATCCCAGCCTAGAGCAGAGATTGGAGGCACTGACAGAACATTT
TACACACTTGTGCTGGTTGATCCTGATGCACCAAGCCCGAGTGATCCAAACCTGAGGGAG
TATCTTCACTGGCTGGTGACGGACATTCCGGCAACTACAAACACAAGTTTTGGGCAAGAA
GTGGTGTGCTACGAGAGCCCGCGGCCAACGATGGGTATTCATCGCCTCGTGTTCGTGCTG
TTTCAGCAGCTGGGGAGGCAAACCGTCTACGCACCAGGTTGGCGTCAAAACTTTAGCACC
AGGGATTTTGCTGAGCTCTACAACCTTGGATCCCCTGTTGCTGCTGTCTACTACAATTGC
CAGAGGGAGAGGGGCTCTGGAGGAAGAAGGATT
>FT Houttuynia_cordata_CSSK_scaffold_2019866
AGGGAAAGGGATCCTTTGACTGTTGGGCGTGTAATAGGGGATGTCTTAGATCCCTTCACA
AGAACCATATCCCTTAGAGCCTCCTACAGCAGCAGGGAAGTTACCAATGGTTGTGAGCTT
AAGCCCTCTGCTGTCGGCAACCAACCTAGGGTTGAGATTGGAGGGGACGACAGGACCTTT
TACACTTTGATTATGGTGGATCCTGATGCTCCCAGCCCAAGCGATCCCACTCTCAGAGAA
TATCTGCATTGGTTGGTCACCGACATTCCAGCCACGACCAATGCAAGTTTCGGCCAAGAG
ATAGTTTGCTACGAGAGCCCTAGGCCAACGGTTGGAATACACCGGTTCGTGTTTGTGCTG
TTCAGGCAACTGGGTCGACAAACGGTGTATGCACCAGGGTGGCGCCAGAACTTCAGCACC
AAGGACTTTGCTGAGCTTTACAACCTGGGTCTCCCCGTGGCTGCCGTCTACTTCAACTGC
CAGAGGGAGTCCGGCTCTGGTGGAAGAAGGCGA
>FT Saruma_henryi_QDVW_scaffold_2060534
AGAGAAAGAGATCCGTTGGCTATTGGTGGTGTTATAGGAGATGTTTTAAACCCTTTCATC
AGATCTCTCTCTCTTAGAGTTACATAC---AACAGAGAAGTTACTAATGGATGTGAGCTT
AAACCCTCTGTTGTCGCTACCCAGCCTAGAGTTGAGATTGGAGGCAACGACAGGATCTTT
TACACACTGGTTATGGTGGATCCTGATGCTCCTAGCCCAAGTAACCCTCATCTGAGGGAA
TATCTCCATTGGATGGTGACTGATGTTCCAGCTACAACTGCTGCAAGTTTTGGACAAGAG
CTTGTGTGTTACGAGAGCCCAAGGCCAACGATGGGGATTCATCGGATTGTTTTCACGCTA
TTCCAGCAACTTGGTCGAGAGACAGTTTATGCTCCCGGCTGGCGTCAAAACTTCAACACC
AAGGACTTTGCTGAGCTCTACAACCTGGGTTCTCCTGTTGCTGCTGTCTACTTCAACTGC
CAGAGGGAAACAGGGTCTGGTGGAAGAAGAATA
>FT Gyrocarpus_americanus_BSVG_scaffold_2072091
AGGGAAAGAGATCCATTGGTTGTAGGTCGTGTGATAGGAGATGTTTTGGATCCCTTCCAC
AGATCCATCAGCCTTAGAGTTACCTACAACAACAGGGAAGTTACCAACGGCTGTGATCTT
AAACCCTCTCAAGTGGCCAGCCAACCAAGGGTCGAGATAGGAGGCGATGACAGAACCTTT
TACACTCTGGTCATGGTCGACCCAGATGCTCCAAGTCCTAGTGACCCAAGTCTAAGGGAA
TATTTACATTGGTTGGTGACTGATATACCGGCAACAACAGGTGCAAGTTTTGGGCAGGAG
ATTGTGTGCTATGAAAGCCCACGGCCGACGATCGGAATTCATCGTTTTGTGTTCATATTG
TTCCGTCAACTCGGCAGACAAACGGTCTACGCTCCGGGGTGGCGCCAAAACTTCAACACC
AGAGACTTCGCTGAGCTCTATAACCTTGGC------------------------------
---------------------------------
>FT Cassytha_filiformis_VYLQ_scaffold_2041230
ACTATTTCAGATCCTTTGGCTGTCAGCCGAGTGGTGGGAGATGTTGTTGATCCCTTCATC
AGAACAGTGCCCTTCACAGCCAAATACAATAAAAAGGAGGTCGCCAATGGCTTTCAGCTC
AGGCCCTCGATGTTGGTGAAACAACCAAGAGTCGAGATTGGAGGAAATGATAGGAAGTTT
TACACTTTGATCATGGTGGATCCTGATGCTCCAAATCCTAGCAATCCAACACTGAGGGAA
TATTTGCACTGGTTGGTTACTGATATTCCAGGATCAACGGATGCAACCTTT---------
------------------------------------------------------------
------------------------------------------------------------
------------------------------------------------------------
---------------------------------
>FT_Amborella_trichopoda_scaffold00066.22 
AGGGAAAGGGATCCTCTAATGGTTGGAAGGGTAATAGGGGATGTATTGGACCCCTTTAAC
AGGTCTGTGACATTGAATGTGATATATAACTCTAGGGAGGTCACCAATGGATGTGAGCTC
AAGCCCTCAGCTGTGGTTCATCCTCCAAGGGTTGACATTGGAGGCAGTGACAGGACATTT
TACACTCTAGTTATGGTTGACCCAGATGCTCCAAGCCCAAGTGATCCTAGCCTAAGGGAA
TATTTGCACTGGTTGGTTACTGATATACCAGCAACCACAGGTGCAAGTTTTGGGCAAGAG
ATCCTGTGCTACGAACACCCTCAACCGACAGTAGGGATCCACCGATTTGTGTATGTACTG
TTCCGGCAGCTCGGGCGACAGACGGTCTATGCACCAAGTTGGCGTCAAAATTTCAACACT
CGCGAGTTTGCAGAGCTCTACAACCTCGGCCTGCCAGTTGCCGCCGTCTACTACAACTGC
CAAAGAGAGTCAGGCTCCGGCGGCCGGCGTATG
